# Supplementary material for: Integrative Proteomics of Extracellular Vesicles from hiPSC-Derived Cardiac Organoids Reveals Heart Tissue-like Molecular Representativity
Source: Int J Mol Sci. 2026 Jan 19;27(2):981. doi: 10.3390/ijms27020981 (PMC12842532; doi:10.3390/ijms27020981)
Supplement: Supplementary file 1 [file ijms-27-00981-s001.zip]

Archive with 11 entries (9 files):
- ijms-4084456-supplementary/
- ijms-4084456-supplementary/Supplementary Material_Revised/
- ijms-4084456-supplementary/Supplementary Material_Revised/Supplementary Figure S1.pdf
- ijms-4084456-supplementary/Supplementary Material_Revised/Supplementary File 1.xlsx
- ijms-4084456-supplementary/Supplementary Material_Revised/Supplementary File 2.xlsx
- ijms-4084456-supplementary/Supplementary Material_Revised/Supplementary File 3.xlsx
- ijms-4084456-supplementary/Supplementary Material_Revised/Supplementary File 4.xlsx
- ijms-4084456-supplementary/Supplementary Material_Revised/Supplementary File 5.xls
- ijms-4084456-supplementary/Supplementary Material_Revised/Supplementary Movie 1.avi
- ijms-4084456-supplementary/Supplementary Material_Revised/Supplementary Tables S1-S5.xlsx
- ijms-4084456-supplementary/Supplementary Material_Revised/Supplementary Tables S6-S9.pdf
