# Supplementary material for: Integrative Proteomics of Extracellular Vesicles from hiPSC-Derived Cardiac Organoids Reveals Heart Tissue-like Molecular Representativity
Source: Int J Mol Sci. 2026 Jan 19;27(2):981. doi: 10.3390/ijms27020981 (PMC12842532; doi:10.3390/ijms27020981)
Supplement: Supplementary file 1 [file ijms-27-00981-s001.zip › ijms-4084456-supplementary/Supplementary Material_Revised/Supplementary File 1.xlsx]

## Sheet: Supplementary File 1
	Supplementary File 1: Curated dataset of proteins identified in cardEVs. Green-headered colums represent the curated data used for subsequent analyses.
Protein.IDs	Majority.protein.IDs	Peptide.counts..all.	Peptide.counts..razor.unique.	Peptide.counts..unique.	Fasta.headers	Number.of.proteins	Peptides	iBAQ	GN	ENSG_CODE	UNIPROT_ID	Log10 (iBAQ)
tr|B2R4S9|B2R4S9_HUMAN;sp|P62807|H2B1C_HUMAN;sp|O60814|H2B1K_HUMAN;sp|Q99880|H2B1L_HUMAN;sp|Q99879|H2B1M_HUMAN;sp|Q99877|H2B1N_HUMAN;sp|Q93079|H2B1H_HUMAN;sp|Q5QNW6|H2B2F_HUMAN;sp|P58876|H2B1D_HUMAN;sp|P57053|H2BFS_HUMAN;tr|U3KQK0|U3KQK0_HUMAN;sp|Q96A08|H2B1A_HUMAN	tr|B2R4S9|B2R4S9_HUMAN;sp|P62807|H2B1C_HUMAN;sp|O60814|H2B1K_HUMAN;sp|Q99880|H2B1L_HUMAN;sp|Q99879|H2B1M_HUMAN;sp|Q99877|H2B1N_HUMAN;sp|Q93079|H2B1H_HUMAN;sp|Q5QNW6|H2B2F_HUMAN;sp|P58876|H2B1D_HUMAN;sp|P57053|H2BFS_HUMAN;tr|U3KQK0|U3KQK0_HUMAN	9;9;9;8;8;8;8;8;8;8;8;4	9;9;9;8;8;8;8;8;8;8;8;4	2;2;2;2;2;2;2;2;2;2;2;0	tr|B2R4S9|B2R4S9_HUMAN Histone H2B OS=Homo sapiens GN=HIST1H2BE PE=2 SV=1;sp|P62807|H2B1C_HUMAN Histone H2B type 1-C/E/F/G/I OS=Homo sapiens GN=HIST1H2BC PE=1 SV=4;sp|O60814|H2B1K_HUMAN Histone H2B type 1-K OS=Homo sapiens GN=HIST1H2BK PE=1 SV=3;sp|Q99880|	12	9	1.81341e+08	H2BC8	ENSG00000273802	P62807	8.2585
tr|K7EMV3|K7EMV3_HUMAN;tr|B4DEB1|B4DEB1_HUMAN;tr|K7EK07|K7EK07_HUMAN;sp|Q71DI3|H32_HUMAN;sp|P84243|H33_HUMAN;sp|P68431|H31_HUMAN;tr|K7ES00|K7ES00_HUMAN;sp|Q16695|H31T_HUMAN;tr|K7EP01|K7EP01_HUMAN;sp|Q6NXT2|H3C_HUMAN	tr|K7EMV3|K7EMV3_HUMAN;tr|B4DEB1|B4DEB1_HUMAN;tr|K7EK07|K7EK07_HUMAN;sp|Q71DI3|H32_HUMAN;sp|P84243|H33_HUMAN;sp|P68431|H31_HUMAN;tr|K7ES00|K7ES00_HUMAN;sp|Q16695|H31T_HUMAN;tr|K7EP01|K7EP01_HUMAN;sp|Q6NXT2|H3C_HUMAN	4;4;4;4;4;4;4;3;2;2	4;4;4;4;4;4;4;3;2;2	2;2;2;2;2;2;2;2;0;0	tr|K7EMV3|K7EMV3_HUMAN Histone H3 OS=Homo sapiens GN=H3F3B PE=1 SV=1;tr|B4DEB1|B4DEB1_HUMAN Histone H3 OS=Homo sapiens GN=H3F3A PE=1 SV=1;tr|K7EK07|K7EK07_HUMAN Histone H3 (Fragment) OS=Homo sapiens GN=H3F3B PE=1 SV=1;sp|Q71DI3|H32_HUMAN Histone H3.2 OS=Ho	10	4	136707625	H3-3B	ENSG00000132475	P84243	8.13579
sp|P62805|H4_HUMAN	sp|P62805|H4_HUMAN	10	10	10	sp|P62805|H4_HUMAN Histone H4 OS=Homo sapiens GN=HIST1H4A PE=1 SV=2	1	10	1.2699e+08	H4C1	ENSG00000278637	P62805	8.10377
sp|P60709|ACTB_HUMAN;tr|G5E9R0|G5E9R0_HUMAN;tr|E7EVS6|E7EVS6_HUMAN;tr|C9JTX5|C9JTX5_HUMAN;tr|C9JZR7|C9JZR7_HUMAN;sp|Q6S8J3|POTEE_HUMAN;tr|C9JUM1|C9JUM1_HUMAN;sp|A5A3E0|POTEF_HUMAN;sp|Q562R1|ACTBL_HUMAN;sp|P0CG38|POTEI_HUMAN;tr|F8WCH0|F8WCH0_HUMAN;sp|Q9BYX7|ACTBM_HUMAN;sp|P0CG39|POTEJ_HUMAN	sp|P60709|ACTB_HUMAN	18;8;8;7;7;7;6;6;5;5;3;3;3	18;8;8;7;7;7;6;6;5;5;3;3;3	1;1;1;1;1;0;0;0;0;0;0;0;0	sp|P60709|ACTB_HUMAN Actin, cytoplasmic 1 OS=Homo sapiens GN=ACTB PE=1 SV=1	13	18	1.18333e+08	ACTB	ENSG00000075624	P60709	8.07311
sp|Q99878|H2A1J_HUMAN;sp|Q96KK5|H2A1H_HUMAN;sp|Q9BTM1|H2AJ_HUMAN;sp|Q16777|H2A2C_HUMAN;sp|Q6FI13|H2A2A_HUMAN;sp|P20671|H2A1D_HUMAN;sp|P0C0S8|H2A1_HUMAN;tr|H0YFX9|H0YFX9_HUMAN	sp|Q99878|H2A1J_HUMAN;sp|Q96KK5|H2A1H_HUMAN;sp|Q9BTM1|H2AJ_HUMAN;sp|Q16777|H2A2C_HUMAN;sp|Q6FI13|H2A2A_HUMAN;sp|P20671|H2A1D_HUMAN;sp|P0C0S8|H2A1_HUMAN;tr|H0YFX9|H0YFX9_HUMAN	5;5;5;5;5;5;5;4	5;5;5;5;5;5;5;4	1;1;1;1;1;1;1;1	sp|Q99878|H2A1J_HUMAN Histone H2A type 1-J OS=Homo sapiens GN=HIST1H2AJ PE=1 SV=3;sp|Q96KK5|H2A1H_HUMAN Histone H2A type 1-H OS=Homo sapiens GN=HIST1H2AH PE=1 SV=3;sp|Q9BTM1|H2AJ_HUMAN Histone H2A.J OS=Homo sapiens GN=H2AFJ PE=1 SV=1;sp|Q16777|H2A2C_HUMAN	8	5	6.17603e+07	H2AC14	ENSG00000276368	Q99878	7.79071
sp|P02751|FINC_HUMAN;tr|H0Y7Z1|H0Y7Z1_HUMAN;tr|H0Y4K8|H0Y4K8_HUMAN	sp|P02751|FINC_HUMAN	68;29;4	68;29;4	68;29;4	sp|P02751|FINC_HUMAN Fibronectin OS=Homo sapiens GN=FN1 PE=1 SV=4	3	68	3.42718e+07	FN1	ENSG00000115414	P02751	7.53494
sp|P02790|HEMO_HUMAN;tr|Q9BS19|Q9BS19_HUMAN	sp|P02790|HEMO_HUMAN;tr|Q9BS19|Q9BS19_HUMAN	15;11	15;11	15;11	sp|P02790|HEMO_HUMAN Hemopexin OS=Homo sapiens GN=HPX PE=1 SV=2;tr|Q9BS19|Q9BS19_HUMAN HPX protein OS=Homo sapiens GN=HPX PE=1 SV=1	2	15	2.49055e+07	HPX	ENSG00000110169	P02790	7.39629
sp|P02787|TRFE_HUMAN;tr|H7C5E8|H7C5E8_HUMAN;tr|C9JVG0|C9JVG0_HUMAN;tr|F8WEK9|F8WEK9_HUMAN;tr|F8WCI6|F8WCI6_HUMAN;tr|C9JB55|C9JB55_HUMAN;tr|F8WC57|F8WC57_HUMAN	sp|P02787|TRFE_HUMAN	50;9;7;5;5;4;1	50;9;7;5;5;4;1	47;7;6;5;5;4;1	sp|P02787|TRFE_HUMAN Serotransferrin OS=Homo sapiens GN=TF PE=1 SV=3	7	50	2.33172e+07	TF	ENSG00000091513	P02787	7.36768
sp|P11169|GTR3_HUMAN;sp|Q8TDB8|GTR14_HUMAN;tr|F5GYR5|F5GYR5_HUMAN	sp|P11169|GTR3_HUMAN;sp|Q8TDB8|GTR14_HUMAN	10;5;1	10;5;1	10;5;1	sp|P11169|GTR3_HUMAN Solute carrier family 2, facilitated glucose transporter member 3 OS=Homo sapiens GN=SLC2A3 PE=1 SV=1;sp|Q8TDB8|GTR14_HUMAN Solute carrier family 2, facilitated glucose transporter member 14 OS=Homo sapiens GN=SLC2A14 PE=2 SV=1	3	10	2.27754e+07	SLC2A3	ENSG00000059804	P11169	7.35747
tr|E9PPJ5|E9PPJ5_HUMAN;sp|P21741|MK_HUMAN;tr|E9PLM6|E9PLM6_HUMAN	tr|E9PPJ5|E9PPJ5_HUMAN;sp|P21741|MK_HUMAN;tr|E9PLM6|E9PLM6_HUMAN	6;6;6	6;6;6	6;6;6	tr|E9PPJ5|E9PPJ5_HUMAN Midkine (Fragment) OS=Homo sapiens GN=MDK PE=1 SV=1;sp|P21741|MK_HUMAN Midkine OS=Homo sapiens GN=MDK PE=1 SV=1;tr|E9PLM6|E9PLM6_HUMAN Midkine OS=Homo sapiens GN=MDK PE=1 SV=1	3	6	2.20143e+07	MDK	ENSG00000110492	P21741	7.3427
tr|H7BXY6|H7BXY6_HUMAN;sp|Q8NG11|TSN14_HUMAN	tr|H7BXY6|H7BXY6_HUMAN;sp|Q8NG11|TSN14_HUMAN	1;1	1;1	1;1	tr|H7BXY6|H7BXY6_HUMAN Tetraspanin OS=Homo sapiens GN=TSPAN14 PE=1 SV=1;sp|Q8NG11|TSN14_HUMAN Tetraspanin-14 OS=Homo sapiens GN=TSPAN14 PE=1 SV=1	2	1	19784975	TSPAN14	ENSG00000108219	Q8NG11	7.29634
sp|P68363|TBA1B_HUMAN;sp|Q71U36|TBA1A_HUMAN;tr|F5H5D3|F5H5D3_HUMAN;sp|Q9BQE3|TBA1C_HUMAN;sp|P68366|TBA4A_HUMAN;sp|Q13748|TBA3C_HUMAN;sp|Q6PEY2|TBA3E_HUMAN;sp|Q9NY65|TBA8_HUMAN;tr|C9J2C0|C9J2C0_HUMAN;tr|F8VQQ4|F8VQQ4_HUMAN;tr|F8VVB9|F8VVB9_HUMAN;sp|A6NHL2|TBAL3_HUMAN;tr|F8VS66|F8VS66_HUMAN;tr|F8VRZ4|F8VRZ4_HUMAN;tr|F8VWV9|F8VWV9_HUMAN;tr|F8VX09|F8VX09_HUMAN;tr|V9GZ17|V9GZ17_HUMAN;tr|F8VRK0|F8VRK0_…	sp|P68363|TBA1B_HUMAN;sp|Q71U36|TBA1A_HUMAN;tr|F5H5D3|F5H5D3_HUMAN;sp|Q9BQE3|TBA1C_HUMAN;sp|P68366|TBA4A_HUMAN;sp|Q13748|TBA3C_HUMAN;sp|Q6PEY2|TBA3E_HUMAN	11;11;10;10;8;8;6;5;5;4;4;4;3;3;3;3;3;2;2;1;1;1;1;1;1;1	11;11;10;10;8;8;6;5;5;4;4;4;3;3;3;3;3;2;2;1;1;1;1;1;1;1	11;11;10;10;8;8;6;5;5;4;4;4;3;3;3;3;3;2;2;1;1;1;1;1;1;1	sp|P68363|TBA1B_HUMAN Tubulin alpha-1B chain OS=Homo sapiens GN=TUBA1B PE=1 SV=1;sp|Q71U36|TBA1A_HUMAN Tubulin alpha-1A chain OS=Homo sapiens GN=TUBA1A PE=1 SV=1;tr|F5H5D3|F5H5D3_HUMAN Tubulin alpha-1C chain OS=Homo sapiens GN=TUBA1C PE=1 SV=1;sp|Q9BQE3|TB	26	11	18320925	TUBA1B	ENSG00000123416	P68363	7.26295
sp|P55072|TERA_HUMAN;tr|C9JUP7|C9JUP7_HUMAN;tr|C9IZA5|C9IZA5_HUMAN	sp|P55072|TERA_HUMAN	37;6;6	37;6;6	37;6;6	sp|P55072|TERA_HUMAN Transitional endoplasmic reticulum ATPase OS=Homo sapiens GN=VCP PE=1 SV=4	3	37	1.31795e+07	VCP	ENSG00000165280	P55072	7.1199
sp|P62158|CALM_HUMAN;tr|H0Y7A7|H0Y7A7_HUMAN;tr|E7ETZ0|E7ETZ0_HUMAN;tr|E7EMB3|E7EMB3_HUMAN;tr|F8WBR5|F8WBR5_HUMAN;tr|M0QZ52|M0QZ52_HUMAN;tr|G3V479|G3V479_HUMAN;tr|G3V361|G3V361_HUMAN;tr|Q96HY3|Q96HY3_HUMAN;tr|G3V226|G3V226_HUMAN;tr|C9J7T9|C9J7T9_HUMAN;sp|P27482|CALL3_HUMAN;sp|P02585|TNNC2_HUMAN	sp|P62158|CALM_HUMAN;tr|H0Y7A7|H0Y7A7_HUMAN;tr|E7ETZ0|E7ETZ0_HUMAN;tr|E7EMB3|E7EMB3_HUMAN;tr|F8WBR5|F8WBR5_HUMAN;tr|M0QZ52|M0QZ52_HUMAN;tr|G3V479|G3V479_HUMAN;tr|G3V361|G3V361_HUMAN;tr|Q96HY3|Q96HY3_HUMAN	6;6;5;5;3;3;3;3;3;2;1;1;1	6;6;5;5;3;3;3;3;3;2;1;1;1	6;6;5;5;3;3;3;3;3;2;1;1;1	sp|P62158|CALM_HUMAN Calmodulin OS=Homo sapiens GN=CALM1 PE=1 SV=2;tr|H0Y7A7|H0Y7A7_HUMAN Calmodulin (Fragment) OS=Homo sapiens GN=CALM2 PE=1 SV=1;tr|E7ETZ0|E7ETZ0_HUMAN Calmodulin OS=Homo sapiens GN=CALM1 PE=1 SV=1;tr|E7EMB3|E7EMB3_HUMAN Calmodulin OS=Hom	13	6	1.16097e+07	CALM1	ENSG00000198668	P0DP23	7.06482
sp|P63104|1433Z_HUMAN;tr|E7EX29|E7EX29_HUMAN;tr|E7ESK7|E7ESK7_HUMAN;tr|E5RIR4|E5RIR4_HUMAN;tr|E9PD24|E9PD24_HUMAN;tr|E7EVZ2|E7EVZ2_HUMAN;tr|E5RGE1|E5RGE1_HUMAN;tr|B0AZS6|B0AZS6_HUMAN;tr|B7Z2E6|B7Z2E6_HUMAN;tr|H0YB80|H0YB80_HUMAN	sp|P63104|1433Z_HUMAN;tr|E7EX29|E7EX29_HUMAN;tr|E7ESK7|E7ESK7_HUMAN;tr|E5RIR4|E5RIR4_HUMAN;tr|E9PD24|E9PD24_HUMAN;tr|E7EVZ2|E7EVZ2_HUMAN;tr|E5RGE1|E5RGE1_HUMAN	12;11;8;7;7;7;6;5;4;4	12;11;8;7;7;7;6;5;4;4	8;7;6;5;5;5;4;3;2;2	sp|P63104|1433Z_HUMAN 14-3-3 protein zeta/delta OS=Homo sapiens GN=YWHAZ PE=1 SV=1;tr|E7EX29|E7EX29_HUMAN 14-3-3 protein zeta/delta (Fragment) OS=Homo sapiens GN=YWHAZ PE=1 SV=1;tr|E7ESK7|E7ESK7_HUMAN 14-3-3 protein zeta/delta (Fragment) OS=Homo sapiens GN	10	12	10522175	YWHAZ	ENSG00000164924	P63104	7.02211
tr|E9PP50|E9PP50_HUMAN;sp|P23528|COF1_HUMAN;tr|G3V1A4|G3V1A4_HUMAN;tr|E9PK25|E9PK25_HUMAN;tr|E9PQB7|E9PQB7_HUMAN;tr|E9PLJ3|E9PLJ3_HUMAN;tr|E9PS23|E9PS23_HUMAN;sp|Q9Y281|COF2_HUMAN	tr|E9PP50|E9PP50_HUMAN;sp|P23528|COF1_HUMAN;tr|G3V1A4|G3V1A4_HUMAN;tr|E9PK25|E9PK25_HUMAN;tr|E9PQB7|E9PQB7_HUMAN;tr|E9PLJ3|E9PLJ3_HUMAN;tr|E9PS23|E9PS23_HUMAN	8;8;7;7;6;5;5;2	8;8;7;7;6;5;5;2	7;7;6;6;5;5;5;1	tr|E9PP50|E9PP50_HUMAN Cofilin-1 (Fragment) OS=Homo sapiens GN=CFL1 PE=1 SV=6;sp|P23528|COF1_HUMAN Cofilin-1 OS=Homo sapiens GN=CFL1 PE=1 SV=3;tr|G3V1A4|G3V1A4_HUMAN Cofilin 1 (Non-muscle), isoform CRA_a OS=Homo sapiens GN=CFL1 PE=1 SV=1;tr|E9PK25|E9PK25_H	8	8	9.31709e+06	CFL1	ENSG00000172757	P23528	6.96928
sp|P07355|ANXA2_HUMAN;tr|H0YN42|H0YN42_HUMAN;tr|H0YMU9|H0YMU9_HUMAN;tr|H0YMD0|H0YMD0_HUMAN;sp|A6NMY6|AXA2L_HUMAN;tr|H0YM50|H0YM50_HUMAN;tr|H0YKS4|H0YKS4_HUMAN;tr|H0YNP5|H0YNP5_HUMAN;tr|H0YL33|H0YL33_HUMAN;tr|H0YN28|H0YN28_HUMAN;tr|H0YMM1|H0YMM1_HUMAN;tr|H0YNA0|H0YNA0_HUMAN;tr|H0YMT9|H0YMT9_HUMAN;tr|H0YKX9|H0YKX9_HUMAN;tr|H0YLV6|H0YLV6_HUMAN;tr|H0YKZ7|H0YKZ7_HUMAN;tr|H0YN52|H0YN52_HUMAN;tr|H0YMW4|…	sp|P07355|ANXA2_HUMAN;tr|H0YN42|H0YN42_HUMAN;tr|H0YMU9|H0YMU9_HUMAN;tr|H0YMD0|H0YMD0_HUMAN;sp|A6NMY6|AXA2L_HUMAN;tr|H0YM50|H0YM50_HUMAN;tr|H0YKS4|H0YKS4_HUMAN;tr|H0YNP5|H0YNP5_HUMAN;tr|H0YL33|H0YL33_HUMAN;tr|H0YN28|H0YN28_HUMAN	22;20;19;19;16;15;14;14;13;13;9;9;7;7;7;7;7;6;6;6;5;4;4;2	22;20;19;19;16;15;14;14;13;13;9;9;7;7;7;7;7;6;6;6;5;4;4;2	22;20;19;19;16;15;14;14;13;13;9;9;7;7;7;7;7;6;6;6;5;4;4;2	sp|P07355|ANXA2_HUMAN Annexin A2 OS=Homo sapiens GN=ANXA2 PE=1 SV=2;tr|H0YN42|H0YN42_HUMAN Annexin (Fragment) OS=Homo sapiens GN=ANXA2 PE=1 SV=1;tr|H0YMU9|H0YMU9_HUMAN Annexin OS=Homo sapiens GN=ANXA2 PE=1 SV=1;tr|H0YMD0|H0YMD0_HUMAN Annexin (Fragment) OS=	24	22	9048750	ANXA2	ENSG00000182718	P07355	6.95659
sp|P23526|SAHH_HUMAN	sp|P23526|SAHH_HUMAN	17	17	17	sp|P23526|SAHH_HUMAN Adenosylhomocysteinase OS=Homo sapiens GN=AHCY PE=1 SV=4	1	17	8406850	AHCY	ENSG00000101444	P23526	6.92463
tr|E7EUT5|E7EUT5_HUMAN;sp|P04406|G3P_HUMAN;sp|O14556|G3PT_HUMAN	tr|E7EUT5|E7EUT5_HUMAN;sp|P04406|G3P_HUMAN	10;10;1	10;10;1	10;10;1	tr|E7EUT5|E7EUT5_HUMAN Glyceraldehyde-3-phosphate dehydrogenase OS=Homo sapiens GN=GAPDH PE=1 SV=1;sp|P04406|G3P_HUMAN Glyceraldehyde-3-phosphate dehydrogenase OS=Homo sapiens GN=GAPDH PE=1 SV=3	3	10	7517700	GAPDH	ENSG00000111640	P04406	6.87608
sp|P08238|HS90B_HUMAN;sp|Q58FF7|H90B3_HUMAN;sp|Q58FF8|H90B2_HUMAN;sp|Q58FF6|H90B4_HUMAN;tr|F8W026|F8W026_HUMAN	sp|P08238|HS90B_HUMAN	27;12;7;3;1	27;12;7;3;1	14;6;2;0;0	sp|P08238|HS90B_HUMAN Heat shock protein HSP 90-beta OS=Homo sapiens GN=HSP90AB1 PE=1 SV=4	5	27	7504925	HSP90AB1	ENSG00000096384	P08238	6.87535
sp|P0CG48|UBC_HUMAN;tr|F5H2Z3|F5H2Z3_HUMAN;tr|Q96C32|Q96C32_HUMAN;sp|P0CG47|UBB_HUMAN;tr|Q5PY61|Q5PY61_HUMAN;tr|J3QKN0|J3QKN0_HUMAN;tr|F5GXK7|F5GXK7_HUMAN;tr|F5H747|F5H747_HUMAN;sp|P62979|RS27A_HUMAN;tr|F5H388|F5H388_HUMAN;tr|B4DV12|B4DV12_HUMAN;tr|F5H265|F5H265_HUMAN;tr|F5GYU3|F5GYU3_HUMAN;sp|P62987|RL40_HUMAN;tr|F5H6Q2|F5H6Q2_HUMAN;tr|J3QTR3|J3QTR3_HUMAN;tr|J3QS39|J3QS39_HUMAN;tr|M0R2S1|M0R2S1_…	sp|P0CG48|UBC_HUMAN;tr|F5H2Z3|F5H2Z3_HUMAN;tr|Q96C32|Q96C32_HUMAN;sp|P0CG47|UBB_HUMAN;tr|Q5PY61|Q5PY61_HUMAN;tr|J3QKN0|J3QKN0_HUMAN;tr|F5GXK7|F5GXK7_HUMAN;tr|F5H747|F5H747_HUMAN;sp|P62979|RS27A_HUMAN;tr|F5H388|F5H388_HUMAN;tr|B4DV12|B4DV12_HUMAN;tr|F5H265|F5H265_HUMAN;tr|F5GYU3|F5GYU3_HUMAN;sp|P62987|RL40_HUMAN;tr|F5H6Q2|F5H6Q2_HUMAN;tr|J3QTR3|J3QTR3_HUMAN;tr|J3QS39|J3QS39_HUMAN;tr|M0R2S1|M0R2S1_…	4;4;4;4;4;4;4;4;4;4;4;4;4;4;4;4;4;3;3;3;3;3;2;2;2;1	4;4;4;4;4;4;4;4;4;4;4;4;4;4;4;4;4;3;3;3;3;3;2;2;2;1	4;4;4;4;4;4;4;4;4;4;4;4;4;4;4;4;4;3;3;3;3;3;2;2;2;1	sp|P0CG48|UBC_HUMAN Polyubiquitin-C OS=Homo sapiens GN=UBC PE=1 SV=3;tr|F5H2Z3|F5H2Z3_HUMAN Polyubiquitin-C (Fragment) OS=Homo sapiens GN=UBC PE=1 SV=1;tr|Q96C32|Q96C32_HUMAN Polyubiquitin-C OS=Homo sapiens GN=UBC PE=1 SV=1;sp|P0CG47|UBB_HUMAN Polyubiquiti	26	4	6898225	UBC	ENSG00000150991	P0CG48	6.83874
sp|P06733|ENOA_HUMAN;tr|K7EM90|K7EM90_HUMAN;tr|E5RI09|E5RI09_HUMAN;tr|E5RG95|E5RG95_HUMAN;tr|K7EPM1|K7EPM1_HUMAN;tr|K7EKN2|K7EKN2_HUMAN;tr|E5RGZ4|E5RGZ4_HUMAN;sp|P13929|ENOB_HUMAN	sp|P06733|ENOA_HUMAN;tr|K7EM90|K7EM90_HUMAN	17;9;1;1;1;1;1;1	17;9;1;1;1;1;1;1	16;8;0;0;0;0;0;0	sp|P06733|ENOA_HUMAN Alpha-enolase OS=Homo sapiens GN=ENO1 PE=1 SV=2;tr|K7EM90|K7EM90_HUMAN Enolase (Fragment) OS=Homo sapiens GN=ENO1 PE=1 SV=1	8	17	6.23351e+06	ENO1	ENSG00000074800	P06733	6.79473
tr|C9J4V1|C9J4V1_HUMAN;tr|C9JDZ9|C9JDZ9_HUMAN;tr|C9IY65|C9IY65_HUMAN;sp|Q9UK97|FBX9_HUMAN	tr|C9J4V1|C9J4V1_HUMAN;tr|C9JDZ9|C9JDZ9_HUMAN;tr|C9IY65|C9IY65_HUMAN;sp|Q9UK97|FBX9_HUMAN	1;1;1;1	1;1;1;1	1;1;1;1	tr|C9J4V1|C9J4V1_HUMAN F-box only protein 9 (Fragment) OS=Homo sapiens GN=FBXO9 PE=1 SV=1;tr|C9JDZ9|C9JDZ9_HUMAN F-box only protein 9 (Fragment) OS=Homo sapiens GN=FBXO9 PE=1 SV=1;tr|C9IY65|C9IY65_HUMAN F-box only protein 9 (Fragment) OS=Homo sapiens GN=FB	4	1	6.20893e+06	FBXO9	ENSG00000112146	Q9UK97	6.79302
sp|P16403|H12_HUMAN;sp|P10412|H14_HUMAN;sp|P16402|H13_HUMAN;sp|Q02539|H11_HUMAN;sp|P22492|H1T_HUMAN	sp|P16403|H12_HUMAN;sp|P10412|H14_HUMAN;sp|P16402|H13_HUMAN;sp|Q02539|H11_HUMAN	9;8;8;5;4	9;8;8;5;4	7;6;6;3;3	sp|P16403|H12_HUMAN Histone H1.2 OS=Homo sapiens GN=HIST1H1C PE=1 SV=2;sp|P10412|H14_HUMAN Histone H1.4 OS=Homo sapiens GN=HIST1H1E PE=1 SV=2;sp|P16402|H13_HUMAN Histone H1.3 OS=Homo sapiens GN=HIST1H1D PE=1 SV=2;sp|Q02539|H11_HUMAN Histone H1.1 OS=Homo sa	5	9	5.95571e+06	H1-2	ENSG00000187837	P16403	6.77493
sp|P27487|DPP4_HUMAN;tr|F8WE17|F8WE17_HUMAN;tr|H7C1N5|H7C1N5_HUMAN;tr|F8WBB6|F8WBB6_HUMAN	sp|P27487|DPP4_HUMAN	18;2;1;1	18;2;1;1	18;2;1;1	sp|P27487|DPP4_HUMAN Dipeptidyl peptidase 4 OS=Homo sapiens GN=DPP4 PE=1 SV=2	4	18	5.76792e+06	DPP4	ENSG00000197635	P27487	6.76102
sp|Q5JXB2|UE2NL_HUMAN;tr|F8VQQ8|F8VQQ8_HUMAN;sp|P61088|UBE2N_HUMAN	sp|Q5JXB2|UE2NL_HUMAN;tr|F8VQQ8|F8VQQ8_HUMAN;sp|P61088|UBE2N_HUMAN	2;1;1	2;1;1	2;1;1	sp|Q5JXB2|UE2NL_HUMAN Putative ubiquitin-conjugating enzyme E2 N-like OS=Homo sapiens GN=UBE2NL PE=1 SV=1;tr|F8VQQ8|F8VQQ8_HUMAN Ubiquitin-conjugating enzyme E2 N OS=Homo sapiens GN=UBE2N PE=1 SV=1;sp|P61088|UBE2N_HUMAN Ubiquitin-conjugating enzyme E2 N OS	3	2	5.33785e+06	UBE2NL	ENSG00000276380	Q5JXB2	6.72737
sp|P04040|CATA_HUMAN	sp|P04040|CATA_HUMAN	10	10	10	sp|P04040|CATA_HUMAN Catalase OS=Homo sapiens GN=CAT PE=1 SV=3	1	10	5313390	CAT	ENSG00000121691	P04040	6.72537
sp|Q5VTE0|EF1A3_HUMAN;sp|P68104|EF1A1_HUMAN;tr|A0A087WVQ9|A0A087WVQ9_HUMAN;tr|A0A087WV01|A0A087WV01_HUMAN;sp|Q05639|EF1A2_HUMAN;tr|A6PW80|A6PW80_HUMAN;tr|Q5JR01|Q5JR01_HUMAN	sp|Q5VTE0|EF1A3_HUMAN;sp|P68104|EF1A1_HUMAN;tr|A0A087WVQ9|A0A087WVQ9_HUMAN;tr|A0A087WV01|A0A087WV01_HUMAN;sp|Q05639|EF1A2_HUMAN	9;9;8;7;7;4;4	9;9;8;7;7;4;4	9;9;8;7;7;4;4	sp|Q5VTE0|EF1A3_HUMAN Putative elongation factor 1-alpha-like 3 OS=Homo sapiens GN=EEF1A1P5 PE=5 SV=1;sp|P68104|EF1A1_HUMAN Elongation factor 1-alpha 1 OS=Homo sapiens GN=EEF1A1 PE=1 SV=1;tr|A0A087WVQ9|A0A087WVQ9_HUMAN Elongation factor 1-alpha 1 OS=Homo s	7	9	4.87664e+06	EEF1A1P5	ENSG00000196205	Q5VTE0	6.68812
sp|P68371|TBB4B_HUMAN;sp|P04350|TBB4A_HUMAN;sp|Q3ZCM7|TBB8_HUMAN;tr|M0R2D3|M0R2D3_HUMAN;tr|M0R0X0|M0R0X0_HUMAN;tr|M0QY85|M0QY85_HUMAN;tr|M0QY37|M0QY37_HUMAN;tr|M0QX14|M0QX14_HUMAN;tr|M0R042|M0R042_HUMAN;tr|M0QZL7|M0QZL7_HUMAN;tr|M0QYM7|M0QYM7_HUMAN;tr|M0R278|M0R278_HUMAN;tr|M0R2T4|M0R2T4_HUMAN;tr|A0A075B724|A0A075B724_HUMAN	sp|P68371|TBB4B_HUMAN;sp|P04350|TBB4A_HUMAN;sp|Q3ZCM7|TBB8_HUMAN	12;8;6;3;2;2;2;2;2;2;2;2;1;1	12;8;6;3;2;2;2;2;2;2;2;2;1;1	3;2;1;1;2;2;2;2;1;2;1;2;1;1	sp|P68371|TBB4B_HUMAN Tubulin beta-4B chain OS=Homo sapiens GN=TUBB4B PE=1 SV=1;sp|P04350|TBB4A_HUMAN Tubulin beta-4A chain OS=Homo sapiens GN=TUBB4A PE=1 SV=2;sp|Q3ZCM7|TBB8_HUMAN Tubulin beta-8 chain OS=Homo sapiens GN=TUBB8 PE=1 SV=2	14	12	4.38674e+06	TUBB4B	ENSG00000188229	P68371	6.64214
sp|P16401|H15_HUMAN	sp|P16401|H15_HUMAN	7	5	5	sp|P16401|H15_HUMAN Histone H1.5 OS=Homo sapiens GN=HIST1H1B PE=1 SV=3	1	7	4.3776e+06	H1-5	ENSG00000184357	P16401	6.64124
sp|P11166|GTR1_HUMAN	sp|P11166|GTR1_HUMAN	4	4	4	sp|P11166|GTR1_HUMAN Solute carrier family 2, facilitated glucose transporter member 1 OS=Homo sapiens GN=SLC2A1 PE=1 SV=2	1	4	4008820	SLC2A1	ENSG00000117394	P11166	6.60302
sp|P62258|1433E_HUMAN;tr|B4DJF2|B4DJF2_HUMAN;tr|I3L3T1|I3L3T1_HUMAN;tr|K7EIT4|K7EIT4_HUMAN;tr|K7EM20|K7EM20_HUMAN;tr|I3L0W5|I3L0W5_HUMAN	sp|P62258|1433E_HUMAN;tr|B4DJF2|B4DJF2_HUMAN;tr|I3L3T1|I3L3T1_HUMAN	11;7;7;3;3;2	9;5;5;2;3;1	9;5;5;2;3;1	sp|P62258|1433E_HUMAN 14-3-3 protein epsilon OS=Homo sapiens GN=YWHAE PE=1 SV=1;tr|B4DJF2|B4DJF2_HUMAN 14-3-3 protein epsilon OS=Homo sapiens GN=YWHAE PE=1 SV=1;tr|I3L3T1|I3L3T1_HUMAN 14-3-3 protein epsilon OS=Homo sapiens GN=YWHAE PE=1 SV=1	6	11	3947325	YWHAE	ENSG00000108953	P62258	6.5963
sp|Q06830|PRDX1_HUMAN;tr|A0A0A0MSI0|A0A0A0MSI0_HUMAN;tr|A0A0A0MRQ5|A0A0A0MRQ5_HUMAN	sp|Q06830|PRDX1_HUMAN;tr|A0A0A0MSI0|A0A0A0MSI0_HUMAN;tr|A0A0A0MRQ5|A0A0A0MRQ5_HUMAN	8;8;5	8;8;5	5;5;2	sp|Q06830|PRDX1_HUMAN Peroxiredoxin-1 OS=Homo sapiens GN=PRDX1 PE=1 SV=1;tr|A0A0A0MSI0|A0A0A0MSI0_HUMAN Peroxiredoxin-1 (Fragment) OS=Homo sapiens GN=PRDX1 PE=1 SV=1;tr|A0A0A0MRQ5|A0A0A0MRQ5_HUMAN Peroxiredoxin-1 OS=Homo sapiens GN=PRDX1 PE=1 SV=1	3	8	3.70204e+06	PRDX1	ENSG00000117450	Q06830	6.56844
sp|P09210|GSTA2_HUMAN;sp|P08263|GSTA1_HUMAN;tr|Q5JW85|Q5JW85_HUMAN;tr|A0A087WYQ6|A0A087WYQ6_HUMAN;sp|Q7RTV2|GSTA5_HUMAN;sp|Q16772|GSTA3_HUMAN;tr|A0A087WXM2|A0A087WXM2_HUMAN;tr|Q5JW84|Q5JW84_HUMAN	sp|P09210|GSTA2_HUMAN;sp|P08263|GSTA1_HUMAN	7;5;3;3;3;3;2;1	7;5;3;3;3;3;2;1	7;5;3;3;3;3;2;1	sp|P09210|GSTA2_HUMAN Glutathione S-transferase A2 OS=Homo sapiens GN=GSTA2 PE=1 SV=4;sp|P08263|GSTA1_HUMAN Glutathione S-transferase A1 OS=Homo sapiens GN=GSTA1 PE=1 SV=3	8	7	3.48443e+06	GSTA2	ENSG00000244067	P09210	6.54213
tr|F8VNT9|F8VNT9_HUMAN;tr|F8VV56|F8VV56_HUMAN;tr|F8W022|F8W022_HUMAN;tr|F8VWK8|F8VWK8_HUMAN;sp|P08962|CD63_HUMAN	tr|F8VNT9|F8VNT9_HUMAN;tr|F8VV56|F8VV56_HUMAN;tr|F8W022|F8W022_HUMAN;tr|F8VWK8|F8VWK8_HUMAN;sp|P08962|CD63_HUMAN	2;2;2;2;2	2;2;2;2;2	2;2;2;2;2	tr|F8VNT9|F8VNT9_HUMAN CD63 antigen (Fragment) OS=Homo sapiens GN=CD63 PE=1 SV=1;tr|F8VV56|F8VV56_HUMAN CD63 antigen OS=Homo sapiens GN=CD63 PE=1 SV=1;tr|F8W022|F8W022_HUMAN Tetraspanin (Fragment) OS=Homo sapiens GN=CD63 PE=1 SV=1;tr|F8VWK8|F8VWK8_HUMAN Te	5	2	3.36208e+06	CD63	ENSG00000135404	P08962	6.52661
sp|P49006|MRP_HUMAN	sp|P49006|MRP_HUMAN	2	2	2	sp|P49006|MRP_HUMAN MARCKS-related protein OS=Homo sapiens GN=MARCKSL1 PE=1 SV=2	1	2	3.35539e+06	MARCKSL1	ENSG00000175130	P49006	6.52574
sp|P62826|RAN_HUMAN;tr|B5MDF5|B5MDF5_HUMAN;tr|J3KQE5|J3KQE5_HUMAN;tr|H0YFC6|H0YFC6_HUMAN;tr|F5H018|F5H018_HUMAN;tr|A0A087X0W0|A0A087X0W0_HUMAN;tr|B4DV51|B4DV51_HUMAN	sp|P62826|RAN_HUMAN;tr|B5MDF5|B5MDF5_HUMAN;tr|J3KQE5|J3KQE5_HUMAN;tr|H0YFC6|H0YFC6_HUMAN;tr|F5H018|F5H018_HUMAN	5;5;4;3;3;1;1	5;5;4;3;3;1;1	5;5;4;3;3;1;1	sp|P62826|RAN_HUMAN GTP-binding nuclear protein Ran OS=Homo sapiens GN=RAN PE=1 SV=3;tr|B5MDF5|B5MDF5_HUMAN GTP-binding nuclear protein Ran OS=Homo sapiens GN=RAN PE=1 SV=1;tr|J3KQE5|J3KQE5_HUMAN GTP-binding nuclear protein Ran (Fragment) OS=Homo sapiens G	7	5	3330750	RAN	ENSG00000132341	P62826	6.52254
sp|P15311|EZRI_HUMAN;tr|E7EQR4|E7EQR4_HUMAN;tr|E9PQ82|E9PQ82_HUMAN	sp|P15311|EZRI_HUMAN;tr|E7EQR4|E7EQR4_HUMAN	27;27;3	27;27;3	16;16;0	sp|P15311|EZRI_HUMAN Ezrin OS=Homo sapiens GN=EZR PE=1 SV=4;tr|E7EQR4|E7EQR4_HUMAN Ezrin OS=Homo sapiens GN=EZR PE=1 SV=3	3	27	3305250	EZR	ENSG00000092820	P15311	6.5192
sp|P06748|NPM_HUMAN;tr|E5RGW4|E5RGW4_HUMAN	sp|P06748|NPM_HUMAN	6;2	6;2	6;2	sp|P06748|NPM_HUMAN Nucleophosmin OS=Homo sapiens GN=NPM1 PE=1 SV=2	2	6	3.15061e+06	NPM1	ENSG00000181163	P06748	6.49839
sp|P07195|LDHB_HUMAN;tr|A8MW50|A8MW50_HUMAN;tr|F5H793|F5H793_HUMAN;tr|C9J7H8|C9J7H8_HUMAN	sp|P07195|LDHB_HUMAN	9;3;2;2	9;3;2;2	8;2;2;2	sp|P07195|LDHB_HUMAN L-lactate dehydrogenase B chain OS=Homo sapiens GN=LDHB PE=1 SV=2	4	9	3143100	LDHB	ENSG00000111716	P07195	6.49736
sp|P00352|AL1A1_HUMAN;tr|Q5SYQ7|Q5SYQ7_HUMAN;tr|Q5SYQ9|Q5SYQ9_HUMAN;tr|Q5SYQ8|Q5SYQ8_HUMAN	sp|P00352|AL1A1_HUMAN	12;3;3;3	12;3;3;3	10;2;2;2	sp|P00352|AL1A1_HUMAN Retinal dehydrogenase 1 OS=Homo sapiens GN=ALDH1A1 PE=1 SV=2	4	12	2.92064e+06	ALDH1A1	ENSG00000165092	P00352	6.46548
sp|P09525|ANXA4_HUMAN;tr|Q6P452|Q6P452_HUMAN	sp|P09525|ANXA4_HUMAN;tr|Q6P452|Q6P452_HUMAN	15;14	15;14	15;14	sp|P09525|ANXA4_HUMAN Annexin A4 OS=Homo sapiens GN=ANXA4 PE=1 SV=4;tr|Q6P452|Q6P452_HUMAN Annexin OS=Homo sapiens GN=ANXA4 PE=1 SV=1	2	15	2889300	ANXA4	ENSG00000196975	P09525	6.46079
sp|P14618|KPYM_HUMAN;tr|H3BTN5|H3BTN5_HUMAN;tr|B4DNK4|B4DNK4_HUMAN;tr|H3BQ34|H3BQ34_HUMAN;tr|H3BR70|H3BR70_HUMAN;tr|H3BT25|H3BT25_HUMAN;tr|H3BUW1|H3BUW1_HUMAN;tr|H3BTJ2|H3BTJ2_HUMAN;tr|H3BU13|H3BU13_HUMAN;tr|H3BN34|H3BN34_HUMAN;tr|H3BQZ3|H3BQZ3_HUMAN	sp|P14618|KPYM_HUMAN;tr|H3BTN5|H3BTN5_HUMAN;tr|B4DNK4|B4DNK4_HUMAN;tr|H3BQ34|H3BQ34_HUMAN;tr|H3BR70|H3BR70_HUMAN	18;16;14;12;9;7;7;7;2;1;1	18;16;14;12;9;7;7;7;2;1;1	17;15;13;12;8;7;7;7;2;1;1	sp|P14618|KPYM_HUMAN Pyruvate kinase PKM OS=Homo sapiens GN=PKM PE=1 SV=4;tr|H3BTN5|H3BTN5_HUMAN Pyruvate kinase (Fragment) OS=Homo sapiens GN=PKM PE=1 SV=1;tr|B4DNK4|B4DNK4_HUMAN Pyruvate kinase OS=Homo sapiens GN=PKM PE=1 SV=1;tr|H3BQ34|H3BQ34_HUMAN Pyru	11	18	2.85215e+06	PKM	ENSG00000067225	P14618	6.45517
sp|P62873|GBB1_HUMAN;tr|B1AKQ8|B1AKQ8_HUMAN;tr|F6X3N5|F6X3N5_HUMAN;tr|F6UT28|F6UT28_HUMAN;tr|C9JZN1|C9JZN1_HUMAN;tr|F5H8J8|F5H8J8_HUMAN;tr|F5H100|F5H100_HUMAN;tr|B3KVK2|B3KVK2_HUMAN;tr|F5H0S8|F5H0S8_HUMAN;tr|E9PCP0|E9PCP0_HUMAN;sp|P16520|GBB3_HUMAN;sp|Q9HAV0|GBB4_HUMAN;tr|C9JD14|C9JD14_HUMAN	sp|P62873|GBB1_HUMAN;tr|B1AKQ8|B1AKQ8_HUMAN;tr|F6X3N5|F6X3N5_HUMAN;tr|F6UT28|F6UT28_HUMAN	5;3;3;3;2;2;2;2;2;2;2;2;1	5;3;3;3;2;2;2;2;2;2;2;2;1	2;1;1;1;0;0;0;1;0;0;0;0;0	sp|P62873|GBB1_HUMAN Guanine nucleotide-binding protein G(I)/G(S)/G(T) subunit beta-1 OS=Homo sapiens GN=GNB1 PE=1 SV=3;tr|B1AKQ8|B1AKQ8_HUMAN Guanine nucleotide-binding protein G(I)/G(S)/G(T) subunit beta-1 (Fragment) OS=Homo sapiens GN=GNB1 PE=1 SV=6;tr|	13	5	2.71661e+06	GNB1	ENSG00000078369	P62873	6.43403
tr|K7EM02|K7EM02_HUMAN;tr|K7EIJ8|K7EIJ8_HUMAN;sp|Q8IYT4|KATL2_HUMAN	tr|K7EM02|K7EM02_HUMAN;tr|K7EIJ8|K7EIJ8_HUMAN;sp|Q8IYT4|KATL2_HUMAN	1;1;1	1;1;1	1;1;1	tr|K7EM02|K7EM02_HUMAN Katanin p60 ATPase-containing subunit A-like 2 (Fragment) OS=Homo sapiens GN=KATNAL2 PE=1 SV=1;tr|K7EIJ8|K7EIJ8_HUMAN Katanin p60 ATPase-containing subunit A-like 2 (Fragment) OS=Homo sapiens GN=KATNAL2 PE=1 SV=1;sp|Q8IYT4|KATL2_HUMA	3	1	2.63593e+06	KATNAL2	ENSG00000167216	Q8IYT4	6.42093
sp|Q08380|LG3BP_HUMAN;tr|K7EP36|K7EP36_HUMAN;tr|K7ESM3|K7ESM3_HUMAN;tr|K7EKQ5|K7EKQ5_HUMAN;tr|K7ERZ6|K7ERZ6_HUMAN;tr|K7EJD3|K7EJD3_HUMAN;tr|K7EQT9|K7EQT9_HUMAN;tr|K7ES75|K7ES75_HUMAN;tr|K7EN99|K7EN99_HUMAN;tr|K7EJY8|K7EJY8_HUMAN	sp|Q08380|LG3BP_HUMAN;tr|K7EP36|K7EP36_HUMAN	12;6;3;3;2;2;1;1;1;1	12;6;3;3;2;2;1;1;1;1	12;6;3;3;2;2;1;1;1;1	sp|Q08380|LG3BP_HUMAN Galectin-3-binding protein OS=Homo sapiens GN=LGALS3BP PE=1 SV=1;tr|K7EP36|K7EP36_HUMAN Galectin-3-binding protein (Fragment) OS=Homo sapiens GN=LGALS3BP PE=1 SV=1	10	12	2.58061e+06	LGALS3BP	ENSG00000108679	Q08380	6.41172
sp|P11142|HSP7C_HUMAN;tr|E9PKE3|E9PKE3_HUMAN;tr|E9PN89|E9PN89_HUMAN;tr|E9PNE6|E9PNE6_HUMAN;tr|E9PQQ4|E9PQQ4_HUMAN;tr|E9PQK7|E9PQK7_HUMAN;tr|E9PK54|E9PK54_HUMAN;tr|E9PLF4|E9PLF4_HUMAN;tr|A8K7Q2|A8K7Q2_HUMAN;tr|E9PPY6|E9PPY6_HUMAN;tr|E9PN25|E9PN25_HUMAN;tr|E9PI65|E9PI65_HUMAN;sp|P54652|HSP72_HUMAN;tr|E9PS65|E9PS65_HUMAN;tr|E9PM13|E9PM13_HUMAN	sp|P11142|HSP7C_HUMAN;tr|E9PKE3|E9PKE3_HUMAN;tr|E9PN89|E9PN89_HUMAN;tr|E9PNE6|E9PNE6_HUMAN	20;19;13;12;9;9;9;9;9;7;6;6;6;5;4	20;19;13;12;9;9;9;9;9;7;6;6;6;5;4	17;16;12;9;8;8;8;8;7;6;5;5;3;4;3	sp|P11142|HSP7C_HUMAN Heat shock cognate 71 kDa protein OS=Homo sapiens GN=HSPA8 PE=1 SV=1;tr|E9PKE3|E9PKE3_HUMAN Heat shock cognate 71 kDa protein OS=Homo sapiens GN=HSPA8 PE=1 SV=1;tr|E9PN89|E9PN89_HUMAN Heat shock cognate 71 kDa protein (Fragment) OS=Ho	15	20	2502380	HSPA8	ENSG00000109971	P11142	6.39835
sp|P04075|ALDOA_HUMAN;tr|J3KPS3|J3KPS3_HUMAN;tr|H3BQN4|H3BQN4_HUMAN;tr|H3BUH7|H3BUH7_HUMAN;tr|H3BMQ8|H3BMQ8_HUMAN;tr|H3BR04|H3BR04_HUMAN;tr|H3BPS8|H3BPS8_HUMAN;tr|H3BR68|H3BR68_HUMAN;tr|H3BU78|H3BU78_HUMAN	sp|P04075|ALDOA_HUMAN;tr|J3KPS3|J3KPS3_HUMAN;tr|H3BQN4|H3BQN4_HUMAN;tr|H3BUH7|H3BUH7_HUMAN;tr|H3BMQ8|H3BMQ8_HUMAN;tr|H3BR04|H3BR04_HUMAN;tr|H3BPS8|H3BPS8_HUMAN	13;13;11;8;7;7;7;5;3	13;13;11;8;7;7;7;5;3	13;13;11;8;7;7;7;5;3	sp|P04075|ALDOA_HUMAN Fructose-bisphosphate aldolase A OS=Homo sapiens GN=ALDOA PE=1 SV=2;tr|J3KPS3|J3KPS3_HUMAN Fructose-bisphosphate aldolase OS=Homo sapiens GN=ALDOA PE=1 SV=1;tr|H3BQN4|H3BQN4_HUMAN Fructose-bisphosphate aldolase OS=Homo sapiens GN=ALDO	9	13	2417975	ALDOA	ENSG00000149925	P04075	6.38345
sp|P02679|FIBG_HUMAN;tr|C9JEU5|C9JEU5_HUMAN;tr|C9JC84|C9JC84_HUMAN;tr|C9JPQ9|C9JPQ9_HUMAN;tr|C9JU00|C9JU00_HUMAN	sp|P02679|FIBG_HUMAN;tr|C9JEU5|C9JEU5_HUMAN;tr|C9JC84|C9JC84_HUMAN;tr|C9JPQ9|C9JPQ9_HUMAN;tr|C9JU00|C9JU00_HUMAN	15;14;14;8;8	15;14;14;8;8	15;14;14;8;8	sp|P02679|FIBG_HUMAN Fibrinogen gamma chain OS=Homo sapiens GN=FGG PE=1 SV=3;tr|C9JEU5|C9JEU5_HUMAN Fibrinogen gamma chain OS=Homo sapiens GN=FGG PE=1 SV=1;tr|C9JC84|C9JC84_HUMAN Fibrinogen gamma chain OS=Homo sapiens GN=FGG PE=1 SV=1;tr|C9JPQ9|C9JPQ9_HUMA	5	15	2.37429e+06	FGG	ENSG00000171557	P02679	6.37553
sp|O00560|SDCB1_HUMAN;tr|G5EA09|G5EA09_HUMAN;tr|B4DHN5|B4DHN5_HUMAN;tr|E9PBU7|E9PBU7_HUMAN	sp|O00560|SDCB1_HUMAN;tr|G5EA09|G5EA09_HUMAN;tr|B4DHN5|B4DHN5_HUMAN;tr|E9PBU7|E9PBU7_HUMAN	7;5;4;4	7;5;4;4	7;5;4;4	sp|O00560|SDCB1_HUMAN Syntenin-1 OS=Homo sapiens GN=SDCBP PE=1 SV=1;tr|G5EA09|G5EA09_HUMAN Syndecan binding protein (Syntenin), isoform CRA_a OS=Homo sapiens GN=SDCBP PE=1 SV=1;tr|B4DHN5|B4DHN5_HUMAN Syntenin-1 OS=Homo sapiens GN=SDCBP PE=1 SV=1;tr|E9PBU7|	4	7	2.32755e+06	SDCBP	ENSG00000137575	O00560	6.3669
sp|P15144|AMPN_HUMAN;tr|H0YLZ8|H0YLZ8_HUMAN;tr|H0YMC1|H0YMC1_HUMAN	sp|P15144|AMPN_HUMAN	19;1;1	19;1;1	19;1;1	sp|P15144|AMPN_HUMAN Aminopeptidase N OS=Homo sapiens GN=ANPEP PE=1 SV=4	3	19	2.24245e+06	ANPEP	ENSG00000166825	P15144	6.35072
tr|H7C2F6|H7C2F6_HUMAN;sp|Q9Y496|KIF3A_HUMAN;tr|J3KPF9|J3KPF9_HUMAN;tr|A0A087X011|A0A087X011_HUMAN;tr|E9PES4|E9PES4_HUMAN	tr|H7C2F6|H7C2F6_HUMAN;sp|Q9Y496|KIF3A_HUMAN;tr|J3KPF9|J3KPF9_HUMAN;tr|A0A087X011|A0A087X011_HUMAN;tr|E9PES4|E9PES4_HUMAN	1;1;1;1;1	1;1;1;1;1	1;1;1;1;1	tr|H7C2F6|H7C2F6_HUMAN Kinesin-like protein KIF3A (Fragment) OS=Homo sapiens GN=KIF3A PE=1 SV=1;sp|Q9Y496|KIF3A_HUMAN Kinesin-like protein KIF3A OS=Homo sapiens GN=KIF3A PE=1 SV=4;tr|J3KPF9|J3KPF9_HUMAN Kinesin-like protein OS=Homo sapiens GN=KIF3A PE=1 SV	5	1	2.23683e+06	KIF3A	ENSG00000131437	Q9Y496	6.34963
sp|O14745|NHRF1_HUMAN;tr|J3QRP6|J3QRP6_HUMAN	sp|O14745|NHRF1_HUMAN;tr|J3QRP6|J3QRP6_HUMAN	10;6	10;6	10;6	sp|O14745|NHRF1_HUMAN Na(+)/H(+) exchange regulatory cofactor NHE-RF1 OS=Homo sapiens GN=SLC9A3R1 PE=1 SV=4;tr|J3QRP6|J3QRP6_HUMAN Na(+)/H(+) exchange regulatory cofactor NHE-RF1 (Fragment) OS=Homo sapiens GN=SLC9A3R1 PE=1 SV=1	2	10	2194625	NHERF1	ENSG00000109062	O14745	6.34136
tr|H7BYV1|H7BYV1_HUMAN;tr|E9PS44|E9PS44_HUMAN;tr|E9PQN9|E9PQN9_HUMAN;sp|P13164|IFM1_HUMAN;sp|Q01629|IFM2_HUMAN;sp|Q01628|IFM3_HUMAN	tr|H7BYV1|H7BYV1_HUMAN;tr|E9PS44|E9PS44_HUMAN;tr|E9PQN9|E9PQN9_HUMAN;sp|P13164|IFM1_HUMAN;sp|Q01629|IFM2_HUMAN;sp|Q01628|IFM3_HUMAN	1;1;1;1;1;1	1;1;1;1;1;1	1;1;1;1;1;1	tr|H7BYV1|H7BYV1_HUMAN Interferon-induced transmembrane protein 2 (Fragment) OS=Homo sapiens GN=IFITM2 PE=4 SV=1;tr|E9PS44|E9PS44_HUMAN Interferon-induced transmembrane protein 3 OS=Homo sapiens GN=IFITM3 PE=1 SV=1;tr|E9PQN9|E9PQN9_HUMAN Interferon-induced	6	1	2.13777e+06	IFITM2	ENSG00000185201	Q01629	6.32996
sp|P02671|FIBA_HUMAN;tr|A0A087WUA0|A0A087WUA0_HUMAN	sp|P02671|FIBA_HUMAN	24;9	24;9	24;9	sp|P02671|FIBA_HUMAN Fibrinogen alpha chain OS=Homo sapiens GN=FGA PE=1 SV=2	2	24	2.05394e+06	FGA	ENSG00000171560	P02671	6.31259
sp|P01023|A2MG_HUMAN;tr|F8W7L3|F8W7L3_HUMAN;sp|P20742|PZP_HUMAN;tr|H0YFH1|H0YFH1_HUMAN	sp|P01023|A2MG_HUMAN	33;5;3;2	33;5;3;2	27;3;2;2	sp|P01023|A2MG_HUMAN Alpha-2-macroglobulin OS=Homo sapiens GN=A2M PE=1 SV=3	4	33	2035145	A2M	ENSG00000175899	P01023	6.3086
sp|P31949|S10AB_HUMAN	sp|P31949|S10AB_HUMAN	2	2	2	sp|P31949|S10AB_HUMAN Protein S100-A11 OS=Homo sapiens GN=S100A11 PE=1 SV=2	1	2	1974000	S100A11	ENSG00000163191	P31949	6.29535
sp|P07900|HS90A_HUMAN;tr|G3V2J8|G3V2J8_HUMAN;sp|Q14568|HS902_HUMAN;sp|Q58FG0|HS905_HUMAN	sp|P07900|HS90A_HUMAN	24;5;5;3	12;2;1;1	12;2;1;1	sp|P07900|HS90A_HUMAN Heat shock protein HSP 90-alpha OS=Homo sapiens GN=HSP90AA1 PE=1 SV=5	4	24	1.95859e+06	HSP90AA1	ENSG00000080824	P07900	6.29194
tr|Q5TEC6|Q5TEC6_HUMAN	tr|Q5TEC6|Q5TEC6_HUMAN	3	1	1	tr|Q5TEC6|Q5TEC6_HUMAN Histone H3 OS=Homo sapiens GN=HIST2H3PS2 PE=1 SV=1	1	3	1.95728e+06	H3-7	ENSG00000273213	Q5TEC6	6.29165
sp|P19338|NUCL_HUMAN;tr|H7BY16|H7BY16_HUMAN;tr|C9JYW2|C9JYW2_HUMAN;tr|C9JLB1|C9JLB1_HUMAN;tr|C9J1H7|C9J1H7_HUMAN;tr|C9JWL1|C9JWL1_HUMAN	sp|P19338|NUCL_HUMAN;tr|H7BY16|H7BY16_HUMAN	13;9;1;1;1;1	13;9;1;1;1;1	13;9;1;1;1;1	sp|P19338|NUCL_HUMAN Nucleolin OS=Homo sapiens GN=NCL PE=1 SV=3;tr|H7BY16|H7BY16_HUMAN Nucleolin (Fragment) OS=Homo sapiens GN=NCL PE=1 SV=6	6	13	1.84284e+06	NCL	ENSG00000115053	P19338	6.26549
tr|Q5JR95|Q5JR95_HUMAN;sp|P62241|RS8_HUMAN	tr|Q5JR95|Q5JR95_HUMAN;sp|P62241|RS8_HUMAN	7;7	7;7	7;7	tr|Q5JR95|Q5JR95_HUMAN 40S ribosomal protein S8 OS=Homo sapiens GN=RPS8 PE=1 SV=1;sp|P62241|RS8_HUMAN 40S ribosomal protein S8 OS=Homo sapiens GN=RPS8 PE=1 SV=2	2	7	1804185	RPS8	ENSG00000142937	P62241	6.25628
sp|P49368|TCPG_HUMAN;tr|B4DUR8|B4DUR8_HUMAN;tr|Q5SZX6|Q5SZX6_HUMAN	sp|P49368|TCPG_HUMAN;tr|B4DUR8|B4DUR8_HUMAN	4;4;1	4;4;1	4;4;1	sp|P49368|TCPG_HUMAN T-complex protein 1 subunit gamma OS=Homo sapiens GN=CCT3 PE=1 SV=4;tr|B4DUR8|B4DUR8_HUMAN T-complex protein 1 subunit gamma OS=Homo sapiens GN=CCT3 PE=1 SV=1	3	4	1.7945e+06	CCT3	ENSG00000163468	P49368	6.25394
tr|J3QS44|J3QS44_HUMAN;tr|J3KRK0|J3KRK0_HUMAN;tr|J3QLK5|J3QLK5_HUMAN;sp|Q86UE8|TLK2_HUMAN	tr|J3QS44|J3QS44_HUMAN;tr|J3KRK0|J3KRK0_HUMAN;tr|J3QLK5|J3QLK5_HUMAN;sp|Q86UE8|TLK2_HUMAN	1;1;1;1	1;1;1;1	1;1;1;1	tr|J3QS44|J3QS44_HUMAN Serine/threonine-protein kinase tousled-like 2 (Fragment) OS=Homo sapiens GN=TLK2 PE=1 SV=1;tr|J3KRK0|J3KRK0_HUMAN Serine/threonine-protein kinase tousled-like 2 (Fragment) OS=Homo sapiens GN=TLK2 PE=1 SV=1;tr|J3QLK5|J3QLK5_HUMAN Ser	4	1	1.78918e+06	TLK2	ENSG00000146872	Q86UE8	6.25266
sp|P01834|IGKC_HUMAN;tr|A0A087X1V9|A0A087X1V9_HUMAN;tr|A0A087X130|A0A087X130_HUMAN;tr|A0A087WZW8|A0A087WZW8_HUMAN;tr|A0A087WYL9|A0A087WYL9_HUMAN;tr|A0A087WWV8|A0A087WWV8_HUMAN;tr|A0A087WTX5|A0A087WTX5_HUMAN;tr|A0A075B6H6|A0A075B6H6_HUMAN	sp|P01834|IGKC_HUMAN;tr|A0A087X1V9|A0A087X1V9_HUMAN;tr|A0A087X130|A0A087X130_HUMAN;tr|A0A087WZW8|A0A087WZW8_HUMAN;tr|A0A087WYL9|A0A087WYL9_HUMAN;tr|A0A087WWV8|A0A087WWV8_HUMAN;tr|A0A087WTX5|A0A087WTX5_HUMAN;tr|A0A075B6H6|A0A075B6H6_HUMAN	2;2;2;2;2;2;2;1	2;2;2;2;2;2;2;1	2;2;2;2;2;2;2;1	sp|P01834|IGKC_HUMAN Ig kappa chain C region OS=Homo sapiens GN=IGKC PE=1 SV=1;tr|A0A087X1V9|A0A087X1V9_HUMAN Beta-2-microglobulin OS=Homo sapiens GN=IGKC PE=1 SV=2;tr|A0A087X130|A0A087X130_HUMAN Ig kappa chain C region OS=Homo sapiens GN=IGKC PE=1 SV=1;tr	8	2	1.76303e+06	IGKC	ENSG00000211592	P01834	6.24626
sp|O00299|CLIC1_HUMAN	sp|O00299|CLIC1_HUMAN	5	5	5	sp|O00299|CLIC1_HUMAN Chloride intracellular channel protein 1 OS=Homo sapiens GN=CLIC1 PE=1 SV=4	1	5	1739025	CLIC1	ENSG00000213719	O00299	6.24031
sp|P02675|FIBB_HUMAN;tr|D6REL8|D6REL8_HUMAN	sp|P02675|FIBB_HUMAN;tr|D6REL8|D6REL8_HUMAN	16;13	16;13	11;9	sp|P02675|FIBB_HUMAN Fibrinogen beta chain OS=Homo sapiens GN=FGB PE=1 SV=2;tr|D6REL8|D6REL8_HUMAN Fibrinogen beta chain OS=Homo sapiens GN=FGB PE=1 SV=1	2	16	1.73159e+06	FGB	ENSG00000171564	P02675	6.23844
tr|A0A0C4DFV9|A0A0C4DFV9_HUMAN;sp|Q01105|SET_HUMAN;tr|A0A087X027|A0A087X027_HUMAN;sp|P0DME0|SETLP_HUMAN	tr|A0A0C4DFV9|A0A0C4DFV9_HUMAN;sp|Q01105|SET_HUMAN;tr|A0A087X027|A0A087X027_HUMAN;sp|P0DME0|SETLP_HUMAN	3;3;3;3	3;3;3;3	3;3;3;3	tr|A0A0C4DFV9|A0A0C4DFV9_HUMAN Protein SET OS=Homo sapiens GN=SET PE=1 SV=1;sp|Q01105|SET_HUMAN Protein SET OS=Homo sapiens GN=SET PE=1 SV=3;tr|A0A087X027|A0A087X027_HUMAN Protein SETSIP OS=Homo sapiens GN=SETSIP PE=3 SV=1;sp|P0DME0|SETLP_HUMAN Protein SET	4	3	1.66384e+06	SET	ENSG00000119335	Q01105	6.22111
sp|P63218|GBG5_HUMAN	sp|P63218|GBG5_HUMAN	2	2	2	sp|P63218|GBG5_HUMAN Guanine nucleotide-binding protein G(I)/G(S)/G(O) subunit gamma-5 OS=Homo sapiens GN=GNG5 PE=1 SV=3	1	2	1.6402e+06	GNG5	ENSG00000174021	P63218	6.2149
sp|P31947|1433S_HUMAN	sp|P31947|1433S_HUMAN	3	1	1	sp|P31947|1433S_HUMAN 14-3-3 protein sigma OS=Homo sapiens GN=SFN PE=1 SV=1	1	3	1.61006e+06	SFN	ENSG00000175793	P31947	6.20684
sp|P56747|CLD6_HUMAN	sp|P56747|CLD6_HUMAN	4	4	4	sp|P56747|CLD6_HUMAN Claudin-6 OS=Homo sapiens GN=CLDN6 PE=1 SV=2	1	4	1.57257e+06	CLDN6	ENSG00000184697	P56747	6.19661
tr|Q5T7C4|Q5T7C4_HUMAN;sp|P09429|HMGB1_HUMAN;sp|B2RPK0|HGB1A_HUMAN;sp|P23497|SP100_HUMAN	tr|Q5T7C4|Q5T7C4_HUMAN;sp|P09429|HMGB1_HUMAN;sp|B2RPK0|HGB1A_HUMAN	4;4;3;1	4;4;3;1	4;4;3;1	tr|Q5T7C4|Q5T7C4_HUMAN High mobility group protein B1 OS=Homo sapiens GN=HMGB1 PE=1 SV=1;sp|P09429|HMGB1_HUMAN High mobility group protein B1 OS=Homo sapiens GN=HMGB1 PE=1 SV=3;sp|B2RPK0|HGB1A_HUMAN Putative high mobility group protein B1-like 1 OS=Homo sa	4	4	1.54227e+06	HMGB1	ENSG00000189403	P09429	6.18816
sp|P30101|PDIA3_HUMAN	sp|P30101|PDIA3_HUMAN	14	14	9	sp|P30101|PDIA3_HUMAN Protein disulfide-isomerase A3 OS=Homo sapiens GN=PDIA3 PE=1 SV=4	1	14	1.52746e+06	PDIA3	ENSG00000167004	P30101	6.18397
sp|P35613|BASI_HUMAN;tr|A0A087WUV8|A0A087WUV8_HUMAN;tr|A0A087X2B5|A0A087X2B5_HUMAN;tr|I3L192|I3L192_HUMAN;tr|R4GMX5|R4GMX5_HUMAN;tr|R4GN83|R4GN83_HUMAN	sp|P35613|BASI_HUMAN;tr|A0A087WUV8|A0A087WUV8_HUMAN;tr|A0A087X2B5|A0A087X2B5_HUMAN;tr|I3L192|I3L192_HUMAN	7;5;5;4;2;1	7;5;5;4;2;1	7;5;5;4;2;1	sp|P35613|BASI_HUMAN Basigin OS=Homo sapiens GN=BSG PE=1 SV=2;tr|A0A087WUV8|A0A087WUV8_HUMAN Basigin OS=Homo sapiens GN=BSG PE=1 SV=1;tr|A0A087X2B5|A0A087X2B5_HUMAN Basigin (Fragment) OS=Homo sapiens GN=BSG PE=1 SV=1;tr|I3L192|I3L192_HUMAN Basigin (Fragmen	6	7	1514230	BSG	ENSG00000172270	P35613	6.18019
sp|P02765|FETUA_HUMAN;tr|C9JV77|C9JV77_HUMAN	sp|P02765|FETUA_HUMAN;tr|C9JV77|C9JV77_HUMAN	5;5	4;4	4;4	sp|P02765|FETUA_HUMAN Alpha-2-HS-glycoprotein OS=Homo sapiens GN=AHSG PE=1 SV=1;tr|C9JV77|C9JV77_HUMAN Alpha-2-HS-glycoprotein OS=Homo sapiens GN=AHSG PE=1 SV=1	2	5	1.5004e+06	AHSG	ENSG00000145192	P02765	6.17621
sp|P27105|STOM_HUMAN;tr|F8VSL7|F8VSL7_HUMAN	sp|P27105|STOM_HUMAN;tr|F8VSL7|F8VSL7_HUMAN	6;3	6;3	6;3	sp|P27105|STOM_HUMAN Erythrocyte band 7 integral membrane protein OS=Homo sapiens GN=STOM PE=1 SV=3;tr|F8VSL7|F8VSL7_HUMAN Erythrocyte band 7 integral membrane protein OS=Homo sapiens GN=STOM PE=1 SV=1	2	6	1.48706e+06	STOM	ENSG00000148175	P27105	6.17233
sp|P08133|ANXA6_HUMAN;tr|E5RK69|E5RK69_HUMAN;tr|E7EMC6|E7EMC6_HUMAN;tr|E5RFF0|E5RFF0_HUMAN;tr|E5RJF5|E5RJF5_HUMAN;tr|E5RI05|E5RI05_HUMAN;tr|E5RK63|E5RK63_HUMAN;tr|H0YC77|H0YC77_HUMAN;tr|E5RIU8|E5RIU8_HUMAN;tr|E5RJR0|E5RJR0_HUMAN	sp|P08133|ANXA6_HUMAN;tr|E5RK69|E5RK69_HUMAN;tr|E7EMC6|E7EMC6_HUMAN	25;17;15;5;4;4;4;3;2;2	25;17;15;5;4;4;4;3;2;2	25;17;15;5;4;4;4;3;2;2	sp|P08133|ANXA6_HUMAN Annexin A6 OS=Homo sapiens GN=ANXA6 PE=1 SV=3;tr|E5RK69|E5RK69_HUMAN Annexin OS=Homo sapiens GN=ANXA6 PE=1 SV=1;tr|E7EMC6|E7EMC6_HUMAN Annexin OS=Homo sapiens GN=ANXA6 PE=1 SV=1	10	25	1481885	ANXA6	ENSG00000197043	P08133	6.17081
sp|Q9UBI6|GBG12_HUMAN	sp|Q9UBI6|GBG12_HUMAN	2	2	2	sp|Q9UBI6|GBG12_HUMAN Guanine nucleotide-binding protein G(I)/G(S)/G(O) subunit gamma-12 OS=Homo sapiens GN=GNG12 PE=1 SV=3	1	2	1.4577e+06	GNG12	ENSG00000172380	Q9UBI6	6.16367
sp|Q16778|H2B2E_HUMAN;sp|P06899|H2B1J_HUMAN;sp|P33778|H2B1B_HUMAN;sp|P23527|H2B1O_HUMAN;sp|Q8N257|H2B3B_HUMAN;sp|Q6DRA6|H2B2D_HUMAN;sp|Q6DN03|H2B2C_HUMAN	sp|Q16778|H2B2E_HUMAN;sp|P06899|H2B1J_HUMAN;sp|P33778|H2B1B_HUMAN;sp|P23527|H2B1O_HUMAN;sp|Q8N257|H2B3B_HUMAN	9;9;8;8;7;3;3	2;2;2;2;2;2;2	2;2;2;2;2;2;2	sp|Q16778|H2B2E_HUMAN Histone H2B type 2-E OS=Homo sapiens GN=HIST2H2BE PE=1 SV=3;sp|P06899|H2B1J_HUMAN Histone H2B type 1-J OS=Homo sapiens GN=HIST1H2BJ PE=1 SV=3;sp|P33778|H2B1B_HUMAN Histone H2B type 1-B OS=Homo sapiens GN=HIST1H2BB PE=1 SV=2;sp|P23527|	7	9	1.45186e+06	H2BC21	ENSG00000184678	Q16778	6.16192
tr|A0A0G2JPD4|A0A0G2JPD4_HUMAN;sp|P01861|IGHG4_HUMAN;tr|A0A0G2JN06|A0A0G2JN06_HUMAN;sp|P01859|IGHG2_HUMAN	tr|A0A0G2JPD4|A0A0G2JPD4_HUMAN;sp|P01861|IGHG4_HUMAN;tr|A0A0G2JN06|A0A0G2JN06_HUMAN;sp|P01859|IGHG2_HUMAN	6;6;4;4	6;6;4;4	3;3;1;1	tr|A0A0G2JPD4|A0A0G2JPD4_HUMAN Ig gamma-4 chain C region (Fragment) OS=Homo sapiens GN=IGHG4 PE=1 SV=2;sp|P01861|IGHG4_HUMAN Ig gamma-4 chain C region OS=Homo sapiens GN=IGHG4 PE=1 SV=1;tr|A0A0G2JN06|A0A0G2JN06_HUMAN Ig gamma-2 chain C region (Fragment) OS	4	6	1.36629e+06	IGHG4	ENSG00000211892	P01861	6.13554
tr|C9J9K3|C9J9K3_HUMAN;tr|A6NE09|A6NE09_HUMAN;sp|P08865|RSSA_HUMAN;tr|A0A0C4DG17|A0A0C4DG17_HUMAN;tr|F8WD59|F8WD59_HUMAN;tr|C9JQR9|C9JQR9_HUMAN	tr|C9J9K3|C9J9K3_HUMAN;tr|A6NE09|A6NE09_HUMAN;sp|P08865|RSSA_HUMAN;tr|A0A0C4DG17|A0A0C4DG17_HUMAN;tr|F8WD59|F8WD59_HUMAN	7;7;7;7;5;3	7;7;7;7;5;3	7;7;7;7;5;3	tr|C9J9K3|C9J9K3_HUMAN 40S ribosomal protein SA (Fragment) OS=Homo sapiens GN=RPSA PE=1 SV=6;tr|A6NE09|A6NE09_HUMAN 40S ribosomal protein SA OS=Homo sapiens GN=RPSAP58 PE=1 SV=1;sp|P08865|RSSA_HUMAN 40S ribosomal protein SA OS=Homo sapiens GN=RPSA PE=1 SV=	6	7	1.36359e+06	RPSA	ENSG00000168028	P08865	6.13468
sp|Q16348|S15A2_HUMAN	sp|Q16348|S15A2_HUMAN	1	1	1	sp|Q16348|S15A2_HUMAN Solute carrier family 15 member 2 OS=Homo sapiens GN=SLC15A2 PE=2 SV=2	1	1	1.36012e+06	SLC15A2	ENSG00000163406	Q16348	6.13358
tr|E9PL09|E9PL09_HUMAN;sp|P23396|RS3_HUMAN;tr|E9PPU1|E9PPU1_HUMAN;tr|H0YEU2|H0YEU2_HUMAN;tr|E9PQ96|E9PQ96_HUMAN;tr|E9PJH4|E9PJH4_HUMAN;tr|F2Z2S8|F2Z2S8_HUMAN;tr|E9PK82|E9PK82_HUMAN;tr|H0YCJ7|H0YCJ7_HUMAN;tr|H0YF32|H0YF32_HUMAN;tr|E9PQX2|E9PQX2_HUMAN;tr|E9PSF4|E9PSF4_HUMAN;tr|H0YES8|H0YES8_HUMAN;tr|E9PJN9|E9PJN9_HUMAN	tr|E9PL09|E9PL09_HUMAN;sp|P23396|RS3_HUMAN;tr|E9PPU1|E9PPU1_HUMAN;tr|H0YEU2|H0YEU2_HUMAN;tr|E9PQ96|E9PQ96_HUMAN;tr|E9PJH4|E9PJH4_HUMAN;tr|F2Z2S8|F2Z2S8_HUMAN;tr|E9PK82|E9PK82_HUMAN;tr|H0YCJ7|H0YCJ7_HUMAN	9;9;7;7;5;5;5;5;5;4;2;2;1;1	9;9;7;7;5;5;5;5;5;4;2;2;1;1	9;9;7;7;5;5;5;5;5;4;2;2;1;1	tr|E9PL09|E9PL09_HUMAN 40S ribosomal protein S3 OS=Homo sapiens GN=RPS3 PE=1 SV=1;sp|P23396|RS3_HUMAN 40S ribosomal protein S3 OS=Homo sapiens GN=RPS3 PE=1 SV=2;tr|E9PPU1|E9PPU1_HUMAN 40S ribosomal protein S3 OS=Homo sapiens GN=RPS3 PE=1 SV=1;tr|H0YEU2|H0Y	14	9	1.3177e+06	RPS3	ENSG00000149273	P23396	6.11982
sp|P00338|LDHA_HUMAN;tr|F5GYU2|F5GYU2_HUMAN;tr|F5GXY2|F5GXY2_HUMAN;tr|F5GXH2|F5GXH2_HUMAN;tr|F5H5J4|F5H5J4_HUMAN;tr|F5H6W8|F5H6W8_HUMAN;tr|F5H5G7|F5H5G7_HUMAN;tr|F5H155|F5H155_HUMAN;tr|A0A087WUM2|A0A087WUM2_HUMAN;tr|G3XAP5|G3XAP5_HUMAN;tr|F5H245|F5H245_HUMAN;sp|Q6ZMR3|LDH6A_HUMAN;sp|P07864|LDHC_HUMAN	sp|P00338|LDHA_HUMAN	9;4;4;3;1;1;1;1;1;1;1;1;1	8;4;4;3;1;1;0;0;0;0;0;0;0	8;4;4;3;1;1;0;0;0;0;0;0;0	sp|P00338|LDHA_HUMAN L-lactate dehydrogenase A chain OS=Homo sapiens GN=LDHA PE=1 SV=2	13	9	1282670	LDHA	ENSG00000134333	P00338	6.10811
sp|P00367|DHE3_HUMAN;sp|P49448|DHE4_HUMAN	sp|P00367|DHE3_HUMAN;sp|P49448|DHE4_HUMAN	14;10	14;10	14;10	sp|P00367|DHE3_HUMAN Glutamate dehydrogenase 1, mitochondrial OS=Homo sapiens GN=GLUD1 PE=1 SV=2;sp|P49448|DHE4_HUMAN Glutamate dehydrogenase 2, mitochondrial OS=Homo sapiens GN=GLUD2 PE=1 SV=2	2	14	1.28215e+06	GLUD1	ENSG00000148672	P00367	6.10794
sp|P08758|ANXA5_HUMAN;tr|E9PHT9|E9PHT9_HUMAN;tr|D6RBE9|D6RBE9_HUMAN;tr|D6RBL5|D6RBL5_HUMAN;tr|D6RCN3|D6RCN3_HUMAN	sp|P08758|ANXA5_HUMAN;tr|E9PHT9|E9PHT9_HUMAN;tr|D6RBE9|D6RBE9_HUMAN;tr|D6RBL5|D6RBL5_HUMAN	7;5;4;4;2	7;5;4;4;2	7;5;4;4;2	sp|P08758|ANXA5_HUMAN Annexin A5 OS=Homo sapiens GN=ANXA5 PE=1 SV=2;tr|E9PHT9|E9PHT9_HUMAN Annexin OS=Homo sapiens GN=ANXA5 PE=1 SV=1;tr|D6RBE9|D6RBE9_HUMAN Annexin OS=Homo sapiens GN=ANXA5 PE=1 SV=1;tr|D6RBL5|D6RBL5_HUMAN Annexin OS=Homo sapiens GN=ANXA5	5	7	1.27721e+06	ANXA5	ENSG00000164111	P08758	6.10626
sp|P00558|PGK1_HUMAN;sp|P07205|PGK2_HUMAN	sp|P00558|PGK1_HUMAN	12;4	12;4	12;4	sp|P00558|PGK1_HUMAN Phosphoglycerate kinase 1 OS=Homo sapiens GN=PGK1 PE=1 SV=3	2	12	1.2515e+06	PGK1	ENSG00000102144	P00558	6.09743
sp|O75874|IDHC_HUMAN;tr|C9J4N6|C9J4N6_HUMAN;tr|C9JLU6|C9JLU6_HUMAN	sp|O75874|IDHC_HUMAN	9;4;1	9;4;1	9;4;1	sp|O75874|IDHC_HUMAN Isocitrate dehydrogenase [NADP] cytoplasmic OS=Homo sapiens GN=IDH1 PE=1 SV=2	3	9	1.20478e+06	IDH1	ENSG00000138413	O75874	6.08091
tr|K7EMA7|K7EMA7_HUMAN;sp|P62750|RL23A_HUMAN;tr|H7BY10|H7BY10_HUMAN;tr|K7EJV9|K7EJV9_HUMAN;tr|K7ERT8|K7ERT8_HUMAN;tr|A8MUS3|A8MUS3_HUMAN	tr|K7EMA7|K7EMA7_HUMAN;sp|P62750|RL23A_HUMAN;tr|H7BY10|H7BY10_HUMAN;tr|K7EJV9|K7EJV9_HUMAN;tr|K7ERT8|K7ERT8_HUMAN;tr|A8MUS3|A8MUS3_HUMAN	3;3;3;3;3;3	3;3;3;3;3;3	3;3;3;3;3;3	tr|K7EMA7|K7EMA7_HUMAN 60S ribosomal protein L23a OS=Homo sapiens GN=RPL23A PE=1 SV=1;sp|P62750|RL23A_HUMAN 60S ribosomal protein L23a OS=Homo sapiens GN=RPL23A PE=1 SV=1;tr|H7BY10|H7BY10_HUMAN 60S ribosomal protein L23a (Fragment) OS=Homo sapiens GN=RPL23	6	3	1.19653e+06	RPL23A	ENSG00000198242	P62750	6.07792
tr|F8VQY6|F8VQY6_HUMAN;tr|F8VPE8|F8VPE8_HUMAN;tr|F8VRK7|F8VRK7_HUMAN;tr|G3V210|G3V210_HUMAN;tr|F8VU65|F8VU65_HUMAN;tr|F8VWS0|F8VWS0_HUMAN;sp|Q8NHW5|RLA0L_HUMAN;sp|P05388|RLA0_HUMAN;tr|F8VWV4|F8VWV4_HUMAN;tr|F8VS58|F8VS58_HUMAN;tr|F8VW21|F8VW21_HUMAN;tr|F8VZS0|F8VZS0_HUMAN	tr|F8VQY6|F8VQY6_HUMAN;tr|F8VPE8|F8VPE8_HUMAN;tr|F8VRK7|F8VRK7_HUMAN;tr|G3V210|G3V210_HUMAN;tr|F8VU65|F8VU65_HUMAN;tr|F8VWS0|F8VWS0_HUMAN;sp|Q8NHW5|RLA0L_HUMAN;sp|P05388|RLA0_HUMAN;tr|F8VWV4|F8VWV4_HUMAN;tr|F8VS58|F8VS58_HUMAN;tr|F8VW21|F8VW21_HUMAN;tr|F8VZS0|F8VZS0_HUMAN	3;3;3;3;3;3;3;3;2;2;2;2	3;3;3;3;3;3;3;3;2;2;2;2	3;3;3;3;3;3;3;3;2;2;2;2	tr|F8VQY6|F8VQY6_HUMAN 60S acidic ribosomal protein P0 OS=Homo sapiens GN=RPLP0 PE=1 SV=1;tr|F8VPE8|F8VPE8_HUMAN 60S acidic ribosomal protein P0 (Fragment) OS=Homo sapiens GN=RPLP0 PE=1 SV=1;tr|F8VRK7|F8VRK7_HUMAN 60S acidic ribosomal protein P0 OS=Homo sa	12	3	1194445	RPLP0	ENSG00000089157	P05388	6.07717
sp|P62913|RL11_HUMAN;tr|Q5VVC9|Q5VVC9_HUMAN;tr|Q5VVC8|Q5VVC8_HUMAN	sp|P62913|RL11_HUMAN;tr|Q5VVC9|Q5VVC9_HUMAN;tr|Q5VVC8|Q5VVC8_HUMAN	6;4;4	6;4;4	6;4;4	sp|P62913|RL11_HUMAN 60S ribosomal protein L11 OS=Homo sapiens GN=RPL11 PE=1 SV=2;tr|Q5VVC9|Q5VVC9_HUMAN 60S ribosomal protein L11 (Fragment) OS=Homo sapiens GN=RPL11 PE=1 SV=1;tr|Q5VVC8|Q5VVC8_HUMAN 60S ribosomal protein L11 (Fragment) OS=Homo sapiens GN=	3	6	1.17337e+06	RPL11	ENSG00000142676	P62913	6.06943
tr|R4GN98|R4GN98_HUMAN;sp|P06703|S10A6_HUMAN	tr|R4GN98|R4GN98_HUMAN;sp|P06703|S10A6_HUMAN	1;1	1;1	1;1	tr|R4GN98|R4GN98_HUMAN Protein S100 (Fragment) OS=Homo sapiens GN=S100A6 PE=1 SV=1;sp|P06703|S10A6_HUMAN Protein S100-A6 OS=Homo sapiens GN=S100A6 PE=1 SV=1	2	1	1.17077e+06	S100A6	ENSG00000197956	P06703	6.06847
sp|P04004|VTNC_HUMAN;tr|F5GX75|F5GX75_HUMAN	sp|P04004|VTNC_HUMAN	7;1	7;1	6;1	sp|P04004|VTNC_HUMAN Vitronectin OS=Homo sapiens GN=VTN PE=1 SV=1	2	7	1.15544e+06	VTN	ENSG00000109072	P04004	6.06275
sp|P06737|PYGL_HUMAN;tr|E9PK47|E9PK47_HUMAN;sp|P11217|PYGM_HUMAN	sp|P06737|PYGL_HUMAN;tr|E9PK47|E9PK47_HUMAN	17;16;2	17;16;2	15;14;0	sp|P06737|PYGL_HUMAN Glycogen phosphorylase, liver form OS=Homo sapiens GN=PYGL PE=1 SV=4;tr|E9PK47|E9PK47_HUMAN Alpha-1,4 glucan phosphorylase OS=Homo sapiens GN=PYGL PE=1 SV=1	3	17	1153755	PYGL	ENSG00000100504	P06737	6.06211
sp|O00592|PODXL_HUMAN	sp|O00592|PODXL_HUMAN	5	5	5	sp|O00592|PODXL_HUMAN Podocalyxin OS=Homo sapiens GN=PODXL PE=1 SV=2	1	5	1.07361e+06	PODXL	ENSG00000128567	O00592	6.03085
sp|P11021|GRP78_HUMAN	sp|P11021|GRP78_HUMAN	17	17	17	sp|P11021|GRP78_HUMAN 78 kDa glucose-regulated protein OS=Homo sapiens GN=HSPA5 PE=1 SV=2	1	17	1.07074e+06	HSPA5	ENSG00000044574	P11021	6.02968
tr|F8W1N5|F8W1N5_HUMAN;tr|F8VZJ2|F8VZJ2_HUMAN;tr|F8VNW4|F8VNW4_HUMAN;tr|F8W0W4|F8W0W4_HUMAN;tr|H0YHX9|H0YHX9_HUMAN;sp|Q13765|NACA_HUMAN;sp|E9PAV3|NACAM_HUMAN	tr|F8W1N5|F8W1N5_HUMAN;tr|F8VZJ2|F8VZJ2_HUMAN;tr|F8VNW4|F8VNW4_HUMAN;tr|F8W0W4|F8W0W4_HUMAN;tr|H0YHX9|H0YHX9_HUMAN;sp|Q13765|NACA_HUMAN;sp|E9PAV3|NACAM_HUMAN	2;2;2;2;2;2;2	2;2;2;2;2;2;2	2;2;2;2;2;2;2	tr|F8W1N5|F8W1N5_HUMAN Nascent polypeptide-associated complex subunit alpha (Fragment) OS=Homo sapiens GN=NACA PE=1 SV=1;tr|F8VZJ2|F8VZJ2_HUMAN Nascent polypeptide-associated complex subunit alpha OS=Homo sapiens GN=NACA PE=1 SV=1;tr|F8VNW4|F8VNW4_HUMAN Na	7	2	1.06757e+06	NACA	ENSG00000196531	Q13765	6.02839
tr|J3KSR8|J3KSR8_HUMAN;sp|Q07955|SRSF1_HUMAN;tr|J3KTL2|J3KTL2_HUMAN	tr|J3KSR8|J3KSR8_HUMAN;sp|Q07955|SRSF1_HUMAN;tr|J3KTL2|J3KTL2_HUMAN	2;2;2	2;2;2	2;2;2	tr|J3KSR8|J3KSR8_HUMAN Serine/arginine-rich-splicing factor 1 (Fragment) OS=Homo sapiens GN=SRSF1 PE=1 SV=1;sp|Q07955|SRSF1_HUMAN Serine/arginine-rich splicing factor 1 OS=Homo sapiens GN=SRSF1 PE=1 SV=2;tr|J3KTL2|J3KTL2_HUMAN Serine/arginine-rich-splicing	3	2	1.06517e+06	SRSF1	ENSG00000136450	Q07955	6.02742
tr|D6RG13|D6RG13_HUMAN;tr|D6RAT0|D6RAT0_HUMAN;sp|P61247|RS3A_HUMAN;tr|D6R9B6|D6R9B6_HUMAN;tr|D6RB09|D6RB09_HUMAN;tr|H0Y9Y4|H0Y9Y4_HUMAN;tr|E9PFI5|E9PFI5_HUMAN;tr|H0Y8L7|H0Y8L7_HUMAN;tr|D6RAS7|D6RAS7_HUMAN;tr|D6RED7|D6RED7_HUMAN;tr|D6RGE0|D6RGE0_HUMAN	tr|D6RG13|D6RG13_HUMAN;tr|D6RAT0|D6RAT0_HUMAN;sp|P61247|RS3A_HUMAN;tr|D6R9B6|D6R9B6_HUMAN;tr|D6RB09|D6RB09_HUMAN;tr|H0Y9Y4|H0Y9Y4_HUMAN;tr|E9PFI5|E9PFI5_HUMAN;tr|H0Y8L7|H0Y8L7_HUMAN	7;7;7;6;6;6;5;4;3;2;1	7;7;7;6;6;6;5;4;3;2;1	7;7;7;6;6;6;5;4;3;2;1	tr|D6RG13|D6RG13_HUMAN 40S ribosomal protein S3a (Fragment) OS=Homo sapiens GN=RPS3A PE=1 SV=1;tr|D6RAT0|D6RAT0_HUMAN 40S ribosomal protein S3a OS=Homo sapiens GN=RPS3A PE=1 SV=1;sp|P61247|RS3A_HUMAN 40S ribosomal protein S3a OS=Homo sapiens GN=RPS3A PE=1	11	7	1059865	RPS3A	ENSG00000145425	P61247	6.02525
tr|H3BV27|H3BV27_HUMAN;tr|H3BT37|H3BT37_HUMAN;tr|I3L303|I3L303_HUMAN;tr|I3L3P7|I3L3P7_HUMAN;tr|I3L246|I3L246_HUMAN;sp|P62244|RS15A_HUMAN;tr|H3BN98|H3BN98_HUMAN	tr|H3BV27|H3BV27_HUMAN;tr|H3BT37|H3BT37_HUMAN;tr|I3L303|I3L303_HUMAN;tr|I3L3P7|I3L3P7_HUMAN;tr|I3L246|I3L246_HUMAN;sp|P62244|RS15A_HUMAN;tr|H3BN98|H3BN98_HUMAN	1;1;1;1;1;1;1	1;1;1;1;1;1;1	1;1;1;1;1;1;1	tr|H3BV27|H3BV27_HUMAN 40S ribosomal protein S15a OS=Homo sapiens GN=RPS15A PE=1 SV=2;tr|H3BT37|H3BT37_HUMAN 40S ribosomal protein S15a OS=Homo sapiens GN=RPS15A PE=1 SV=1;tr|I3L303|I3L303_HUMAN 40S ribosomal protein S15a OS=Homo sapiens GN=RPS15A PE=1 SV=	7	1	1.05197e+06	RPS15A	ENSG00000134419	P62244	6.02201
tr|F8W1R7|F8W1R7_HUMAN;sp|P60660|MYL6_HUMAN;tr|G3V1V0|G3V1V0_HUMAN;tr|J3KND3|J3KND3_HUMAN;tr|G8JLA2|G8JLA2_HUMAN;tr|B7Z6Z4|B7Z6Z4_HUMAN;tr|G3V1Y7|G3V1Y7_HUMAN;tr|F8VPF3|F8VPF3_HUMAN;tr|F8VZU9|F8VZU9_HUMAN;tr|F8W1I5|F8W1I5_HUMAN;tr|F8W180|F8W180_HUMAN;sp|P14649|MYL6B_HUMAN;tr|F8VXL3|F8VXL3_HUMAN;tr|H0YI43|H0YI43_HUMAN	tr|F8W1R7|F8W1R7_HUMAN;sp|P60660|MYL6_HUMAN;tr|G3V1V0|G3V1V0_HUMAN;tr|J3KND3|J3KND3_HUMAN;tr|G8JLA2|G8JLA2_HUMAN;tr|B7Z6Z4|B7Z6Z4_HUMAN;tr|G3V1Y7|G3V1Y7_HUMAN;tr|F8VPF3|F8VPF3_HUMAN	6;6;6;5;5;5;4;4;2;2;2;2;1;1	6;6;6;5;5;5;4;4;2;2;2;2;1;1	6;6;6;5;5;5;4;4;2;2;2;2;1;1	tr|F8W1R7|F8W1R7_HUMAN Myosin light polypeptide 6 OS=Homo sapiens GN=MYL6 PE=1 SV=1;sp|P60660|MYL6_HUMAN Myosin light polypeptide 6 OS=Homo sapiens GN=MYL6 PE=1 SV=2;tr|G3V1V0|G3V1V0_HUMAN Myosin light polypeptide 6 OS=Homo sapiens GN=MYL6 PE=1 SV=1;tr|J3K	14	6	1.04538e+06	MYL6	ENSG00000092841	P60660	6.01928
sp|P60174|TPIS_HUMAN;tr|U3KPZ0|U3KPZ0_HUMAN;tr|U3KQF3|U3KQF3_HUMAN;tr|U3KPS5|U3KPS5_HUMAN	sp|P60174|TPIS_HUMAN;tr|U3KPZ0|U3KPZ0_HUMAN	6;3;2;1	6;3;2;1	6;3;2;1	sp|P60174|TPIS_HUMAN Triosephosphate isomerase OS=Homo sapiens GN=TPI1 PE=1 SV=3;tr|U3KPZ0|U3KPZ0_HUMAN Triosephosphate isomerase (Fragment) OS=Homo sapiens GN=TPI1 PE=1 SV=1	4	6	1.03934e+06	TPI1	ENSG00000111669	P60174	6.01676
sp|P05023|AT1A1_HUMAN;tr|M0R116|M0R116_HUMAN;tr|B1AKY9|B1AKY9_HUMAN;sp|P13637|AT1A3_HUMAN;sp|P50993|AT1A2_HUMAN;tr|A0A0A0MT26|A0A0A0MT26_HUMAN;tr|H0Y7C1|H0Y7C1_HUMAN;sp|Q13733|AT1A4_HUMAN;tr|Q5TC02|Q5TC02_HUMAN;tr|Q5TC01|Q5TC01_HUMAN;tr|E9PRA5|E9PRA5_HUMAN;sp|P20648|ATP4A_HUMAN;sp|P54707|AT12A_HUMAN;tr|Q5TC05|Q5TC05_HUMAN;tr|M0QXF2|M0QXF2_HUMAN	sp|P05023|AT1A1_HUMAN	27;11;11;11;11;11;10;5;3;3;3;3;3;1;1	27;11;11;11;11;11;10;5;3;3;3;3;3;1;1	27;11;11;11;11;11;10;5;3;3;3;3;3;1;1	sp|P05023|AT1A1_HUMAN Sodium/potassium-transporting ATPase subunit alpha-1 OS=Homo sapiens GN=ATP1A1 PE=1 SV=1	15	27	1.03209e+06	ATP1A1	ENSG00000163399	P05023	6.01372
sp|P62269|RS18_HUMAN;tr|A0A0G2JQH2|A0A0G2JQH2_HUMAN;tr|Q5GGW2|Q5GGW2_HUMAN;tr|J3JS69|J3JS69_HUMAN	sp|P62269|RS18_HUMAN	7;2;2;1	7;2;2;1	7;2;2;1	sp|P62269|RS18_HUMAN 40S ribosomal protein S18 OS=Homo sapiens GN=RPS18 PE=1 SV=3	4	7	1027785	RPS18	ENSG00000231500	P62269	6.0119
tr|A0A087WTA8|A0A087WTA8_HUMAN;sp|P08123|CO1A2_HUMAN	tr|A0A087WTA8|A0A087WTA8_HUMAN;sp|P08123|CO1A2_HUMAN	28;28	28;28	28;28	tr|A0A087WTA8|A0A087WTA8_HUMAN Collagen alpha-2(I) chain OS=Homo sapiens GN=COL1A2 PE=1 SV=1;sp|P08123|CO1A2_HUMAN Collagen alpha-2(I) chain OS=Homo sapiens GN=COL1A2 PE=1 SV=7	2	28	998790	COL1A2	ENSG00000164692	P08123	5.99947
sp|P62937|PPIA_HUMAN;tr|F8WE65|F8WE65_HUMAN;tr|C9J5S7|C9J5S7_HUMAN;tr|A0A0H2UH34|A0A0H2UH34_HUMAN;tr|A0A075B767|A0A075B767_HUMAN;sp|Q9Y536|PAL4A_HUMAN;sp|P0DN26|PAL4F_HUMAN;sp|F5H284|PAL4D_HUMAN;sp|A0A0B4J2A2|PAL4C_HUMAN;sp|A0A075B759|PAL4E_HUMAN	sp|P62937|PPIA_HUMAN;tr|F8WE65|F8WE65_HUMAN;tr|C9J5S7|C9J5S7_HUMAN	6;3;3;1;1;1;1;1;1;1	6;3;3;1;1;1;1;1;1;1	6;3;3;1;1;1;1;1;1;1	sp|P62937|PPIA_HUMAN Peptidyl-prolyl cis-trans isomerase A OS=Homo sapiens GN=PPIA PE=1 SV=2;tr|F8WE65|F8WE65_HUMAN Peptidyl-prolyl cis-trans isomerase OS=Homo sapiens GN=PPIA PE=1 SV=1;tr|C9J5S7|C9J5S7_HUMAN Peptidyl-prolyl cis-trans isomerase OS=Homo sap	10	6	990223	PPIA	ENSG00000196262	P62937	5.99573
sp|Q96FQ6|S10AG_HUMAN	sp|Q96FQ6|S10AG_HUMAN	2	2	2	sp|Q96FQ6|S10AG_HUMAN Protein S100-A16 OS=Homo sapiens GN=S100A16 PE=1 SV=1	1	2	988798	S100A16	ENSG00000188643	Q96FQ6	5.99511
tr|E5RJH0|E5RJH0_HUMAN;sp|Q9H2M3|BHMT2_HUMAN;sp|Q93088|BHMT1_HUMAN	tr|E5RJH0|E5RJH0_HUMAN;sp|Q9H2M3|BHMT2_HUMAN;sp|Q93088|BHMT1_HUMAN	1;1;1	1;1;1	1;1;1	tr|E5RJH0|E5RJH0_HUMAN Betaine--homocysteine S-methyltransferase 1 OS=Homo sapiens GN=BHMT PE=1 SV=1;sp|Q9H2M3|BHMT2_HUMAN S-methylmethionine--homocysteine S-methyltransferase BHMT2 OS=Homo sapiens GN=BHMT2 PE=1 SV=1;sp|Q93088|BHMT1_HUMAN Betaine--homocyst	3	1	982040	BHMT	ENSG00000145692	Q93088	5.99213
tr|A0A087WZH7|A0A087WZH7_HUMAN;sp|P29966|MARCS_HUMAN	tr|A0A087WZH7|A0A087WZH7_HUMAN;sp|P29966|MARCS_HUMAN	4;4	4;4	4;4	tr|A0A087WZH7|A0A087WZH7_HUMAN Myristoylated alanine-rich C-kinase substrate OS=Homo sapiens GN=MARCKS PE=1 SV=1;sp|P29966|MARCS_HUMAN Myristoylated alanine-rich C-kinase substrate OS=Homo sapiens GN=MARCKS PE=1 SV=4	2	4	975966	MARCKS	ENSG00000277443	P29966	5.98943
sp|P10809|CH60_HUMAN;tr|E7ESH4|E7ESH4_HUMAN;tr|E7EXB4|E7EXB4_HUMAN;tr|C9JL25|C9JL25_HUMAN;tr|C9JL19|C9JL19_HUMAN;tr|C9JCQ4|C9JCQ4_HUMAN	sp|P10809|CH60_HUMAN	15;5;4;2;1;1	15;5;4;2;1;1	15;5;4;2;1;1	sp|P10809|CH60_HUMAN 60 kDa heat shock protein, mitochondrial OS=Homo sapiens GN=HSPD1 PE=1 SV=2	6	15	957444	HSPD1	ENSG00000144381	P10809	5.98111
sp|P62263|RS14_HUMAN;tr|H0YB22|H0YB22_HUMAN;tr|E5RH77|E5RH77_HUMAN	sp|P62263|RS14_HUMAN;tr|H0YB22|H0YB22_HUMAN;tr|E5RH77|E5RH77_HUMAN	2;1;1	2;1;1	2;1;1	sp|P62263|RS14_HUMAN 40S ribosomal protein S14 OS=Homo sapiens GN=RPS14 PE=1 SV=3;tr|H0YB22|H0YB22_HUMAN 40S ribosomal protein S14 (Fragment) OS=Homo sapiens GN=RPS14 PE=1 SV=1;tr|E5RH77|E5RH77_HUMAN 40S ribosomal protein S14 OS=Homo sapiens GN=RPS14 PE=1	3	2	944043	RPS14	ENSG00000164587	P62263	5.97499
tr|A0A0C4DGY6|A0A0C4DGY6_HUMAN;sp|Q96N67|DOCK7_HUMAN	tr|A0A0C4DGY6|A0A0C4DGY6_HUMAN;sp|Q96N67|DOCK7_HUMAN	1;1	1;1	1;1	tr|A0A0C4DGY6|A0A0C4DGY6_HUMAN Dedicator of cytokinesis protein 7 OS=Homo sapiens GN=DOCK7 PE=1 SV=1;sp|Q96N67|DOCK7_HUMAN Dedicator of cytokinesis protein 7 OS=Homo sapiens GN=DOCK7 PE=1 SV=4	2	1	940454	DOCK7	ENSG00000116641	Q96N67	5.97334
sp|P62753|RS6_HUMAN;tr|A2A3R7|A2A3R7_HUMAN;tr|A2A3R5|A2A3R5_HUMAN	sp|P62753|RS6_HUMAN;tr|A2A3R7|A2A3R7_HUMAN;tr|A2A3R5|A2A3R5_HUMAN	2;1;1	2;1;1	2;1;1	sp|P62753|RS6_HUMAN 40S ribosomal protein S6 OS=Homo sapiens GN=RPS6 PE=1 SV=1;tr|A2A3R7|A2A3R7_HUMAN 40S ribosomal protein S6 OS=Homo sapiens GN=RPS6 PE=1 SV=1;tr|A2A3R5|A2A3R5_HUMAN 40S ribosomal protein S6 OS=Homo sapiens GN=RPS6 PE=1 SV=1	3	2	926420	RPS6	ENSG00000137154	P62753	5.96681
tr|K7ERG4|K7ERG4_HUMAN;sp|P62316|SMD2_HUMAN	tr|K7ERG4|K7ERG4_HUMAN;sp|P62316|SMD2_HUMAN	2;2	2;2	2;2	tr|K7ERG4|K7ERG4_HUMAN Small nuclear ribonucleoprotein Sm D2 OS=Homo sapiens GN=SNRPD2 PE=1 SV=1;sp|P62316|SMD2_HUMAN Small nuclear ribonucleoprotein Sm D2 OS=Homo sapiens GN=SNRPD2 PE=1 SV=1	2	2	918594	SNRPD2	ENSG00000125743	P62316	5.96312
sp|P80723|BASP1_HUMAN;tr|U3KQP0|U3KQP0_HUMAN	sp|P80723|BASP1_HUMAN	8;2	8;2	8;2	sp|P80723|BASP1_HUMAN Brain acid soluble protein 1 OS=Homo sapiens GN=BASP1 PE=1 SV=2	2	8	918469	BASP1	ENSG00000176788	P80723	5.96306
sp|P23284|PPIB_HUMAN	sp|P23284|PPIB_HUMAN	8	8	8	sp|P23284|PPIB_HUMAN Peptidyl-prolyl cis-trans isomerase B OS=Homo sapiens GN=PPIB PE=1 SV=2	1	8	891483	PPIB	ENSG00000166794	P23284	5.95011
sp|P63000|RAC1_HUMAN;tr|B1AH78|B1AH78_HUMAN;sp|P15153|RAC2_HUMAN;sp|P60763|RAC3_HUMAN;tr|B1AH77|B1AH77_HUMAN;tr|B1AH80|B1AH80_HUMAN;tr|F8WET9|F8WET9_HUMAN;sp|P84095|RHOG_HUMAN;tr|A0A0C4DH03|A0A0C4DH03_HUMAN;sp|P17081|RHOQ_HUMAN;tr|G3V476|G3V476_HUMAN;tr|B1AH79|B1AH79_HUMAN;tr|G3V4H1|G3V4H1_HUMAN;tr|J3QLK0|J3QLK0_HUMAN;tr|Q5JYX0|Q5JYX0_HUMAN;tr|J3KSC4|J3KSC4_HUMAN;sp|Q9H4E5|RHOJ_HUMAN	sp|P63000|RAC1_HUMAN;tr|B1AH78|B1AH78_HUMAN;sp|P15153|RAC2_HUMAN;sp|P60763|RAC3_HUMAN;tr|B1AH77|B1AH77_HUMAN;tr|B1AH80|B1AH80_HUMAN	4;3;3;2;2;2;1;1;1;1;1;1;1;1;1;1;1	4;3;3;2;2;2;1;1;1;1;1;1;1;1;1;1;1	3;2;2;1;2;2;0;0;0;0;0;0;0;1;0;1;0	sp|P63000|RAC1_HUMAN Ras-related C3 botulinum toxin substrate 1 OS=Homo sapiens GN=RAC1 PE=1 SV=1;tr|B1AH78|B1AH78_HUMAN Ras-related C3 botulinum toxin substrate 2 (Fragment) OS=Homo sapiens GN=RAC2 PE=1 SV=1;sp|P15153|RAC2_HUMAN Ras-related C3 botulinum t	17	4	877939	RAC1	ENSG00000136238	P63000	5.94346
sp|Q6NVV1|R13P3_HUMAN;tr|Q8J015|Q8J015_HUMAN;sp|P40429|RL13A_HUMAN;tr|M0QYS1|M0QYS1_HUMAN	sp|Q6NVV1|R13P3_HUMAN;tr|Q8J015|Q8J015_HUMAN;sp|P40429|RL13A_HUMAN;tr|M0QYS1|M0QYS1_HUMAN	2;2;2;2	2;2;2;2	2;2;2;2	sp|Q6NVV1|R13P3_HUMAN Putative 60S ribosomal protein L13a protein RPL13AP3 OS=Homo sapiens GN=RPL13AP3 PE=5 SV=1;tr|Q8J015|Q8J015_HUMAN 60S ribosomal protein L13a OS=Homo sapiens GN=RPL13a PE=1 SV=1;sp|P40429|RL13A_HUMAN 60S ribosomal protein L13a OS=Homo	4	2	857692	RPL13AP3	ENSG00000177350	Q6NVV1	5.93333
sp|P0CG05|LAC2_HUMAN;sp|P0CG06|LAC3_HUMAN;tr|A0A075B6K9|A0A075B6K9_HUMAN;tr|A0A075B6L0|A0A075B6L0_HUMAN;tr|A0A087WWU7|A0A087WWU7_HUMAN;tr|A0A087WX49|A0A087WX49_HUMAN;tr|A0A087X2A1|A0A087X2A1_HUMAN;tr|A0A087WU42|A0A087WU42_HUMAN;tr|A0A087WYN7|A0A087WYN7_HUMAN;tr|A0A087WWT5|A0A087WWT5_HUMAN;tr|A0A087WWC9|A0A087WWC9_HUMAN;tr|A0A087WXC3|A0A087WXC3_HUMAN;tr|A0A075B6K8|A0A075B6K8_HUMAN;tr|A0A0B4J231|A0…	sp|P0CG05|LAC2_HUMAN;sp|P0CG06|LAC3_HUMAN;tr|A0A075B6K9|A0A075B6K9_HUMAN;tr|A0A075B6L0|A0A075B6L0_HUMAN;tr|A0A087WWU7|A0A087WWU7_HUMAN;tr|A0A087WX49|A0A087WX49_HUMAN;tr|A0A087X2A1|A0A087X2A1_HUMAN;tr|A0A087WU42|A0A087WU42_HUMAN;tr|A0A087WYN7|A0A087WYN7_HUMAN;tr|A0A087WWT5|A0A087WWT5_HUMAN;tr|A0A087WWC9|A0A087WWC9_HUMAN;tr|A0A087WXC3|A0A087WXC3_HUMAN;tr|A0A075B6K8|A0A075B6K8_HUMAN;tr|A0A0B4J231|A0…	2;2;2;2;1;1;1;1;1;1;1;1;1;1;1;1;1;1	2;2;2;2;1;1;1;1;1;1;1;1;1;1;1;1;1;1	2;2;2;2;1;1;1;1;1;1;1;1;1;1;1;1;1;1	sp|P0CG05|LAC2_HUMAN Ig lambda-2 chain C regions OS=Homo sapiens GN=IGLC2 PE=1 SV=1;sp|P0CG06|LAC3_HUMAN Ig lambda-3 chain C regions OS=Homo sapiens GN=IGLC3 PE=1 SV=1;tr|A0A075B6K9|A0A075B6K9_HUMAN Ig lambda-2 chain C regions (Fragment) OS=Homo sapiens GN	18	2	843950	IGLC2	ENSG00000211677	P0DOY2	5.92632
tr|A6NNI4|A6NNI4_HUMAN;tr|G8JLH6|G8JLH6_HUMAN;sp|P21926|CD9_HUMAN;tr|A0A087WZG3|A0A087WZG3_HUMAN;tr|A0A087WU13|A0A087WU13_HUMAN;tr|F5GXT1|F5GXT1_HUMAN	tr|A6NNI4|A6NNI4_HUMAN;tr|G8JLH6|G8JLH6_HUMAN;sp|P21926|CD9_HUMAN;tr|A0A087WZG3|A0A087WZG3_HUMAN;tr|A0A087WU13|A0A087WU13_HUMAN	3;3;3;2;2;1	3;3;3;2;2;1	3;3;3;2;2;1	tr|A6NNI4|A6NNI4_HUMAN Tetraspanin OS=Homo sapiens GN=CD9 PE=1 SV=1;tr|G8JLH6|G8JLH6_HUMAN Tetraspanin (Fragment) OS=Homo sapiens GN=CD9 PE=1 SV=1;sp|P21926|CD9_HUMAN CD9 antigen OS=Homo sapiens GN=CD9 PE=1 SV=4;tr|A0A087WZG3|A0A087WZG3_HUMAN Tetraspanin O	6	3	834532	CD9	ENSG00000010278	P21926	5.92144
sp|P62851|RS25_HUMAN	sp|P62851|RS25_HUMAN	4	4	4	sp|P62851|RS25_HUMAN 40S ribosomal protein S25 OS=Homo sapiens GN=RPS25 PE=1 SV=1	1	4	829260	RPS25	ENSG00000118181	P62851	5.91869
tr|E9PM31|E9PM31_HUMAN;tr|H0YEE2|H0YEE2_HUMAN;tr|E9PJK1|E9PJK1_HUMAN;tr|E9PRJ8|E9PRJ8_HUMAN;tr|H0YDL9|H0YDL9_HUMAN;tr|H0YDJ9|H0YDJ9_HUMAN;sp|P60033|CD81_HUMAN;tr|E9PIF1|E9PIF1_HUMAN;tr|A6NMH8|A6NMH8_HUMAN	tr|E9PM31|E9PM31_HUMAN;tr|H0YEE2|H0YEE2_HUMAN;tr|E9PJK1|E9PJK1_HUMAN;tr|E9PRJ8|E9PRJ8_HUMAN;tr|H0YDL9|H0YDL9_HUMAN;tr|H0YDJ9|H0YDJ9_HUMAN;sp|P60033|CD81_HUMAN;tr|E9PIF1|E9PIF1_HUMAN;tr|A6NMH8|A6NMH8_HUMAN	1;1;1;1;1;1;1;1;1	1;1;1;1;1;1;1;1;1	1;1;1;1;1;1;1;1;1	tr|E9PM31|E9PM31_HUMAN CD81 antigen (Fragment) OS=Homo sapiens GN=CD81 PE=1 SV=6;tr|H0YEE2|H0YEE2_HUMAN Tetraspanin (Fragment) OS=Homo sapiens GN=CD81 PE=1 SV=1;tr|E9PJK1|E9PJK1_HUMAN Tetraspanin OS=Homo sapiens GN=CD81 PE=1 SV=1;tr|E9PRJ8|E9PRJ8_HUMAN Tet	9	1	826529	CD81	ENSG00000110651	P60033	5.91726
sp|P05091|ALDH2_HUMAN;tr|F8VP50|F8VP50_HUMAN;tr|S4R3S4|S4R3S4_HUMAN;tr|H0Y2X5|H0Y2X5_HUMAN;tr|H0YMG7|H0YMG7_HUMAN;sp|P47895|AL1A3_HUMAN;sp|P30837|AL1B1_HUMAN;sp|O94788|AL1A2_HUMAN	sp|P05091|ALDH2_HUMAN	7;3;2;1;1;1;1;1	5;2;2;0;0;0;0;0	5;2;2;0;0;0;0;0	sp|P05091|ALDH2_HUMAN Aldehyde dehydrogenase, mitochondrial OS=Homo sapiens GN=ALDH2 PE=1 SV=2	8	7	807455	ALDH2	ENSG00000111275	P05091	5.90712
sp|P84077|ARF1_HUMAN;sp|P61204|ARF3_HUMAN;tr|F5H423|F5H423_HUMAN;tr|H0YGG7|H0YGG7_HUMAN	sp|P84077|ARF1_HUMAN;sp|P61204|ARF3_HUMAN;tr|F5H423|F5H423_HUMAN	3;3;2;1	3;3;2;1	2;2;1;1	sp|P84077|ARF1_HUMAN ADP-ribosylation factor 1 OS=Homo sapiens GN=ARF1 PE=1 SV=2;sp|P61204|ARF3_HUMAN ADP-ribosylation factor 3 OS=Homo sapiens GN=ARF3 PE=1 SV=2;tr|F5H423|F5H423_HUMAN Uncharacterized protein OS=Homo sapiens PE=3 SV=1	4	3	806949	ARF1	ENSG00000143761	P84077	5.90685
sp|P17302|CXA1_HUMAN	sp|P17302|CXA1_HUMAN	5	5	5	sp|P17302|CXA1_HUMAN Gap junction alpha-1 protein OS=Homo sapiens GN=GJA1 PE=1 SV=2	1	5	761360	GJA1	ENSG00000152661	P17302	5.88159
sp|P04083|ANXA1_HUMAN;tr|Q5T3N1|Q5T3N1_HUMAN;tr|Q5T3N0|Q5T3N0_HUMAN	sp|P04083|ANXA1_HUMAN	8;3;1	8;3;1	8;3;1	sp|P04083|ANXA1_HUMAN Annexin A1 OS=Homo sapiens GN=ANXA1 PE=1 SV=2	3	8	759756	ANXA1	ENSG00000135046	P04083	5.88067
sp|P14625|ENPL_HUMAN;tr|Q96GW1|Q96GW1_HUMAN;tr|H0YIV0|H0YIV0_HUMAN;sp|Q58FF3|ENPLL_HUMAN	sp|P14625|ENPL_HUMAN	14;4;3;3	13;3;3;3	13;3;3;3	sp|P14625|ENPL_HUMAN Endoplasmin OS=Homo sapiens GN=HSP90B1 PE=1 SV=1	4	14	739806	HSP90B1	ENSG00000166598	P14625	5.86912
sp|Q6PEY1|TMM88_HUMAN;tr|I3L2J3|I3L2J3_HUMAN	sp|Q6PEY1|TMM88_HUMAN	3;1	3;1	3;1	sp|Q6PEY1|TMM88_HUMAN Transmembrane protein 88 OS=Homo sapiens GN=TMEM88 PE=1 SV=1	2	3	732114	TMEM88	ENSG00000167874	Q6PEY1	5.86458
sp|Q92831|KAT2B_HUMAN	sp|Q92831|KAT2B_HUMAN	1	1	1	sp|Q92831|KAT2B_HUMAN Histone acetyltransferase KAT2B OS=Homo sapiens GN=KAT2B PE=1 SV=3	1	1	732051	KAT2B	ENSG00000114166	Q92831	5.86454
sp|P07305|H10_HUMAN	sp|P07305|H10_HUMAN	4	4	4	sp|P07305|H10_HUMAN Histone H1.0 OS=Homo sapiens GN=H1F0 PE=1 SV=3	1	4	730075	H1-0	ENSG00000189060	P07305	5.86337
sp|P19440|GGT1_HUMAN;tr|E7ET76|E7ET76_HUMAN;tr|B5MCK8|B5MCK8_HUMAN;sp|A6NGU5|GGT3_HUMAN;sp|P36268|GGT2_HUMAN;tr|E7ETR7|E7ETR7_HUMAN;tr|B5MC36|B5MC36_HUMAN;tr|B5MC34|B5MC34_HUMAN;sp|B5MD39|GGTL3_HUMAN;tr|A0A0C4DG87|A0A0C4DG87_HUMAN;sp|Q14390|GGTL2_HUMAN;tr|E7ETJ6|E7ETJ6_HUMAN;tr|E7EM62|E7EM62_HUMAN;tr|E7ENJ5|E7ENJ5_HUMAN;tr|E7EVF8|E7EVF8_HUMAN;tr|E7ETU4|E7ETU4_HUMAN;tr|E7ESL5|E7ESL5_HUMAN;tr|E7ERN…	sp|P19440|GGT1_HUMAN;tr|E7ET76|E7ET76_HUMAN;tr|B5MCK8|B5MCK8_HUMAN;sp|A6NGU5|GGT3_HUMAN;sp|P36268|GGT2_HUMAN	12;10;9;8;7;5;2;2;2;2;2;2;2;2;2;2;2;1;1;1	12;10;9;8;7;5;2;2;2;2;2;2;2;2;2;2;2;1;1;1	12;10;9;8;7;5;2;2;2;2;2;2;2;2;2;2;2;1;1;1	sp|P19440|GGT1_HUMAN Gamma-glutamyltranspeptidase 1 OS=Homo sapiens GN=GGT1 PE=1 SV=2;tr|E7ET76|E7ET76_HUMAN Gamma-glutamyltranspeptidase 1 (Fragment) OS=Homo sapiens GN=GGT1 PE=1 SV=1;tr|B5MCK8|B5MCK8_HUMAN Inactive gamma-glutamyltranspeptidase 2 OS=Homo	20	12	725043	GGT1	ENSG00000100031	P19440	5.86036
sp|P60981|DEST_HUMAN;tr|F6RFD5|F6RFD5_HUMAN	sp|P60981|DEST_HUMAN;tr|F6RFD5|F6RFD5_HUMAN	4;3	3;2	3;2	sp|P60981|DEST_HUMAN Destrin OS=Homo sapiens GN=DSTN PE=1 SV=3;tr|F6RFD5|F6RFD5_HUMAN Destrin OS=Homo sapiens GN=DSTN PE=1 SV=1	2	4	721982	DSTN	ENSG00000125868	P60981	5.85853
tr|H7C3I1|H7C3I1_HUMAN;tr|A0A087X1H6|A0A087X1H6_HUMAN;sp|P50502|F10A1_HUMAN;tr|F6VDH7|F6VDH7_HUMAN;tr|Q3KNR6|Q3KNR6_HUMAN;sp|Q8IZP2|ST134_HUMAN;sp|Q8NFI4|F10A5_HUMAN	tr|H7C3I1|H7C3I1_HUMAN;tr|A0A087X1H6|A0A087X1H6_HUMAN;sp|P50502|F10A1_HUMAN;tr|F6VDH7|F6VDH7_HUMAN;tr|Q3KNR6|Q3KNR6_HUMAN;sp|Q8IZP2|ST134_HUMAN;sp|Q8NFI4|F10A5_HUMAN	4;4;4;3;3;3;3	4;4;4;3;3;3;3	4;4;4;3;3;3;3	tr|H7C3I1|H7C3I1_HUMAN Hsc70-interacting protein (Fragment) OS=Homo sapiens GN=ST13 PE=1 SV=1;tr|A0A087X1H6|A0A087X1H6_HUMAN Hsc70-interacting protein OS=Homo sapiens GN=ST13 PE=1 SV=1;sp|P50502|F10A1_HUMAN Hsc70-interacting protein OS=Homo sapiens GN=ST13	7	4	707442	ST13	ENSG00000100380	P50502	5.84969
sp|P02794|FRIH_HUMAN;tr|E9PRK8|E9PRK8_HUMAN;tr|E9PKY7|E9PKY7_HUMAN;tr|G3V192|G3V192_HUMAN;tr|E9PQR3|E9PQR3_HUMAN;tr|E9PPQ4|E9PPQ4_HUMAN;tr|E9PKM5|E9PKM5_HUMAN;tr|E9PK45|E9PK45_HUMAN;tr|G3V1D1|G3V1D1_HUMAN	sp|P02794|FRIH_HUMAN;tr|E9PRK8|E9PRK8_HUMAN;tr|E9PKY7|E9PKY7_HUMAN;tr|G3V192|G3V192_HUMAN	5;4;4;3;2;2;2;2;2	5;4;4;3;2;2;2;2;2	5;4;4;3;2;2;2;2;2	sp|P02794|FRIH_HUMAN Ferritin heavy chain OS=Homo sapiens GN=FTH1 PE=1 SV=2;tr|E9PRK8|E9PRK8_HUMAN Ferritin OS=Homo sapiens GN=FTH1 PE=1 SV=1;tr|E9PKY7|E9PKY7_HUMAN Ferritin (Fragment) OS=Homo sapiens GN=FTH1 PE=1 SV=1;tr|G3V192|G3V192_HUMAN Ferritin OS=Ho	9	5	707152	FTH1	ENSG00000167996	P02794	5.84951
sp|Q03181|PPARD_HUMAN	sp|Q03181|PPARD_HUMAN	1	1	1	sp|Q03181|PPARD_HUMAN Peroxisome proliferator-activated receptor delta OS=Homo sapiens GN=PPARD PE=1 SV=1	1	1	705776	PPARD	ENSG00000112033	Q03181	5.84867
sp|P17066|HSP76_HUMAN;sp|P48741|HSP77_HUMAN	sp|P17066|HSP76_HUMAN;sp|P48741|HSP77_HUMAN	6;4	1;1	1;1	sp|P17066|HSP76_HUMAN Heat shock 70 kDa protein 6 OS=Homo sapiens GN=HSPA6 PE=1 SV=2;sp|P48741|HSP77_HUMAN Putative heat shock 70 kDa protein 7 OS=Homo sapiens GN=HSPA7 PE=5 SV=2	2	6	704446	HSPA6	ENSG00000173110	P17066	5.84785
tr|G5E9W8|G5E9W8_HUMAN;tr|C9JQ42|C9JQ42_HUMAN;sp|P46976|GLYG_HUMAN;tr|C9J8R8|C9J8R8_HUMAN;tr|C9J7C7|C9J7C7_HUMAN	tr|G5E9W8|G5E9W8_HUMAN;tr|C9JQ42|C9JQ42_HUMAN;sp|P46976|GLYG_HUMAN	3;3;3;1;1	3;3;3;1;1	3;3;3;1;1	tr|G5E9W8|G5E9W8_HUMAN Glycogenin 1, isoform CRA_e OS=Homo sapiens GN=GYG1 PE=1 SV=1;tr|C9JQ42|C9JQ42_HUMAN Glycogenin-1 (Fragment) OS=Homo sapiens GN=GYG1 PE=1 SV=6;sp|P46976|GLYG_HUMAN Glycogenin-1 OS=Homo sapiens GN=GYG1 PE=1 SV=4	5	3	697094	GYG1	ENSG00000163754	P46976	5.84329
sp|P07237|PDIA1_HUMAN;tr|H7BZ94|H7BZ94_HUMAN;tr|H0Y3Z3|H0Y3Z3_HUMAN;tr|I3L0S0|I3L0S0_HUMAN;tr|I3L398|I3L398_HUMAN;tr|I3NI03|I3NI03_HUMAN;tr|I3L3U6|I3L3U6_HUMAN;tr|I3L514|I3L514_HUMAN;tr|I3L3P5|I3L3P5_HUMAN;tr|I3L312|I3L312_HUMAN;tr|I3L1Y5|I3L1Y5_HUMAN	sp|P07237|PDIA1_HUMAN;tr|H7BZ94|H7BZ94_HUMAN;tr|H0Y3Z3|H0Y3Z3_HUMAN	14;13;10;5;4;3;3;2;2;2;1	14;13;10;5;4;3;3;2;2;2;1	14;13;10;5;4;3;3;2;2;2;1	sp|P07237|PDIA1_HUMAN Protein disulfide-isomerase OS=Homo sapiens GN=P4HB PE=1 SV=3;tr|H7BZ94|H7BZ94_HUMAN Protein disulfide-isomerase OS=Homo sapiens GN=P4HB PE=1 SV=2;tr|H0Y3Z3|H0Y3Z3_HUMAN Protein disulfide-isomerase (Fragment) OS=Homo sapiens GN=P4HB P	11	14	692862	P4HB	ENSG00000185624	P07237	5.84065
sp|P21246|PTN_HUMAN;tr|C9JR52|C9JR52_HUMAN	sp|P21246|PTN_HUMAN;tr|C9JR52|C9JR52_HUMAN	2;1	2;1	2;1	sp|P21246|PTN_HUMAN Pleiotrophin OS=Homo sapiens GN=PTN PE=1 SV=1;tr|C9JR52|C9JR52_HUMAN Pleiotrophin OS=Homo sapiens GN=PTN PE=1 SV=1	2	2	683869	PTN	ENSG00000105894	P21246	5.83497
sp|P06727|APOA4_HUMAN	sp|P06727|APOA4_HUMAN	13	13	13	sp|P06727|APOA4_HUMAN Apolipoprotein A-IV OS=Homo sapiens GN=APOA4 PE=1 SV=3	1	13	682464	APOA4	ENSG00000110244	P06727	5.83408
tr|A0A087WWU8|A0A087WWU8_HUMAN;tr|Q5HYB6|Q5HYB6_HUMAN;tr|Q5VU61|Q5VU61_HUMAN;tr|D6R904|D6R904_HUMAN;tr|J3KN67|J3KN67_HUMAN;tr|D6RFM2|D6RFM2_HUMAN	tr|A0A087WWU8|A0A087WWU8_HUMAN;tr|Q5HYB6|Q5HYB6_HUMAN;tr|Q5VU61|Q5VU61_HUMAN;tr|D6R904|D6R904_HUMAN;tr|J3KN67|J3KN67_HUMAN	10;9;8;6;6;3	10;9;8;6;6;3	7;7;6;4;3;3	tr|A0A087WWU8|A0A087WWU8_HUMAN Tropomyosin alpha-3 chain OS=Homo sapiens GN=TPM3 PE=1 SV=1;tr|Q5HYB6|Q5HYB6_HUMAN Epididymis luminal protein 189 OS=Homo sapiens GN=DKFZp686J1372 PE=1 SV=1;tr|Q5VU61|Q5VU61_HUMAN Tropomyosin alpha-3 chain OS=Homo sapiens GN=	6	10	667186	TPM3	ENSG00000143549	P06753	5.82425
sp|P04899|GNAI2_HUMAN;sp|P63096|GNAI1_HUMAN;sp|P11488|GNAT1_HUMAN;sp|P19087|GNAT2_HUMAN;sp|A8MTJ3|GNAT3_HUMAN;tr|A0A087WTB6|A0A087WTB6_HUMAN;tr|A2A2R6|A2A2R6_HUMAN;tr|Q5JWD1|Q5JWD1_HUMAN;tr|H0Y7E8|H0Y7E8_HUMAN;tr|A0A087WZE5|A0A087WZE5_HUMAN;tr|Q5JWE9|Q5JWE9_HUMAN;tr|H0Y7F4|H0Y7F4_HUMAN;sp|P09471|GNAO_HUMAN;sp|P38405|GNAL_HUMAN	sp|P04899|GNAI2_HUMAN;sp|P63096|GNAI1_HUMAN	5;3;2;2;2;1;1;1;1;1;1;1;1;1	5;3;2;2;2;1;1;1;1;1;1;1;1;1	2;0;0;0;0;0;0;0;0;0;0;0;0;0	sp|P04899|GNAI2_HUMAN Guanine nucleotide-binding protein G(i) subunit alpha-2 OS=Homo sapiens GN=GNAI2 PE=1 SV=3;sp|P63096|GNAI1_HUMAN Guanine nucleotide-binding protein G(i) subunit alpha-1 OS=Homo sapiens GN=GNAI1 PE=1 SV=2	14	5	656816	GNAI2	ENSG00000114353	P04899	5.81744
sp|Q9NQ84|GPC5C_HUMAN;tr|A8MXZ4|A8MXZ4_HUMAN;tr|A0A0C4DFY5|A0A0C4DFY5_HUMAN;tr|J9JIE0|J9JIE0_HUMAN	sp|Q9NQ84|GPC5C_HUMAN;tr|A8MXZ4|A8MXZ4_HUMAN;tr|A0A0C4DFY5|A0A0C4DFY5_HUMAN;tr|J9JIE0|J9JIE0_HUMAN	4;4;4;3	4;4;4;3	4;4;4;3	sp|Q9NQ84|GPC5C_HUMAN G-protein coupled receptor family C group 5 member C OS=Homo sapiens GN=GPRC5C PE=1 SV=2;tr|A8MXZ4|A8MXZ4_HUMAN G-protein-coupled receptor family C group 5 member C (Fragment) OS=Homo sapiens GN=GPRC5C PE=1 SV=2;tr|A0A0C4DFY5|A0A0C4DF	4	4	653515	GPRC5C	ENSG00000170412	Q9NQ84	5.81526
sp|P18669|PGAM1_HUMAN;sp|P15259|PGAM2_HUMAN;sp|Q8N0Y7|PGAM4_HUMAN	sp|P18669|PGAM1_HUMAN;sp|P15259|PGAM2_HUMAN	4;3;1	4;3;1	4;3;1	sp|P18669|PGAM1_HUMAN Phosphoglycerate mutase 1 OS=Homo sapiens GN=PGAM1 PE=1 SV=2;sp|P15259|PGAM2_HUMAN Phosphoglycerate mutase 2 OS=Homo sapiens GN=PGAM2 PE=1 SV=3	3	4	644999	PGAM1	ENSG00000171314	P18669	5.80956
sp|Q16658|FSCN1_HUMAN;tr|C9JFC0|C9JFC0_HUMAN;tr|A0A0A0MSB2|A0A0A0MSB2_HUMAN	sp|Q16658|FSCN1_HUMAN	11;2;2	11;2;2	11;2;2	sp|Q16658|FSCN1_HUMAN Fascin OS=Homo sapiens GN=FSCN1 PE=1 SV=3	3	11	643805	FSCN1	ENSG00000075618	Q16658	5.80875
sp|P14174|MIF_HUMAN	sp|P14174|MIF_HUMAN	2	2	2	sp|P14174|MIF_HUMAN Macrophage migration inhibitory factor OS=Homo sapiens GN=MIF PE=1 SV=4	1	2	642604	MIF	ENSG00000240972	P14174	5.80794
sp|P25788|PSA3_HUMAN;tr|G3V3W4|G3V3W4_HUMAN;tr|G3V5N4|G3V5N4_HUMAN	sp|P25788|PSA3_HUMAN;tr|G3V3W4|G3V3W4_HUMAN;tr|G3V5N4|G3V5N4_HUMAN	3;2;2	3;2;2	3;2;2	sp|P25788|PSA3_HUMAN Proteasome subunit alpha type-3 OS=Homo sapiens GN=PSMA3 PE=1 SV=2;tr|G3V3W4|G3V3W4_HUMAN Proteasome subunit alpha type-3 OS=Homo sapiens GN=PSMA3 PE=1 SV=1;tr|G3V5N4|G3V5N4_HUMAN Proteasome subunit alpha type-3 OS=Homo sapiens GN=PSMA	3	3	642360	PSMA3	ENSG00000100567	P25788	5.80778
sp|P31946|1433B_HUMAN;tr|Q4VY20|Q4VY20_HUMAN;tr|Q4VY19|Q4VY19_HUMAN;tr|A0A0J9YWE8|A0A0J9YWE8_HUMAN;tr|A0A0J9YWZ2|A0A0J9YWZ2_HUMAN	sp|P31946|1433B_HUMAN;tr|Q4VY20|Q4VY20_HUMAN;tr|Q4VY19|Q4VY19_HUMAN;tr|A0A0J9YWE8|A0A0J9YWE8_HUMAN	9;5;5;5;2	5;3;3;3;1	4;2;2;2;1	sp|P31946|1433B_HUMAN 14-3-3 protein beta/alpha OS=Homo sapiens GN=YWHAB PE=1 SV=3;tr|Q4VY20|Q4VY20_HUMAN 14-3-3 protein beta/alpha (Fragment) OS=Homo sapiens GN=YWHAB PE=1 SV=1;tr|Q4VY19|Q4VY19_HUMAN 14-3-3 protein beta/alpha (Fragment) OS=Homo sapiens GN	5	9	640681	YWHAB	ENSG00000166913	P31946	5.80664
tr|E9PNW4|E9PNW4_HUMAN;sp|P13987|CD59_HUMAN;tr|E9PR17|E9PR17_HUMAN;tr|H0YET2|H0YET2_HUMAN	tr|E9PNW4|E9PNW4_HUMAN;sp|P13987|CD59_HUMAN;tr|E9PR17|E9PR17_HUMAN	3;3;3;1	3;3;3;1	3;3;3;1	tr|E9PNW4|E9PNW4_HUMAN CD59 glycoprotein OS=Homo sapiens GN=CD59 PE=1 SV=1;sp|P13987|CD59_HUMAN CD59 glycoprotein OS=Homo sapiens GN=CD59 PE=1 SV=1;tr|E9PR17|E9PR17_HUMAN CD59 glycoprotein OS=Homo sapiens GN=CD59 PE=1 SV=1	4	3	630954	CD59	ENSG00000085063	P13987	5.8
sp|Q9C035|TRIM5_HUMAN	sp|Q9C035|TRIM5_HUMAN	1	1	1	sp|Q9C035|TRIM5_HUMAN Tripartite motif-containing protein 5 OS=Homo sapiens GN=TRIM5 PE=1 SV=1	1	1	610393	TRIM5	ENSG00000132256	Q9C035	5.78561
tr|D6R9A6|D6R9A6_HUMAN;sp|P26583|HMGB2_HUMAN	tr|D6R9A6|D6R9A6_HUMAN;sp|P26583|HMGB2_HUMAN	2;2	2;2	2;2	tr|D6R9A6|D6R9A6_HUMAN High mobility group protein B2 (Fragment) OS=Homo sapiens GN=HMGB2 PE=1 SV=1;sp|P26583|HMGB2_HUMAN High mobility group protein B2 OS=Homo sapiens GN=HMGB2 PE=1 SV=2	2	2	601666	HMGB2	ENSG00000164104	P26583	5.77936
sp|P29373|RABP2_HUMAN;tr|Q5SYZ4|Q5SYZ4_HUMAN;tr|B5MCB5|B5MCB5_HUMAN	sp|P29373|RABP2_HUMAN;tr|Q5SYZ4|Q5SYZ4_HUMAN	3;2;1	3;2;1	2;1;0	sp|P29373|RABP2_HUMAN Cellular retinoic acid-binding protein 2 OS=Homo sapiens GN=CRABP2 PE=1 SV=2;tr|Q5SYZ4|Q5SYZ4_HUMAN Cellular retinoic acid-binding protein 2 (Fragment) OS=Homo sapiens GN=CRABP2 PE=1 SV=1	3	3	601666	CRABP2	ENSG00000143320	P29373	5.77936
tr|A0A0A0MS07|A0A0A0MS07_HUMAN;sp|P01857|IGHG1_HUMAN;tr|A0A0A0MS08|A0A0A0MS08_HUMAN;tr|A0A087X1C7|A0A087X1C7_HUMAN;tr|A0A0G2JNK4|A0A0G2JNK4_HUMAN;tr|A0A087X010|A0A087X010_HUMAN;tr|A0A087WV47|A0A087WV47_HUMAN;tr|A0A087X079|A0A087X079_HUMAN;tr|A0A087WYE1|A0A087WYE1_HUMAN;tr|A0A087WYC5|A0A087WYC5_HUMAN	tr|A0A0A0MS07|A0A0A0MS07_HUMAN;sp|P01857|IGHG1_HUMAN;tr|A0A0A0MS08|A0A0A0MS08_HUMAN;tr|A0A087X1C7|A0A087X1C7_HUMAN;tr|A0A0G2JNK4|A0A0G2JNK4_HUMAN;tr|A0A087X010|A0A087X010_HUMAN;tr|A0A087WV47|A0A087WV47_HUMAN;tr|A0A087X079|A0A087X079_HUMAN;tr|A0A087WYE1|A0A087WYE1_HUMAN;tr|A0A087WYC5|A0A087WYC5_HUMAN	6;6;6;6;6;6;6;6;6;6	4;4;4;4;4;4;4;4;4;4	2;2;2;2;2;2;2;2;2;2	tr|A0A0A0MS07|A0A0A0MS07_HUMAN Ig gamma-1 chain C region (Fragment) OS=Homo sapiens GN=IGHG1 PE=1 SV=1;sp|P01857|IGHG1_HUMAN Ig gamma-1 chain C region OS=Homo sapiens GN=IGHG1 PE=1 SV=1;tr|A0A0A0MS08|A0A0A0MS08_HUMAN Ig gamma-1 chain C region (Fragment) OS	10	6	601530	IGHG1	ENSG00000211896	P01857	5.77926
tr|M0R210|M0R210_HUMAN;sp|P62249|RS16_HUMAN;tr|A0A087WZ27|A0A087WZ27_HUMAN;tr|M0R1M5|M0R1M5_HUMAN;tr|M0R3H0|M0R3H0_HUMAN;tr|Q6IPX4|Q6IPX4_HUMAN;tr|M0QX76|M0QX76_HUMAN	tr|M0R210|M0R210_HUMAN;sp|P62249|RS16_HUMAN;tr|A0A087WZ27|A0A087WZ27_HUMAN;tr|M0R1M5|M0R1M5_HUMAN;tr|M0R3H0|M0R3H0_HUMAN;tr|Q6IPX4|Q6IPX4_HUMAN	4;4;3;2;2;2;1	4;4;3;2;2;2;1	4;4;3;2;2;2;1	tr|M0R210|M0R210_HUMAN 40S ribosomal protein S16 OS=Homo sapiens GN=RPS16 PE=1 SV=1;sp|P62249|RS16_HUMAN 40S ribosomal protein S16 OS=Homo sapiens GN=RPS16 PE=1 SV=2;tr|A0A087WZ27|A0A087WZ27_HUMAN Zinc finger protein 90 OS=Homo sapiens GN=ZNF90 PE=4 SV=2;t	7	4	588280	RPS16	ENSG00000105193	P62249	5.76958
sp|P30050|RL12_HUMAN	sp|P30050|RL12_HUMAN	4	4	4	sp|P30050|RL12_HUMAN 60S ribosomal protein L12 OS=Homo sapiens GN=RPL12 PE=1 SV=1	1	4	587169	RPL12	ENSG00000197958	P30050	5.76876
tr|B8ZZ54|B8ZZ54_HUMAN;tr|B8ZZL8|B8ZZL8_HUMAN;sp|P61604|CH10_HUMAN	tr|B8ZZ54|B8ZZ54_HUMAN;tr|B8ZZL8|B8ZZL8_HUMAN;sp|P61604|CH10_HUMAN	2;2;2	2;2;2	2;2;2	tr|B8ZZ54|B8ZZ54_HUMAN 10 kDa heat shock protein, mitochondrial OS=Homo sapiens GN=HSPE1 PE=1 SV=1;tr|B8ZZL8|B8ZZL8_HUMAN 10 kDa heat shock protein, mitochondrial OS=Homo sapiens GN=HSPE1 PE=1 SV=1;sp|P61604|CH10_HUMAN 10 kDa heat shock protein, mitochondr	3	2	583080	HSPE1	ENSG00000115541	P61604	5.76573
sp|Q01469|FABP5_HUMAN;tr|I6L8B7|I6L8B7_HUMAN	sp|Q01469|FABP5_HUMAN;tr|I6L8B7|I6L8B7_HUMAN	2;1	2;1	2;1	sp|Q01469|FABP5_HUMAN Fatty acid-binding protein, epidermal OS=Homo sapiens GN=FABP5 PE=1 SV=3;tr|I6L8B7|I6L8B7_HUMAN Fatty acid-binding protein, epidermal OS=Homo sapiens GN=FABP5 PE=1 SV=1	2	2	569713	FABP5	ENSG00000164687	Q01469	5.75566
tr|E7END7|E7END7_HUMAN;sp|P62820|RAB1A_HUMAN;tr|H0YLJ8|H0YLJ8_HUMAN;tr|H0YL94|H0YL94_HUMAN;tr|H0YMN7|H0YMN7_HUMAN;sp|Q92928|RAB1C_HUMAN;sp|P59190|RAB15_HUMAN	tr|E7END7|E7END7_HUMAN;sp|P62820|RAB1A_HUMAN	4;4;1;1;1;1;1	4;4;1;1;1;1;1	2;2;0;0;0;0;0	tr|E7END7|E7END7_HUMAN Ras-related protein Rab-1A OS=Homo sapiens GN=RAB1A PE=1 SV=1;sp|P62820|RAB1A_HUMAN Ras-related protein Rab-1A OS=Homo sapiens GN=RAB1A PE=1 SV=3	7	4	568236	RAB1A	ENSG00000138069	P62820	5.75453
sp|Q16698|DECR_HUMAN;tr|E5RJD2|E5RJD2_HUMAN;tr|E5RJG7|E5RJG7_HUMAN;tr|E5RFV2|E5RFV2_HUMAN;tr|H0YAW3|H0YAW3_HUMAN;tr|E5RID6|E5RID6_HUMAN	sp|Q16698|DECR_HUMAN;tr|E5RJD2|E5RJD2_HUMAN;tr|E5RJG7|E5RJG7_HUMAN;tr|E5RFV2|E5RFV2_HUMAN	3;2;2;2;1;1	3;2;2;2;1;1	3;2;2;2;1;1	sp|Q16698|DECR_HUMAN 2,4-dienoyl-CoA reductase, mitochondrial OS=Homo sapiens GN=DECR1 PE=1 SV=1;tr|E5RJD2|E5RJD2_HUMAN 2,4-dienoyl-CoA reductase, mitochondrial (Fragment) OS=Homo sapiens GN=DECR1 PE=1 SV=1;tr|E5RJG7|E5RJG7_HUMAN 2,4-dienoyl-CoA reductase,	6	3	561046	DECR1	ENSG00000104325	Q16698	5.749
sp|O43175|SERA_HUMAN;tr|Q5SZU1|Q5SZU1_HUMAN	sp|O43175|SERA_HUMAN;tr|Q5SZU1|Q5SZU1_HUMAN	6;4	6;4	6;4	sp|O43175|SERA_HUMAN D-3-phosphoglycerate dehydrogenase OS=Homo sapiens GN=PHGDH PE=1 SV=4;tr|Q5SZU1|Q5SZU1_HUMAN D-3-phosphoglycerate dehydrogenase OS=Homo sapiens GN=PHGDH PE=1 SV=1	2	6	550810	PHGDH	ENSG00000092621	O43175	5.741
sp|O60361|NDK8_HUMAN;sp|P22392|NDKB_HUMAN;tr|Q32Q12|Q32Q12_HUMAN;tr|E7ERL0|E7ERL0_HUMAN;sp|P15531|NDKA_HUMAN;tr|J3KPD9|J3KPD9_HUMAN	sp|O60361|NDK8_HUMAN;sp|P22392|NDKB_HUMAN;tr|Q32Q12|Q32Q12_HUMAN;tr|E7ERL0|E7ERL0_HUMAN;sp|P15531|NDKA_HUMAN;tr|J3KPD9|J3KPD9_HUMAN	2;2;2;1;1;1	2;2;2;1;1;1	2;2;2;1;1;1	sp|O60361|NDK8_HUMAN Putative nucleoside diphosphate kinase OS=Homo sapiens GN=NME2P1 PE=5 SV=1;sp|P22392|NDKB_HUMAN Nucleoside diphosphate kinase B OS=Homo sapiens GN=NME2 PE=1 SV=1;tr|Q32Q12|Q32Q12_HUMAN Nucleoside diphosphate kinase OS=Homo sapiens GN=N	6	2	545230	NME2P1	ENSG00000123009	O60361	5.73658
sp|P52926|HMGA2_HUMAN;tr|F5H2U8|F5H2U8_HUMAN;tr|F5H2A4|F5H2A4_HUMAN;tr|F5H6H0|F5H6H0_HUMAN	sp|P52926|HMGA2_HUMAN;tr|F5H2U8|F5H2U8_HUMAN;tr|F5H2A4|F5H2A4_HUMAN;tr|F5H6H0|F5H6H0_HUMAN	4;3;3;3	4;3;3;3	4;3;3;3	sp|P52926|HMGA2_HUMAN High mobility group protein HMGI-C OS=Homo sapiens GN=HMGA2 PE=1 SV=1;tr|F5H2U8|F5H2U8_HUMAN High mobility group protein HMGI-C OS=Homo sapiens GN=HMGA2 PE=1 SV=1;tr|F5H2A4|F5H2A4_HUMAN High mobility group protein HMGI-C OS=Homo sapie	4	4	544194	HMGA2	ENSG00000149948	P52926	5.73575
sp|P62314|SMD1_HUMAN;tr|J3QLR7|J3QLR7_HUMAN;tr|J3QLI9|J3QLI9_HUMAN	sp|P62314|SMD1_HUMAN;tr|J3QLR7|J3QLR7_HUMAN;tr|J3QLI9|J3QLI9_HUMAN	2;1;1	2;1;1	2;1;1	sp|P62314|SMD1_HUMAN Small nuclear ribonucleoprotein Sm D1 OS=Homo sapiens GN=SNRPD1 PE=1 SV=1;tr|J3QLR7|J3QLR7_HUMAN Small nuclear ribonucleoprotein Sm D1 OS=Homo sapiens GN=SNRPD1 PE=1 SV=1;tr|J3QLI9|J3QLI9_HUMAN Small nuclear ribonucleoprotein Sm D1 OS=	3	2	543254	SNRPD1	ENSG00000167088	P62314	5.735
sp|Q9Y696|CLIC4_HUMAN	sp|Q9Y696|CLIC4_HUMAN	4	4	4	sp|Q9Y696|CLIC4_HUMAN Chloride intracellular channel protein 4 OS=Homo sapiens GN=CLIC4 PE=1 SV=4	1	4	539560	CLIC4	ENSG00000169504	Q9Y696	5.73204
sp|P63244|GBLP_HUMAN;tr|D6REE5|D6REE5_HUMAN;tr|J3KPE3|J3KPE3_HUMAN;tr|D6RAC2|D6RAC2_HUMAN;tr|H0YAF8|H0YAF8_HUMAN;tr|D6R9L0|D6R9L0_HUMAN;tr|H0Y8W2|H0Y8W2_HUMAN;tr|H0YAM7|H0YAM7_HUMAN;tr|D6R9Z1|D6R9Z1_HUMAN;tr|D6RHH4|D6RHH4_HUMAN;tr|D6RFZ9|D6RFZ9_HUMAN;tr|D6RFX4|D6RFX4_HUMAN;tr|E9PD14|E9PD14_HUMAN;tr|D6RAU2|D6RAU2_HUMAN;tr|D6RGK8|D6RGK8_HUMAN;tr|D6RBD0|D6RBD0_HUMAN;tr|D6R909|D6R909_HUMAN;tr|H0Y8R5|…	sp|P63244|GBLP_HUMAN;tr|D6REE5|D6REE5_HUMAN;tr|J3KPE3|J3KPE3_HUMAN;tr|D6RAC2|D6RAC2_HUMAN;tr|H0YAF8|H0YAF8_HUMAN;tr|D6R9L0|D6R9L0_HUMAN;tr|H0Y8W2|H0Y8W2_HUMAN;tr|H0YAM7|H0YAM7_HUMAN;tr|D6R9Z1|D6R9Z1_HUMAN;tr|D6RHH4|D6RHH4_HUMAN;tr|D6RFZ9|D6RFZ9_HUMAN;tr|D6RFX4|D6RFX4_HUMAN;tr|E9PD14|E9PD14_HUMAN;tr|D6RAU2|D6RAU2_HUMAN	5;4;4;4;3;3;3;3;3;3;3;3;3;3;2;2;2;1;1;1;1;1	5;4;4;4;3;3;3;3;3;3;3;3;3;3;2;2;2;1;1;1;1;1	5;4;4;4;3;3;3;3;3;3;3;3;3;3;2;2;2;1;1;1;1;1	sp|P63244|GBLP_HUMAN Guanine nucleotide-binding protein subunit beta-2-like 1 OS=Homo sapiens GN=GNB2L1 PE=1 SV=3;tr|D6REE5|D6REE5_HUMAN Guanine nucleotide-binding protein subunit beta-2-like 1 (Fragment) OS=Homo sapiens GN=GNB2L1 PE=1 SV=1;tr|J3KPE3|J3KPE	22	5	535951	RACK1	ENSG00000204628	P63244	5.72913
sp|P61586|RHOA_HUMAN;tr|E9PLA2|E9PLA2_HUMAN;tr|C9JRM1|C9JRM1_HUMAN;tr|Q5JR06|Q5JR06_HUMAN;tr|Q5JR07|Q5JR07_HUMAN;tr|E9PN11|E9PN11_HUMAN;tr|C9JNR4|C9JNR4_HUMAN;tr|E9PQH6|E9PQH6_HUMAN;tr|C9JX21|C9JX21_HUMAN;tr|Q5JR08|Q5JR08_HUMAN;sp|P08134|RHOC_HUMAN;tr|Q5JR05|Q5JR05_HUMAN;tr|U3KQA9|U3KQA9_HUMAN;tr|U3KQV3|U3KQV3_HUMAN	sp|P61586|RHOA_HUMAN	3;1;1;1;1;1;1;1;1;1;1;1;1;1	3;1;1;1;1;1;1;1;1;1;1;1;1;1	3;1;1;1;1;1;1;1;1;1;1;1;1;1	sp|P61586|RHOA_HUMAN Transforming protein RhoA OS=Homo sapiens GN=RHOA PE=1 SV=1	14	3	535934	RHOA	ENSG00000067560	P61586	5.72911
tr|E7EX53|E7EX53_HUMAN;tr|E7EQV9|E7EQV9_HUMAN;sp|P61313|RL15_HUMAN	tr|E7EX53|E7EX53_HUMAN;tr|E7EQV9|E7EQV9_HUMAN;sp|P61313|RL15_HUMAN	1;1;1	1;1;1	1;1;1	tr|E7EX53|E7EX53_HUMAN Ribosomal protein L15 (Fragment) OS=Homo sapiens GN=RPL15 PE=1 SV=1;tr|E7EQV9|E7EQV9_HUMAN Ribosomal protein L15 (Fragment) OS=Homo sapiens GN=RPL15 PE=1 SV=1;sp|P61313|RL15_HUMAN 60S ribosomal protein L15 OS=Homo sapiens GN=RPL15 PE	3	1	535790	RPL15	ENSG00000174748	P61313	5.72899
tr|C9JPM4|C9JPM4_HUMAN;sp|P18085|ARF4_HUMAN;tr|F5H1V1|F5H1V1_HUMAN;tr|F5H6T5|F5H6T5_HUMAN;tr|F8WDB3|F8WDB3_HUMAN;tr|F5H0C7|F5H0C7_HUMAN;tr|C9JAK5|C9JAK5_HUMAN	tr|C9JPM4|C9JPM4_HUMAN;sp|P18085|ARF4_HUMAN;tr|F5H1V1|F5H1V1_HUMAN;tr|F5H6T5|F5H6T5_HUMAN;tr|F8WDB3|F8WDB3_HUMAN;tr|F5H0C7|F5H0C7_HUMAN;tr|C9JAK5|C9JAK5_HUMAN	2;2;1;1;1;1;1	1;1;0;0;0;0;1	1;1;0;0;0;0;1	tr|C9JPM4|C9JPM4_HUMAN ADP-ribosylation factor 4 (Fragment) OS=Homo sapiens GN=ARF4 PE=1 SV=1;sp|P18085|ARF4_HUMAN ADP-ribosylation factor 4 OS=Homo sapiens GN=ARF4 PE=1 SV=3;tr|F5H1V1|F5H1V1_HUMAN ADP-ribosylation factor 3 (Fragment) OS=Homo sapiens GN=AR	7	2	532136	ARF4	ENSG00000168374	P18085	5.72602
sp|P30041|PRDX6_HUMAN	sp|P30041|PRDX6_HUMAN	6	6	6	sp|P30041|PRDX6_HUMAN Peroxiredoxin-6 OS=Homo sapiens GN=PRDX6 PE=1 SV=3	1	6	531974	PRDX6	ENSG00000117592	P30041	5.72589
tr|M0R3D6|M0R3D6_HUMAN;tr|M0R1A7|M0R1A7_HUMAN;tr|M0R117|M0R117_HUMAN;sp|Q02543|RL18A_HUMAN;tr|M0R0P7|M0R0P7_HUMAN	tr|M0R3D6|M0R3D6_HUMAN;tr|M0R1A7|M0R1A7_HUMAN;tr|M0R117|M0R117_HUMAN;sp|Q02543|RL18A_HUMAN;tr|M0R0P7|M0R0P7_HUMAN	5;5;5;5;4	5;5;5;5;4	5;5;5;5;4	tr|M0R3D6|M0R3D6_HUMAN 60S ribosomal protein L18a (Fragment) OS=Homo sapiens GN=RPL18A PE=1 SV=1;tr|M0R1A7|M0R1A7_HUMAN 60S ribosomal protein L18a OS=Homo sapiens GN=RPL18A PE=1 SV=1;tr|M0R117|M0R117_HUMAN 60S ribosomal protein L18a OS=Homo sapiens GN=RPL1	5	5	531444	RPL18A	ENSG00000105640	Q02543	5.72546
sp|P11279|LAMP1_HUMAN	sp|P11279|LAMP1_HUMAN	2	2	2	sp|P11279|LAMP1_HUMAN Lysosome-associated membrane glycoprotein 1 OS=Homo sapiens GN=LAMP1 PE=1 SV=3	1	2	525498	LAMP1	ENSG00000185896	P11279	5.72057
tr|F5GZN3|F5GZN3_HUMAN;sp|Q08431|MFGM_HUMAN;tr|X6R3G6|X6R3G6_HUMAN;tr|H0YKS8|H0YKS8_HUMAN	tr|F5GZN3|F5GZN3_HUMAN;sp|Q08431|MFGM_HUMAN;tr|X6R3G6|X6R3G6_HUMAN	3;3;2;1	3;3;2;1	3;3;2;1	tr|F5GZN3|F5GZN3_HUMAN Lactadherin OS=Homo sapiens GN=MFGE8 PE=1 SV=1;sp|Q08431|MFGM_HUMAN Lactadherin OS=Homo sapiens GN=MFGE8 PE=1 SV=2;tr|X6R3G6|X6R3G6_HUMAN Lactadherin OS=Homo sapiens GN=MFGE8 PE=1 SV=1	4	3	521465	MFGE8	ENSG00000140545	Q08431	5.71723
sp|P02792|FRIL_HUMAN;tr|A0A087X1B9|A0A087X1B9_HUMAN	sp|P02792|FRIL_HUMAN;tr|A0A087X1B9|A0A087X1B9_HUMAN	2;2	2;2	2;2	sp|P02792|FRIL_HUMAN Ferritin light chain OS=Homo sapiens GN=FTL PE=1 SV=2;tr|A0A087X1B9|A0A087X1B9_HUMAN Ferritin OS=Homo sapiens GN=FTL PE=1 SV=1	2	2	507955	FTL	ENSG00000087086	P02792	5.70582
sp|P30086|PEBP1_HUMAN	sp|P30086|PEBP1_HUMAN	3	3	3	sp|P30086|PEBP1_HUMAN Phosphatidylethanolamine-binding protein 1 OS=Homo sapiens GN=PEBP1 PE=1 SV=3	1	3	504560	PEBP1	ENSG00000089220	P30086	5.70291
tr|F8WBS5|F8WBS5_HUMAN;tr|F8WB72|F8WB72_HUMAN;tr|C9K025|C9K025_HUMAN;sp|P18077|RL35A_HUMAN	tr|F8WBS5|F8WBS5_HUMAN;tr|F8WB72|F8WB72_HUMAN;tr|C9K025|C9K025_HUMAN;sp|P18077|RL35A_HUMAN	3;3;3;3	3;3;3;3	3;3;3;3	tr|F8WBS5|F8WBS5_HUMAN 60S ribosomal protein L35a OS=Homo sapiens GN=RPL35A PE=1 SV=1;tr|F8WB72|F8WB72_HUMAN 60S ribosomal protein L35a OS=Homo sapiens GN=RPL35A PE=1 SV=1;tr|C9K025|C9K025_HUMAN 60S ribosomal protein L35a (Fragment) OS=Homo sapiens GN=RPL3	4	3	496435	RPL35A	ENSG00000182899	P18077	5.69586
sp|P26038|MOES_HUMAN;tr|V9GZ54|V9GZ54_HUMAN;tr|E9PNP4|E9PNP4_HUMAN	sp|P26038|MOES_HUMAN	18;2;1	9;1;0	9;1;0	sp|P26038|MOES_HUMAN Moesin OS=Homo sapiens GN=MSN PE=1 SV=3	3	18	494459	MSN	ENSG00000147065	P26038	5.69413
sp|P13667|PDIA4_HUMAN	sp|P13667|PDIA4_HUMAN	13	13	13	sp|P13667|PDIA4_HUMAN Protein disulfide-isomerase A4 OS=Homo sapiens GN=PDIA4 PE=1 SV=2	1	13	490920	PDIA4	ENSG00000155660	P13667	5.69101
tr|H0YLS6|H0YLS6_HUMAN;tr|H0YLC2|H0YLC2_HUMAN;tr|H0YMI6|H0YMI6_HUMAN;tr|H0YMA1|H0YMA1_HUMAN;tr|H0YMZ1|H0YMZ1_HUMAN;tr|H0YL69|H0YL69_HUMAN;sp|P25789|PSA4_HUMAN;tr|H0YKT8|H0YKT8_HUMAN;tr|H0YN18|H0YN18_HUMAN	tr|H0YLS6|H0YLS6_HUMAN;tr|H0YLC2|H0YLC2_HUMAN;tr|H0YMI6|H0YMI6_HUMAN;tr|H0YMA1|H0YMA1_HUMAN;tr|H0YMZ1|H0YMZ1_HUMAN;tr|H0YL69|H0YL69_HUMAN;sp|P25789|PSA4_HUMAN;tr|H0YKT8|H0YKT8_HUMAN;tr|H0YN18|H0YN18_HUMAN	2;2;2;2;2;2;2;1;1	2;2;2;2;2;2;2;1;1	2;2;2;2;2;2;2;1;1	tr|H0YLS6|H0YLS6_HUMAN Proteasome subunit alpha type OS=Homo sapiens GN=PSMA4 PE=1 SV=1;tr|H0YLC2|H0YLC2_HUMAN Proteasome subunit alpha type OS=Homo sapiens GN=PSMA4 PE=1 SV=1;tr|H0YMI6|H0YMI6_HUMAN Proteasome subunit alpha type (Fragment) OS=Homo sapiens	9	2	478245	PSMA4	ENSG00000041357	P25789	5.67965
tr|G3XAL0|G3XAL0_HUMAN;sp|P40926|MDHM_HUMAN	tr|G3XAL0|G3XAL0_HUMAN;sp|P40926|MDHM_HUMAN	3;3	3;3	3;3	tr|G3XAL0|G3XAL0_HUMAN Malate dehydrogenase OS=Homo sapiens GN=MDH2 PE=1 SV=1;sp|P40926|MDHM_HUMAN Malate dehydrogenase, mitochondrial OS=Homo sapiens GN=MDH2 PE=1 SV=3	2	3	477652	MDH2	ENSG00000146701	P40926	5.67911
tr|E7EP32|E7EP32_HUMAN;sp|P62879|GBB2_HUMAN;tr|C9JIS1|C9JIS1_HUMAN;tr|C9JXA5|C9JXA5_HUMAN	tr|E7EP32|E7EP32_HUMAN;sp|P62879|GBB2_HUMAN;tr|C9JIS1|C9JIS1_HUMAN;tr|C9JXA5|C9JXA5_HUMAN	4;4;3;3	1;1;1;1	1;1;1;1	tr|E7EP32|E7EP32_HUMAN Guanine nucleotide-binding protein G(I)/G(S)/G(T) subunit beta-2 OS=Homo sapiens GN=GNB2 PE=1 SV=1;sp|P62879|GBB2_HUMAN Guanine nucleotide-binding protein G(I)/G(S)/G(T) subunit beta-2 OS=Homo sapiens GN=GNB2 PE=1 SV=3;tr|C9JIS1|C9JI	4	4	477508	GNB2	ENSG00000172354	P62879	5.67898
sp|P61981|1433G_HUMAN;tr|F8WEB6|F8WEB6_HUMAN;tr|A2IDB1|A2IDB1_HUMAN	sp|P61981|1433G_HUMAN	9;1;1	6;0;0	6;0;0	sp|P61981|1433G_HUMAN 14-3-3 protein gamma OS=Homo sapiens GN=YWHAG PE=1 SV=2	3	9	471931	YWHAG	ENSG00000170027	P61981	5.67388
tr|D6RF44|D6RF44_HUMAN;tr|H0YA96|H0YA96_HUMAN;tr|D6RAF8|D6RAF8_HUMAN;tr|H0Y8G5|H0Y8G5_HUMAN;sp|Q14103|HNRPD_HUMAN;tr|D6RD83|D6RD83_HUMAN;tr|D6RBQ9|D6RBQ9_HUMAN	tr|D6RF44|D6RF44_HUMAN;tr|H0YA96|H0YA96_HUMAN;tr|D6RAF8|D6RAF8_HUMAN;tr|H0Y8G5|H0Y8G5_HUMAN;sp|Q14103|HNRPD_HUMAN;tr|D6RD83|D6RD83_HUMAN;tr|D6RBQ9|D6RBQ9_HUMAN	2;2;2;2;2;1;1	2;2;2;2;2;1;1	2;2;2;2;2;1;1	tr|D6RF44|D6RF44_HUMAN Heterogeneous nuclear ribonucleoprotein D0 (Fragment) OS=Homo sapiens GN=HNRNPD PE=1 SV=6;tr|H0YA96|H0YA96_HUMAN Heterogeneous nuclear ribonucleoprotein D0 (Fragment) OS=Homo sapiens GN=HNRNPD PE=1 SV=1;tr|D6RAF8|D6RAF8_HUMAN Heterog	7	2	466749	HNRNPD	ENSG00000138668	Q14103	5.66908
tr|H3BMH2|H3BMH2_HUMAN;tr|H3BSC1|H3BSC1_HUMAN;sp|P62491|RB11A_HUMAN;sp|Q15907|RB11B_HUMAN;tr|B4DQU5|B4DQU5_HUMAN	tr|H3BMH2|H3BMH2_HUMAN;tr|H3BSC1|H3BSC1_HUMAN;sp|P62491|RB11A_HUMAN;sp|Q15907|RB11B_HUMAN;tr|B4DQU5|B4DQU5_HUMAN	4;4;4;4;2	4;4;4;4;2	4;4;4;4;2	tr|H3BMH2|H3BMH2_HUMAN Ras-related protein Rab-11A (Fragment) OS=Homo sapiens GN=RAB11A PE=3 SV=1;tr|H3BSC1|H3BSC1_HUMAN Ras-related protein Rab-11A OS=Homo sapiens GN=RAB11A PE=1 SV=1;sp|P62491|RB11A_HUMAN Ras-related protein Rab-11A OS=Homo sapiens GN=RA	5	4	460371	RAB11A	ENSG00000103769	P62491	5.66311
sp|O60701|UGDH_HUMAN;tr|E7ER83|E7ER83_HUMAN;tr|E7ETF4|E7ETF4_HUMAN;tr|E7EV97|E7EV97_HUMAN;tr|D6RHF4|D6RHF4_HUMAN;tr|E9PBD2|E9PBD2_HUMAN;tr|E7ER95|E7ER95_HUMAN	sp|O60701|UGDH_HUMAN	8;2;2;2;1;1;1	8;2;2;2;1;1;1	8;2;2;2;1;1;1	sp|O60701|UGDH_HUMAN UDP-glucose 6-dehydrogenase OS=Homo sapiens GN=UGDH PE=1 SV=1	7	8	459698	UGDH	ENSG00000109814	O60701	5.66247
tr|H3BMU1|H3BMU1_HUMAN;tr|H3BUI0|H3BUI0_HUMAN;tr|J3KR23|J3KR23_HUMAN;sp|P53990|IST1_HUMAN;tr|H3BQF7|H3BQF7_HUMAN;tr|F5GXM3|F5GXM3_HUMAN	tr|H3BMU1|H3BMU1_HUMAN;tr|H3BUI0|H3BUI0_HUMAN;tr|J3KR23|J3KR23_HUMAN;sp|P53990|IST1_HUMAN;tr|H3BQF7|H3BQF7_HUMAN	3;3;3;3;2;1	3;3;3;3;2;1	3;3;3;3;2;1	tr|H3BMU1|H3BMU1_HUMAN IST1 homolog (Fragment) OS=Homo sapiens GN=IST1 PE=1 SV=1;tr|H3BUI0|H3BUI0_HUMAN IST1 homolog (Fragment) OS=Homo sapiens GN=IST1 PE=1 SV=1;tr|J3KR23|J3KR23_HUMAN IST1 homolog (Fragment) OS=Homo sapiens GN=IST1 PE=1 SV=1;sp|P53990|IST	6	3	459613	IST1	ENSG00000182149	P53990	5.66239
sp|P10599|THIO_HUMAN	sp|P10599|THIO_HUMAN	3	3	3	sp|P10599|THIO_HUMAN Thioredoxin OS=Homo sapiens GN=TXN PE=1 SV=3	1	3	444872	TXN	ENSG00000136810	P10599	5.64824
tr|J3QR48|J3QR48_HUMAN;sp|Q14974|IMB1_HUMAN	tr|J3QR48|J3QR48_HUMAN;sp|Q14974|IMB1_HUMAN	2;2	2;2	2;2	tr|J3QR48|J3QR48_HUMAN Importin subunit beta-1 (Fragment) OS=Homo sapiens GN=KPNB1 PE=1 SV=6;sp|Q14974|IMB1_HUMAN Importin subunit beta-1 OS=Homo sapiens GN=KPNB1 PE=1 SV=2	2	2	440194	KPNB1	ENSG00000108424	Q14974	5.64364
tr|H0YH81|H0YH81_HUMAN;sp|P06576|ATPB_HUMAN;tr|F8W079|F8W079_HUMAN;tr|F8W0P7|F8W0P7_HUMAN	tr|H0YH81|H0YH81_HUMAN;sp|P06576|ATPB_HUMAN;tr|F8W079|F8W079_HUMAN	6;6;4;1	6;6;4;1	6;6;4;1	tr|H0YH81|H0YH81_HUMAN ATP synthase subunit beta (Fragment) OS=Homo sapiens GN=ATP5B PE=1 SV=1;sp|P06576|ATPB_HUMAN ATP synthase subunit beta, mitochondrial OS=Homo sapiens GN=ATP5B PE=1 SV=3;tr|F8W079|F8W079_HUMAN ATP synthase subunit beta, mitochondrial	4	6	439176	ATP5F1B	ENSG00000110955	P06576	5.64264
sp|P32119|PRDX2_HUMAN;tr|A6NIW5|A6NIW5_HUMAN	sp|P32119|PRDX2_HUMAN	5;2	4;2	4;2	sp|P32119|PRDX2_HUMAN Peroxiredoxin-2 OS=Homo sapiens GN=PRDX2 PE=1 SV=5	2	5	437453	PRDX2	ENSG00000167815	P32119	5.64093
sp|P10909|CLUS_HUMAN;tr|H0YC35|H0YC35_HUMAN;tr|H0YAS8|H0YAS8_HUMAN;tr|E7ERK6|E7ERK6_HUMAN;tr|E7ETB4|E7ETB4_HUMAN;tr|H0YLK8|H0YLK8_HUMAN	sp|P10909|CLUS_HUMAN;tr|H0YC35|H0YC35_HUMAN;tr|H0YAS8|H0YAS8_HUMAN	5;4;3;1;1;1	5;4;3;1;1;1	5;4;3;1;1;1	sp|P10909|CLUS_HUMAN Clusterin OS=Homo sapiens GN=CLU PE=1 SV=1;tr|H0YC35|H0YC35_HUMAN Clusterin (Fragment) OS=Homo sapiens GN=CLU PE=1 SV=1;tr|H0YAS8|H0YAS8_HUMAN Clusterin (Fragment) OS=Homo sapiens GN=CLU PE=1 SV=1	6	5	435868	CLU	ENSG00000120885	P10909	5.63935
sp|O15427|MOT4_HUMAN;tr|J3QQV2|J3QQV2_HUMAN;tr|J3QSC3|J3QSC3_HUMAN;tr|J3QRP8|J3QRP8_HUMAN;tr|J3QLE3|J3QLE3_HUMAN;tr|J3KTM6|J3KTM6_HUMAN;tr|J3QRU2|J3QRU2_HUMAN;tr|J3KT83|J3KT83_HUMAN;tr|J3QRA0|J3QRA0_HUMAN;tr|J3QQS9|J3QQS9_HUMAN;tr|J3KTI8|J3KTI8_HUMAN	sp|O15427|MOT4_HUMAN;tr|J3QQV2|J3QQV2_HUMAN;tr|J3QSC3|J3QSC3_HUMAN	3;2;2;1;1;1;1;1;1;1;1	3;2;2;1;1;1;1;1;1;1;1	3;2;2;1;1;1;1;1;1;1;1	sp|O15427|MOT4_HUMAN Monocarboxylate transporter 4 OS=Homo sapiens GN=SLC16A3 PE=1 SV=1;tr|J3QQV2|J3QQV2_HUMAN Monocarboxylate transporter 4 (Fragment) OS=Homo sapiens GN=SLC16A3 PE=1 SV=6;tr|J3QSC3|J3QSC3_HUMAN Monocarboxylate transporter 4 (Fragment) OS=	11	3	427818	SLC16A3	ENSG00000141526	O15427	5.63126
tr|E9PJD9|E9PJD9_HUMAN;tr|E9PLL6|E9PLL6_HUMAN;tr|E9PLX7|E9PLX7_HUMAN;sp|P46776|RL27A_HUMAN	tr|E9PJD9|E9PJD9_HUMAN;tr|E9PLL6|E9PLL6_HUMAN;tr|E9PLX7|E9PLX7_HUMAN;sp|P46776|RL27A_HUMAN	1;1;1;1	1;1;1;1	1;1;1;1	tr|E9PJD9|E9PJD9_HUMAN 60S ribosomal protein L27a OS=Homo sapiens GN=RPL27A PE=1 SV=1;tr|E9PLL6|E9PLL6_HUMAN 60S ribosomal protein L27a OS=Homo sapiens GN=RPL27A PE=1 SV=1;tr|E9PLX7|E9PLX7_HUMAN 60S ribosomal protein L27a OS=Homo sapiens GN=RPL27A PE=1 SV=	4	1	426483	RPL27A	ENSG00000166441	P46776	5.6299
tr|H0YNJ7|H0YNJ7_HUMAN;tr|H0YLP1|H0YLP1_HUMAN;tr|E7EQ08|E7EQ08_HUMAN;sp|P11511|CP19A_HUMAN	tr|H0YNJ7|H0YNJ7_HUMAN;tr|H0YLP1|H0YLP1_HUMAN;tr|E7EQ08|E7EQ08_HUMAN;sp|P11511|CP19A_HUMAN	1;1;1;1	1;1;1;1	1;1;1;1	tr|H0YNJ7|H0YNJ7_HUMAN Aromatase (Fragment) OS=Homo sapiens GN=CYP19A1 PE=1 SV=1;tr|H0YLP1|H0YLP1_HUMAN Aromatase (Fragment) OS=Homo sapiens GN=CYP19A1 PE=1 SV=1;tr|E7EQ08|E7EQ08_HUMAN Aromatase OS=Homo sapiens GN=CYP19A1 PE=1 SV=2;sp|P11511|CP19A_HUMAN Ar	4	1	420961	CYP19A1	ENSG00000137869	P11511	5.62424
sp|P50395|GDIB_HUMAN;tr|Q5SX86|Q5SX86_HUMAN;tr|Q5SX87|Q5SX87_HUMAN;tr|V9GYJ7|V9GYJ7_HUMAN;tr|V9GYF8|V9GYF8_HUMAN;tr|Q5SX90|Q5SX90_HUMAN;sp|P31150|GDIA_HUMAN;tr|G5E9U5|G5E9U5_HUMAN;tr|Q5SX91|Q5SX91_HUMAN	sp|P50395|GDIB_HUMAN;tr|Q5SX86|Q5SX86_HUMAN;tr|Q5SX87|Q5SX87_HUMAN	8;4;4;3;3;3;3;2;2	8;4;4;3;3;3;3;2;2	8;4;4;3;3;3;3;2;2	sp|P50395|GDIB_HUMAN Rab GDP dissociation inhibitor beta OS=Homo sapiens GN=GDI2 PE=1 SV=2;tr|Q5SX86|Q5SX86_HUMAN Rab GDP dissociation inhibitor beta (Fragment) OS=Homo sapiens GN=GDI2 PE=1 SV=1;tr|Q5SX87|Q5SX87_HUMAN Rab GDP dissociation inhibitor beta (F	9	8	419024	GDI2	ENSG00000057608	P50395	5.62224
tr|H0YLP6|H0YLP6_HUMAN;tr|H0YMF4|H0YMF4_HUMAN;sp|P46779|RL28_HUMAN;tr|H0YKD8|H0YKD8_HUMAN	tr|H0YLP6|H0YLP6_HUMAN;tr|H0YMF4|H0YMF4_HUMAN;sp|P46779|RL28_HUMAN;tr|H0YKD8|H0YKD8_HUMAN	1;1;1;1	1;1;1;1	1;1;1;1	tr|H0YLP6|H0YLP6_HUMAN 60S ribosomal protein L28 OS=Homo sapiens GN=RPL28 PE=1 SV=1;tr|H0YMF4|H0YMF4_HUMAN 60S ribosomal protein L28 OS=Homo sapiens GN=RPL28 PE=1 SV=1;sp|P46779|RL28_HUMAN 60S ribosomal protein L28 OS=Homo sapiens GN=RPL28 PE=1 SV=3;tr|H0Y	4	1	398526	RPL28	ENSG00000108107	P46779	5.60046
sp|P49189|AL9A1_HUMAN	sp|P49189|AL9A1_HUMAN	4	4	4	sp|P49189|AL9A1_HUMAN 4-trimethylaminobutyraldehyde dehydrogenase OS=Homo sapiens GN=ALDH9A1 PE=1 SV=3	1	4	394698	ALDH9A1	ENSG00000143149	P49189	5.59626
tr|C9J712|C9J712_HUMAN;tr|C9J0J7|C9J0J7_HUMAN;tr|C9JQ45|C9JQ45_HUMAN;sp|P35080|PROF2_HUMAN;tr|G5E9Q6|G5E9Q6_HUMAN;tr|C9J2N0|C9J2N0_HUMAN	tr|C9J712|C9J712_HUMAN;tr|C9J0J7|C9J0J7_HUMAN;tr|C9JQ45|C9JQ45_HUMAN;sp|P35080|PROF2_HUMAN;tr|G5E9Q6|G5E9Q6_HUMAN;tr|C9J2N0|C9J2N0_HUMAN	2;2;2;2;2;1	2;2;2;2;2;1	2;2;2;2;2;1	tr|C9J712|C9J712_HUMAN Profilin-2 OS=Homo sapiens GN=PFN2 PE=1 SV=1;tr|C9J0J7|C9J0J7_HUMAN Profilin-2 OS=Homo sapiens GN=PFN2 PE=1 SV=1;tr|C9JQ45|C9JQ45_HUMAN Profilin OS=Homo sapiens GN=PFN2 PE=1 SV=1;sp|P35080|PROF2_HUMAN Profilin-2 OS=Homo sapiens GN=PF	6	2	389854	PFN2	ENSG00000070087	P35080	5.5909
tr|F8VRN8|F8VRN8_HUMAN;tr|F8VQE1|F8VQE1_HUMAN;sp|Q9UHB6|LIMA1_HUMAN	tr|F8VRN8|F8VRN8_HUMAN;tr|F8VQE1|F8VQE1_HUMAN;sp|Q9UHB6|LIMA1_HUMAN	1;1;1	1;1;1	1;1;1	tr|F8VRN8|F8VRN8_HUMAN LIM domain and actin-binding protein 1 OS=Homo sapiens GN=LIMA1 PE=1 SV=1;tr|F8VQE1|F8VQE1_HUMAN LIM domain and actin-binding protein 1 OS=Homo sapiens GN=LIMA1 PE=1 SV=1;sp|Q9UHB6|LIMA1_HUMAN LIM domain and actin-binding protein 1 O	3	1	383807	LIMA1	ENSG00000050405	Q9UHB6	5.58411
tr|E5RGX5|E5RGX5_HUMAN;sp|Q93045|STMN2_HUMAN	tr|E5RGX5|E5RGX5_HUMAN;sp|Q93045|STMN2_HUMAN	2;2	2;2	1;1	tr|E5RGX5|E5RGX5_HUMAN Stathmin OS=Homo sapiens GN=STMN2 PE=1 SV=1;sp|Q93045|STMN2_HUMAN Stathmin-2 OS=Homo sapiens GN=STMN2 PE=1 SV=3	2	2	377149	STMN2	ENSG00000104435	Q93045	5.57651
sp|Q00610|CLH1_HUMAN;tr|A0A087WVQ6|A0A087WVQ6_HUMAN;tr|J3KS13|J3KS13_HUMAN;tr|A0A087WX41|A0A087WX41_HUMAN;sp|P53675|CLH2_HUMAN;tr|K7EJJ5|K7EJJ5_HUMAN;tr|J3KSQ2|J3KSQ2_HUMAN;tr|J3QL20|J3QL20_HUMAN;tr|J3KRF5|J3KRF5_HUMAN;tr|F5H5N6|F5H5N6_HUMAN	sp|Q00610|CLH1_HUMAN;tr|A0A087WVQ6|A0A087WVQ6_HUMAN	24;24;9;8;8;4;2;1;1;1	24;24;9;8;8;4;2;1;1;1	24;24;9;8;8;4;2;1;1;1	sp|Q00610|CLH1_HUMAN Clathrin heavy chain 1 OS=Homo sapiens GN=CLTC PE=1 SV=5;tr|A0A087WVQ6|A0A087WVQ6_HUMAN Clathrin heavy chain OS=Homo sapiens GN=CLTC PE=1 SV=1	10	24	376211	CLTC	ENSG00000141367	Q00610	5.57543
tr|A8MXN1|A8MXN1_HUMAN;tr|A8MWX0|A8MWX0_HUMAN;sp|Q96HR9|REEP6_HUMAN	tr|A8MXN1|A8MXN1_HUMAN;tr|A8MWX0|A8MWX0_HUMAN;sp|Q96HR9|REEP6_HUMAN	2;2;2	2;2;2	2;2;2	tr|A8MXN1|A8MXN1_HUMAN Receptor expression-enhancing protein (Fragment) OS=Homo sapiens GN=REEP6 PE=1 SV=2;tr|A8MWX0|A8MWX0_HUMAN Receptor expression-enhancing protein (Fragment) OS=Homo sapiens GN=REEP6 PE=1 SV=2;sp|Q96HR9|REEP6_HUMAN Receptor expression-	3	2	366808	REEP6	ENSG00000115255	Q96HR9	5.56444
sp|Q92765|SFRP3_HUMAN	sp|Q92765|SFRP3_HUMAN	5	5	5	sp|Q92765|SFRP3_HUMAN Secreted frizzled-related protein 3 OS=Homo sapiens GN=FRZB PE=1 SV=2	1	5	360177	FRZB	ENSG00000162998	Q92765	5.55652
tr|D6RD47|D6RD47_HUMAN;sp|P62266|RS23_HUMAN;tr|D6RDJ2|D6RDJ2_HUMAN;tr|D6RIX0|D6RIX0_HUMAN;tr|D6R9I7|D6R9I7_HUMAN	tr|D6RD47|D6RD47_HUMAN;sp|P62266|RS23_HUMAN;tr|D6RDJ2|D6RDJ2_HUMAN;tr|D6RIX0|D6RIX0_HUMAN;tr|D6R9I7|D6R9I7_HUMAN	3;3;2;2;2	3;3;2;2;2	3;3;2;2;2	tr|D6RD47|D6RD47_HUMAN 40S ribosomal protein S23 OS=Homo sapiens GN=RPS23 PE=1 SV=1;sp|P62266|RS23_HUMAN 40S ribosomal protein S23 OS=Homo sapiens GN=RPS23 PE=1 SV=3;tr|D6RDJ2|D6RDJ2_HUMAN 40S ribosomal protein S23 OS=Homo sapiens GN=RPS23 PE=1 SV=1;tr|D6R	5	3	359943	RPS23	ENSG00000186468	P62266	5.55623
tr|D6R9C5|D6R9C5_HUMAN;sp|P10451|OSTP_HUMAN	tr|D6R9C5|D6R9C5_HUMAN;sp|P10451|OSTP_HUMAN	1;1	1;1	1;1	tr|D6R9C5|D6R9C5_HUMAN Osteopontin (Fragment) OS=Homo sapiens GN=SPP1 PE=1 SV=1;sp|P10451|OSTP_HUMAN Osteopontin OS=Homo sapiens GN=SPP1 PE=1 SV=1	2	1	355773	SPP1	ENSG00000118785	P10451	5.55117
sp|A6NE02|BTBDH_HUMAN	sp|A6NE02|BTBDH_HUMAN	4	4	4	sp|A6NE02|BTBDH_HUMAN BTB/POZ domain-containing protein 17 OS=Homo sapiens GN=BTBD17 PE=3 SV=1	1	4	353293	BTBD17	ENSG00000204347	A6NE02	5.54813
sp|P02458|CO2A1_HUMAN	sp|P02458|CO2A1_HUMAN	13	12	11	sp|P02458|CO2A1_HUMAN Collagen alpha-1(II) chain OS=Homo sapiens GN=COL2A1 PE=1 SV=3	1	13	351789	COL2A1	ENSG00000139219	P02458	5.54628
sp|P53985|MOT1_HUMAN;tr|Q5T8R3|Q5T8R3_HUMAN;tr|Q5T8R5|Q5T8R5_HUMAN	sp|P53985|MOT1_HUMAN;tr|Q5T8R3|Q5T8R3_HUMAN;tr|Q5T8R5|Q5T8R5_HUMAN	3;2;2	3;2;2	3;2;2	sp|P53985|MOT1_HUMAN Monocarboxylate transporter 1 OS=Homo sapiens GN=SLC16A1 PE=1 SV=3;tr|Q5T8R3|Q5T8R3_HUMAN Monocarboxylate transporter 1 (Fragment) OS=Homo sapiens GN=SLC16A1 PE=1 SV=1;tr|Q5T8R5|Q5T8R5_HUMAN Monocarboxylate transporter 1 (Fragment) OS=	3	3	351231	SLC16A1	ENSG00000155380	P53985	5.54559
sp|P13639|EF2_HUMAN;tr|K7EJ74|K7EJ74_HUMAN;tr|K7EP67|K7EP67_HUMAN;sp|Q15029|U5S1_HUMAN	sp|P13639|EF2_HUMAN	14;1;1;1	14;1;1;1	14;1;1;1	sp|P13639|EF2_HUMAN Elongation factor 2 OS=Homo sapiens GN=EEF2 PE=1 SV=4	4	14	351197	EEF2	ENSG00000167658	P13639	5.54555
sp|O14818|PSA7_HUMAN;tr|H0Y586|H0Y586_HUMAN;tr|A0A087WYS6|A0A087WYS6_HUMAN;sp|Q8TAA3|PSA7L_HUMAN	sp|O14818|PSA7_HUMAN;tr|H0Y586|H0Y586_HUMAN	5;4;2;2	5;4;2;2	5;4;2;2	sp|O14818|PSA7_HUMAN Proteasome subunit alpha type-7 OS=Homo sapiens GN=PSMA7 PE=1 SV=1;tr|H0Y586|H0Y586_HUMAN Proteasome subunit alpha type-7 (Fragment) OS=Homo sapiens GN=PSMA7 PE=1 SV=1	4	5	349573	PSMA7	ENSG00000101182	O14818	5.54354
tr|M0QZC5|M0QZC5_HUMAN;sp|P62280|RS11_HUMAN	tr|M0QZC5|M0QZC5_HUMAN;sp|P62280|RS11_HUMAN	2;2	2;2	2;2	tr|M0QZC5|M0QZC5_HUMAN 40S ribosomal protein S11 OS=Homo sapiens GN=RPS11 PE=1 SV=1;sp|P62280|RS11_HUMAN 40S ribosomal protein S11 OS=Homo sapiens GN=RPS11 PE=1 SV=3	2	2	348635	RPS11	ENSG00000142534	P62280	5.54237
sp|P61026|RAB10_HUMAN;sp|P51153|RAB13_HUMAN;tr|A0A087WWB9|A0A087WWB9_HUMAN	sp|P61026|RAB10_HUMAN;sp|P51153|RAB13_HUMAN	4;2;1	3;1;1	3;1;1	sp|P61026|RAB10_HUMAN Ras-related protein Rab-10 OS=Homo sapiens GN=RAB10 PE=1 SV=1;sp|P51153|RAB13_HUMAN Ras-related protein Rab-13 OS=Homo sapiens GN=RAB13 PE=1 SV=1	3	4	348604	RAB10	ENSG00000084733	P61026	5.54233
sp|P49327|FAS_HUMAN	sp|P49327|FAS_HUMAN	35	35	35	sp|P49327|FAS_HUMAN Fatty acid synthase OS=Homo sapiens GN=FASN PE=1 SV=3	1	35	347891	FASN	ENSG00000169710	P49327	5.54144
tr|E9PKZ0|E9PKZ0_HUMAN;sp|P62917|RL8_HUMAN;tr|E9PP36|E9PP36_HUMAN;tr|G3V1A1|G3V1A1_HUMAN;tr|E9PKU4|E9PKU4_HUMAN	tr|E9PKZ0|E9PKZ0_HUMAN;sp|P62917|RL8_HUMAN;tr|E9PP36|E9PP36_HUMAN;tr|G3V1A1|G3V1A1_HUMAN;tr|E9PKU4|E9PKU4_HUMAN	3;3;2;2;2	3;3;2;2;2	3;3;2;2;2	tr|E9PKZ0|E9PKZ0_HUMAN 60S ribosomal protein L8 (Fragment) OS=Homo sapiens GN=RPL8 PE=1 SV=1;sp|P62917|RL8_HUMAN 60S ribosomal protein L8 OS=Homo sapiens GN=RPL8 PE=1 SV=2;tr|E9PP36|E9PP36_HUMAN 60S ribosomal protein L8 OS=Homo sapiens GN=RPL8 PE=1 SV=1;tr	5	3	347556	RPL8	ENSG00000161016	P62917	5.54103
tr|F8W0G4|F8W0G4_HUMAN;tr|F8VXH9|F8VXH9_HUMAN;tr|H3BRU6|H3BRU6_HUMAN;tr|F8VZX2|F8VZX2_HUMAN;tr|J3QT27|J3QT27_HUMAN;tr|E9PFP8|E9PFP8_HUMAN;sp|Q15366|PCBP2_HUMAN;sp|P57721|PCBP3_HUMAN;tr|F8W1G6|F8W1G6_HUMAN;sp|Q15365|PCBP1_HUMAN;tr|F8VTZ0|F8VTZ0_HUMAN;tr|H3BND9|H3BND9_HUMAN	tr|F8W0G4|F8W0G4_HUMAN;tr|F8VXH9|F8VXH9_HUMAN;tr|H3BRU6|H3BRU6_HUMAN;tr|F8VZX2|F8VZX2_HUMAN;tr|J3QT27|J3QT27_HUMAN;tr|E9PFP8|E9PFP8_HUMAN;sp|Q15366|PCBP2_HUMAN;sp|P57721|PCBP3_HUMAN;tr|F8W1G6|F8W1G6_HUMAN;sp|Q15365|PCBP1_HUMAN	3;3;3;3;3;3;3;3;2;2;1;1	3;3;3;3;3;3;3;3;2;2;1;1	3;3;3;3;3;3;3;3;2;2;1;1	tr|F8W0G4|F8W0G4_HUMAN Poly(rC)-binding protein 2 (Fragment) OS=Homo sapiens GN=PCBP2 PE=1 SV=1;tr|F8VXH9|F8VXH9_HUMAN Poly(rC)-binding protein 2 (Fragment) OS=Homo sapiens GN=PCBP2 PE=1 SV=1;tr|H3BRU6|H3BRU6_HUMAN Poly(rC)-binding protein 2 (Fragment) OS=	12	3	345434	PCBP2	ENSG00000197111	Q15366	5.53837
sp|P60866|RS20_HUMAN;tr|E5RIP1|E5RIP1_HUMAN;tr|E5RJX2|E5RJX2_HUMAN;tr|G3XAN0|G3XAN0_HUMAN	sp|P60866|RS20_HUMAN;tr|E5RIP1|E5RIP1_HUMAN;tr|E5RJX2|E5RJX2_HUMAN	3;2;2;1	3;2;2;1	3;2;2;1	sp|P60866|RS20_HUMAN 40S ribosomal protein S20 OS=Homo sapiens GN=RPS20 PE=1 SV=1;tr|E5RIP1|E5RIP1_HUMAN 40S ribosomal protein S20 OS=Homo sapiens GN=RPS20 PE=1 SV=1;tr|E5RJX2|E5RJX2_HUMAN 40S ribosomal protein S20 OS=Homo sapiens GN=RPS20 PE=1 SV=1	4	3	342566	RPS20	ENSG00000008988	P60866	5.53474
tr|C9JHP4|C9JHP4_HUMAN;tr|C9K0Q7|C9K0Q7_HUMAN;sp|Q9Y262|EIF3L_HUMAN;tr|B0QY89|B0QY89_HUMAN;tr|H7C3A0|H7C3A0_HUMAN;tr|B0QY90|B0QY90_HUMAN	tr|C9JHP4|C9JHP4_HUMAN;tr|C9K0Q7|C9K0Q7_HUMAN;sp|Q9Y262|EIF3L_HUMAN;tr|B0QY89|B0QY89_HUMAN;tr|H7C3A0|H7C3A0_HUMAN;tr|B0QY90|B0QY90_HUMAN	2;2;2;2;1;1	2;2;2;2;1;1	2;2;2;2;1;1	tr|C9JHP4|C9JHP4_HUMAN Eukaryotic translation initiation factor 3 subunit L (Fragment) OS=Homo sapiens GN=EIF3L PE=1 SV=1;tr|C9K0Q7|C9K0Q7_HUMAN Eukaryotic translation initiation factor 3 subunit L (Fragment) OS=Homo sapiens GN=EIF3L PE=1 SV=1;sp|Q9Y262|EI	6	2	340012	EIF3L	ENSG00000100129	Q9Y262	5.53149
sp|O94955|RHBT3_HUMAN	sp|O94955|RHBT3_HUMAN	1	1	1	sp|O94955|RHBT3_HUMAN Rho-related BTB domain-containing protein 3 OS=Homo sapiens GN=RHOBTB3 PE=1 SV=2	1	1	336432	RHOBTB3	ENSG00000164292	O94955	5.5269
tr|E5RI99|E5RI99_HUMAN;sp|P62888|RL30_HUMAN;tr|A0A0B4J213|A0A0B4J213_HUMAN;tr|E5RJH3|E5RJH3_HUMAN;tr|A0A0C4DH44|A0A0C4DH44_HUMAN	tr|E5RI99|E5RI99_HUMAN;sp|P62888|RL30_HUMAN;tr|A0A0B4J213|A0A0B4J213_HUMAN;tr|E5RJH3|E5RJH3_HUMAN;tr|A0A0C4DH44|A0A0C4DH44_HUMAN	2;2;1;1;1	2;2;1;1;1	2;2;1;1;1	tr|E5RI99|E5RI99_HUMAN 60S ribosomal protein L30 (Fragment) OS=Homo sapiens GN=RPL30 PE=1 SV=1;sp|P62888|RL30_HUMAN 60S ribosomal protein L30 OS=Homo sapiens GN=RPL30 PE=1 SV=2;tr|A0A0B4J213|A0A0B4J213_HUMAN 60S ribosomal protein L30 OS=Homo sapiens GN=RPL	5	2	336140	RPL30	ENSG00000156482	P62888	5.52652
sp|P51148|RAB5C_HUMAN;tr|K7EIP6|K7EIP6_HUMAN;tr|F8WCY6|F8WCY6_HUMAN;tr|F8WD79|F8WD79_HUMAN;tr|F8VPW9|F8VPW9_HUMAN;tr|F8VSF8|F8VSF8_HUMAN;tr|F8VWZ7|F8VWZ7_HUMAN;tr|F8VWU4|F8VWU4_HUMAN;tr|F8VVZ0|F8VVZ0_HUMAN;tr|F8VUA5|F8VUA5_HUMAN;tr|F8VVK3|F8VVK3_HUMAN;tr|K7ERI8|K7ERI8_HUMAN;sp|P61020|RAB5B_HUMAN;sp|P20339|RAB5A_HUMAN;tr|K7ERQ8|K7ERQ8_HUMAN	sp|P51148|RAB5C_HUMAN	3;1;1;1;1;1;1;1;1;1;1;1;1;1;1	3;1;1;1;1;1;1;1;1;1;1;1;1;1;1	3;1;1;1;1;1;1;1;1;1;1;1;1;1;1	sp|P51148|RAB5C_HUMAN Ras-related protein Rab-5C OS=Homo sapiens GN=RAB5C PE=1 SV=2	15	3	335198	RAB5C	ENSG00000108774	P51148	5.5253
sp|P12277|KCRB_HUMAN;tr|H0YJG0|H0YJG0_HUMAN;tr|G3V4N7|G3V4N7_HUMAN;tr|G3V461|G3V461_HUMAN;tr|G3V2I1|G3V2I1_HUMAN;sp|P06732|KCRM_HUMAN	sp|P12277|KCRB_HUMAN;tr|H0YJG0|H0YJG0_HUMAN;tr|G3V4N7|G3V4N7_HUMAN	6;3;3;2;1;1	6;3;3;2;1;1	6;3;3;2;1;1	sp|P12277|KCRB_HUMAN Creatine kinase B-type OS=Homo sapiens GN=CKB PE=1 SV=1;tr|H0YJG0|H0YJG0_HUMAN Creatine kinase B-type (Fragment) OS=Homo sapiens GN=CKB PE=1 SV=1;tr|G3V4N7|G3V4N7_HUMAN Creatine kinase B-type (Fragment) OS=Homo sapiens GN=CKB PE=1 SV=1	6	6	334975	CKB	ENSG00000166165	P12277	5.52501
sp|P39019|RS19_HUMAN;tr|A0A075B6E2|A0A075B6E2_HUMAN;tr|M0R2L9|M0R2L9_HUMAN;tr|M0QXK4|M0QXK4_HUMAN;tr|M0QYF7|M0QYF7_HUMAN;tr|M0R140|M0R140_HUMAN	sp|P39019|RS19_HUMAN;tr|A0A075B6E2|A0A075B6E2_HUMAN	3;2;1;1;1;1	3;2;1;1;1;1	3;2;1;1;1;1	sp|P39019|RS19_HUMAN 40S ribosomal protein S19 OS=Homo sapiens GN=RPS19 PE=1 SV=2;tr|A0A075B6E2|A0A075B6E2_HUMAN 40S ribosomal protein S19 OS=Homo sapiens GN=RPS19 PE=1 SV=1	6	3	332951	RPS19	ENSG00000105372	P39019	5.52238
sp|Q14112|NID2_HUMAN;tr|A0A087WZP6|A0A087WZP6_HUMAN;tr|A0A0A0MTL9|A0A0A0MTL9_HUMAN;tr|H0YJV3|H0YJV3_HUMAN	sp|Q14112|NID2_HUMAN;tr|A0A087WZP6|A0A087WZP6_HUMAN;tr|A0A0A0MTL9|A0A0A0MTL9_HUMAN;tr|H0YJV3|H0YJV3_HUMAN	17;15;15;13	17;15;15;13	16;14;14;12	sp|Q14112|NID2_HUMAN Nidogen-2 OS=Homo sapiens GN=NID2 PE=1 SV=3;tr|A0A087WZP6|A0A087WZP6_HUMAN Nidogen-2 OS=Homo sapiens GN=NID2 PE=1 SV=1;tr|A0A0A0MTL9|A0A0A0MTL9_HUMAN Nidogen-2 OS=Homo sapiens GN=NID2 PE=1 SV=1;tr|H0YJV3|H0YJV3_HUMAN Nidogen-2 (Fragmen	4	17	331302	NID2	ENSG00000087303	Q14112	5.52022
tr|E7ETK0|E7ETK0_HUMAN;tr|A0A087WUS0|A0A087WUS0_HUMAN;sp|P62847|RS24_HUMAN	tr|E7ETK0|E7ETK0_HUMAN;tr|A0A087WUS0|A0A087WUS0_HUMAN;sp|P62847|RS24_HUMAN	1;1;1	1;1;1	1;1;1	tr|E7ETK0|E7ETK0_HUMAN 40S ribosomal protein S24 OS=Homo sapiens GN=RPS24 PE=1 SV=1;tr|A0A087WUS0|A0A087WUS0_HUMAN 40S ribosomal protein S24 OS=Homo sapiens GN=RPS24 PE=1 SV=1;sp|P62847|RS24_HUMAN 40S ribosomal protein S24 OS=Homo sapiens GN=RPS24 PE=1 SV=	3	1	330995	RPS24	ENSG00000138326	P62847	5.51982
tr|K7EQ48|K7EQ48_HUMAN;sp|P06744|G6PI_HUMAN;tr|A0A0A0MTS2|A0A0A0MTS2_HUMAN;tr|K7ELR7|K7ELR7_HUMAN;tr|K7EP41|K7EP41_HUMAN;tr|K7EPY4|K7EPY4_HUMAN;tr|A0A0J9YXP8|A0A0J9YXP8_HUMAN;tr|A0A0J9YX90|A0A0J9YX90_HUMAN;tr|A0A0J9YYH3|A0A0J9YYH3_HUMAN;tr|K7ERK8|K7ERK8_HUMAN;tr|K7ERC6|K7ERC6_HUMAN;tr|K7ENA0|K7ENA0_HUMAN;tr|K7EIL4|K7EIL4_HUMAN;sp|Q8N196|SIX5_HUMAN	tr|K7EQ48|K7EQ48_HUMAN;sp|P06744|G6PI_HUMAN;tr|A0A0A0MTS2|A0A0A0MTS2_HUMAN;tr|K7ELR7|K7ELR7_HUMAN;tr|K7EP41|K7EP41_HUMAN;tr|K7EPY4|K7EPY4_HUMAN;tr|A0A0J9YXP8|A0A0J9YXP8_HUMAN;tr|A0A0J9YX90|A0A0J9YX90_HUMAN;tr|A0A0J9YYH3|A0A0J9YYH3_HUMAN;tr|K7ERK8|K7ERK8_HUMAN;tr|K7ERC6|K7ERC6_HUMAN;tr|K7ENA0|K7ENA0_HUMAN	4;4;4;3;3;3;3;3;3;2;2;2;1;1	4;4;4;3;3;3;3;3;3;2;2;2;1;1	4;4;4;3;3;3;3;3;3;2;2;2;1;1	tr|K7EQ48|K7EQ48_HUMAN Glucose-6-phosphate isomerase OS=Homo sapiens GN=GPI PE=1 SV=2;sp|P06744|G6PI_HUMAN Glucose-6-phosphate isomerase OS=Homo sapiens GN=GPI PE=1 SV=4;tr|A0A0A0MTS2|A0A0A0MTS2_HUMAN Glucose-6-phosphate isomerase (Fragment) OS=Homo sapien	14	4	328154	GPI	ENSG00000105220	P06744	5.51608
sp|Q8N474|SFRP1_HUMAN;tr|Q6ZSL4|Q6ZSL4_HUMAN	sp|Q8N474|SFRP1_HUMAN	3;1	3;1	3;1	sp|Q8N474|SFRP1_HUMAN Secreted frizzled-related protein 1 OS=Homo sapiens GN=SFRP1 PE=1 SV=1	2	3	327184	SFRP1	ENSG00000104332	Q8N474	5.51479
sp|P62701|RS4X_HUMAN;tr|C9JEH7|C9JEH7_HUMAN;sp|Q8TD47|RS4Y2_HUMAN;sp|P22090|RS4Y1_HUMAN;tr|A6NH36|A6NH36_HUMAN	sp|P62701|RS4X_HUMAN;tr|C9JEH7|C9JEH7_HUMAN;sp|Q8TD47|RS4Y2_HUMAN;sp|P22090|RS4Y1_HUMAN	8;5;5;5;2	8;5;5;5;2	8;5;5;5;2	sp|P62701|RS4X_HUMAN 40S ribosomal protein S4, X isoform OS=Homo sapiens GN=RPS4X PE=1 SV=2;tr|C9JEH7|C9JEH7_HUMAN 40S ribosomal protein S4, Y isoform 1 (Fragment) OS=Homo sapiens GN=RPS4Y1 PE=1 SV=1;sp|Q8TD47|RS4Y2_HUMAN 40S ribosomal protein S4, Y isofor	5	8	326065	RPS4X	ENSG00000198034	P62701	5.5133
sp|P11047|LAMC1_HUMAN;tr|R4GNC7|R4GNC7_HUMAN	sp|P11047|LAMC1_HUMAN	21;1	21;1	21;1	sp|P11047|LAMC1_HUMAN Laminin subunit gamma-1 OS=Homo sapiens GN=LAMC1 PE=1 SV=3	2	21	325095	LAMC1	ENSG00000135862	P11047	5.51201
sp|P39060|COIA1_HUMAN;tr|H7BXV5|H7BXV5_HUMAN;tr|H7C457|H7C457_HUMAN	sp|P39060|COIA1_HUMAN;tr|H7BXV5|H7BXV5_HUMAN;tr|H7C457|H7C457_HUMAN	9;8;7	9;8;7	9;8;7	sp|P39060|COIA1_HUMAN Collagen alpha-1(XVIII) chain OS=Homo sapiens GN=COL18A1 PE=1 SV=5;tr|H7BXV5|H7BXV5_HUMAN Collagen alpha-1(XVIII) chain (Fragment) OS=Homo sapiens GN=COL18A1 PE=1 SV=1;tr|H7C457|H7C457_HUMAN Collagen alpha-1(XVIII) chain (Fragment) OS	3	9	324876	COL18A1	ENSG00000182871	P39060	5.51172
sp|P50454|SERPH_HUMAN;tr|E9PKH2|E9PKH2_HUMAN;tr|E9PR70|E9PR70_HUMAN;tr|E9PPV6|E9PPV6_HUMAN;tr|E9PQ34|E9PQ34_HUMAN;tr|E9PJH8|E9PJH8_HUMAN;tr|E9PIG2|E9PIG2_HUMAN;tr|E9PRS3|E9PRS3_HUMAN;tr|E9PNX1|E9PNX1_HUMAN;tr|E9PK86|E9PK86_HUMAN;tr|E9PMI5|E9PMI5_HUMAN;tr|H0YEP8|H0YEP8_HUMAN;tr|E9PLA6|E9PLA6_HUMAN	sp|P50454|SERPH_HUMAN;tr|E9PKH2|E9PKH2_HUMAN;tr|E9PR70|E9PR70_HUMAN;tr|E9PPV6|E9PPV6_HUMAN	7;5;4;4;2;2;2;2;2;2;2;1;1	7;5;4;4;2;2;2;2;2;2;2;1;1	7;5;4;4;2;2;2;2;2;2;2;1;1	sp|P50454|SERPH_HUMAN Serpin H1 OS=Homo sapiens GN=SERPINH1 PE=1 SV=2;tr|E9PKH2|E9PKH2_HUMAN Serpin H1 OS=Homo sapiens GN=SERPINH1 PE=1 SV=1;tr|E9PR70|E9PR70_HUMAN Serpin H1 (Fragment) OS=Homo sapiens GN=SERPINH1 PE=1 SV=1;tr|E9PPV6|E9PPV6_HUMAN Serpin H1	13	7	320160	SERPINH1	ENSG00000149257	P50454	5.50537
sp|Q15274|NADC_HUMAN;tr|C9JCJ5|C9JCJ5_HUMAN	sp|Q15274|NADC_HUMAN;tr|C9JCJ5|C9JCJ5_HUMAN	4;2	4;2	4;2	sp|Q15274|NADC_HUMAN Nicotinate-nucleotide pyrophosphorylase [carboxylating] OS=Homo sapiens GN=QPRT PE=1 SV=3;tr|C9JCJ5|C9JCJ5_HUMAN Uncharacterized protein (Fragment) OS=Homo sapiens PE=4 SV=8	2	4	318229	QPRT	ENSG00000103485	Q15274	5.50274
tr|K7EJT5|K7EJT5_HUMAN;tr|K7EP65|K7EP65_HUMAN;tr|K7EKS7|K7EKS7_HUMAN;tr|K7ELC4|K7ELC4_HUMAN;tr|K7EMH1|K7EMH1_HUMAN;tr|K7ERI7|K7ERI7_HUMAN;sp|P35268|RL22_HUMAN	tr|K7EJT5|K7EJT5_HUMAN;tr|K7EP65|K7EP65_HUMAN;tr|K7EKS7|K7EKS7_HUMAN;tr|K7ELC4|K7ELC4_HUMAN;tr|K7EMH1|K7EMH1_HUMAN;tr|K7ERI7|K7ERI7_HUMAN;sp|P35268|RL22_HUMAN	2;2;2;2;2;2;2	2;2;2;2;2;2;2	2;2;2;2;2;2;2	tr|K7EJT5|K7EJT5_HUMAN 60S ribosomal protein L22 (Fragment) OS=Homo sapiens GN=RPL22 PE=1 SV=1;tr|K7EP65|K7EP65_HUMAN 60S ribosomal protein L22 (Fragment) OS=Homo sapiens GN=RPL22 PE=1 SV=1;tr|K7EKS7|K7EKS7_HUMAN 60S ribosomal protein L22 OS=Homo sapiens G	7	2	314186	RPL22	ENSG00000116251	P35268	5.49719
sp|P12110|CO6A2_HUMAN;tr|H7C0M5|H7C0M5_HUMAN;tr|C9JH44|C9JH44_HUMAN	sp|P12110|CO6A2_HUMAN	15;3;1	15;3;1	15;3;1	sp|P12110|CO6A2_HUMAN Collagen alpha-2(VI) chain OS=Homo sapiens GN=COL6A2 PE=1 SV=4	3	15	312190	COL6A2	ENSG00000142173	P12110	5.49442
sp|O43707|ACTN4_HUMAN;tr|H7C144|H7C144_HUMAN;tr|F5GXS2|F5GXS2_HUMAN	sp|O43707|ACTN4_HUMAN;tr|H7C144|H7C144_HUMAN;tr|F5GXS2|F5GXS2_HUMAN	13;7;7	13;7;7	7;5;5	sp|O43707|ACTN4_HUMAN Alpha-actinin-4 OS=Homo sapiens GN=ACTN4 PE=1 SV=2;tr|H7C144|H7C144_HUMAN Alpha-actinin-4 (Fragment) OS=Homo sapiens GN=ACTN4 PE=1 SV=1;tr|F5GXS2|F5GXS2_HUMAN Alpha-actinin-4 OS=Homo sapiens GN=ACTN4 PE=1 SV=2	3	13	310112	ACTN4	ENSG00000130402	O43707	5.49152
sp|P60953|CDC42_HUMAN	sp|P60953|CDC42_HUMAN	2	1	1	sp|P60953|CDC42_HUMAN Cell division control protein 42 homolog OS=Homo sapiens GN=CDC42 PE=1 SV=2	1	2	309174	CDC42	ENSG00000070831	P60953	5.4902
tr|C9K0U8|C9K0U8_HUMAN;tr|A0A0G2JLD8|A0A0G2JLD8_HUMAN;tr|E7EUY5|E7EUY5_HUMAN;sp|Q04837|SSBP_HUMAN	tr|C9K0U8|C9K0U8_HUMAN;tr|A0A0G2JLD8|A0A0G2JLD8_HUMAN;tr|E7EUY5|E7EUY5_HUMAN;sp|Q04837|SSBP_HUMAN	2;2;2;2	2;2;2;2	2;2;2;2	tr|C9K0U8|C9K0U8_HUMAN Single-stranded DNA-binding protein, mitochondrial (Fragment) OS=Homo sapiens GN=SSBP1 PE=1 SV=1;tr|A0A0G2JLD8|A0A0G2JLD8_HUMAN Single-stranded DNA-binding protein, mitochondrial (Fragment) OS=Homo sapiens GN=SSBP1 PE=1 SV=1;tr|E7EUY	4	2	308579	SSBP1	ENSG00000106028	Q04837	5.48937
tr|H7BYH4|H7BYH4_HUMAN;sp|P00441|SODC_HUMAN	tr|H7BYH4|H7BYH4_HUMAN;sp|P00441|SODC_HUMAN	2;2	2;2	2;2	tr|H7BYH4|H7BYH4_HUMAN Superoxide dismutase [Cu-Zn] OS=Homo sapiens GN=SOD1 PE=1 SV=1;sp|P00441|SODC_HUMAN Superoxide dismutase [Cu-Zn] OS=Homo sapiens GN=SOD1 PE=1 SV=2	2	2	307051	SOD1	ENSG00000142168	P00441	5.48721
sp|Q8WUM4|PDC6I_HUMAN;tr|C9IZF9|C9IZF9_HUMAN;tr|F8WEQ7|F8WEQ7_HUMAN;tr|F8WBR8|F8WBR8_HUMAN;tr|F8WDK9|F8WDK9_HUMAN	sp|Q8WUM4|PDC6I_HUMAN	15;2;1;1;1	15;2;1;1;1	15;2;1;1;1	sp|Q8WUM4|PDC6I_HUMAN Programmed cell death 6-interacting protein OS=Homo sapiens GN=PDCD6IP PE=1 SV=1	5	15	303015	PDCD6IP	ENSG00000170248	Q8WUM4	5.48146
sp|P19105|ML12A_HUMAN;sp|O14950|ML12B_HUMAN;tr|J3QRS3|J3QRS3_HUMAN	sp|P19105|ML12A_HUMAN;sp|O14950|ML12B_HUMAN;tr|J3QRS3|J3QRS3_HUMAN	1;1;1	1;1;1	1;1;1	sp|P19105|ML12A_HUMAN Myosin regulatory light chain 12A OS=Homo sapiens GN=MYL12A PE=1 SV=2;sp|O14950|ML12B_HUMAN Myosin regulatory light chain 12B OS=Homo sapiens GN=MYL12B PE=1 SV=2;tr|J3QRS3|J3QRS3_HUMAN Myosin regulatory light chain 12A OS=Homo sapiens	3	1	301479	MYL12A	ENSG00000101608	P19105	5.47926
sp|P28074|PSB5_HUMAN;tr|H0YJM8|H0YJM8_HUMAN	sp|P28074|PSB5_HUMAN	4;1	4;1	4;1	sp|P28074|PSB5_HUMAN Proteasome subunit beta type-5 OS=Homo sapiens GN=PSMB5 PE=1 SV=3	2	4	295302	PSMB5	ENSG00000100804	P28074	5.47027
sp|P14324|FPPS_HUMAN;tr|A0A087X1D8|A0A087X1D8_HUMAN;tr|A0A087X090|A0A087X090_HUMAN;tr|A0A087WVN4|A0A087WVN4_HUMAN;tr|A0A087WTP2|A0A087WTP2_HUMAN	sp|P14324|FPPS_HUMAN;tr|A0A087X1D8|A0A087X1D8_HUMAN;tr|A0A087X090|A0A087X090_HUMAN;tr|A0A087WVN4|A0A087WVN4_HUMAN	4;2;2;2;1	4;2;2;2;1	4;2;2;2;1	sp|P14324|FPPS_HUMAN Farnesyl pyrophosphate synthase OS=Homo sapiens GN=FDPS PE=1 SV=4;tr|A0A087X1D8|A0A087X1D8_HUMAN Farnesyl pyrophosphate synthase (Fragment) OS=Homo sapiens GN=FDPS PE=1 SV=1;tr|A0A087X090|A0A087X090_HUMAN Farnesyl diphosphate synthase	5	4	293986	FDPS	ENSG00000160752	P14324	5.46833
sp|P18124|RL7_HUMAN;tr|A8MUD9|A8MUD9_HUMAN	sp|P18124|RL7_HUMAN;tr|A8MUD9|A8MUD9_HUMAN	4;3	4;3	4;3	sp|P18124|RL7_HUMAN 60S ribosomal protein L7 OS=Homo sapiens GN=RPL7 PE=1 SV=1;tr|A8MUD9|A8MUD9_HUMAN 60S ribosomal protein L7 OS=Homo sapiens GN=RPL7 PE=1 SV=1	2	4	292515	RPL7	ENSG00000147604	P18124	5.46615
sp|P50990|TCPQ_HUMAN;tr|H7C4C8|H7C4C8_HUMAN;tr|H7C2U0|H7C2U0_HUMAN	sp|P50990|TCPQ_HUMAN;tr|H7C4C8|H7C4C8_HUMAN	10;5;1	10;5;1	10;5;1	sp|P50990|TCPQ_HUMAN T-complex protein 1 subunit theta OS=Homo sapiens GN=CCT8 PE=1 SV=4;tr|H7C4C8|H7C4C8_HUMAN T-complex protein 1 subunit theta (Fragment) OS=Homo sapiens GN=CCT8 PE=1 SV=1	3	10	292182	CCT8	ENSG00000156261	P50990	5.46565
sp|P98160|PGBM_HUMAN;tr|Q5SZJ1|Q5SZJ1_HUMAN;tr|Q5SZJ2|Q5SZJ2_HUMAN;tr|Q5SZI9|Q5SZI9_HUMAN	sp|P98160|PGBM_HUMAN	32;1;1;1	32;1;1;1	32;1;1;1	sp|P98160|PGBM_HUMAN Basement membrane-specific heparan sulfate proteoglycan core protein OS=Homo sapiens GN=HSPG2 PE=1 SV=4	4	32	291445	HSPG2	ENSG00000142798	P98160	5.46456
sp|P52907|CAZA1_HUMAN	sp|P52907|CAZA1_HUMAN	3	3	2	sp|P52907|CAZA1_HUMAN F-actin-capping protein subunit alpha-1 OS=Homo sapiens GN=CAPZA1 PE=1 SV=3	1	3	288371	CAPZA1	ENSG00000116489	P52907	5.45995
sp|P62906|RL10A_HUMAN	sp|P62906|RL10A_HUMAN	2	2	2	sp|P62906|RL10A_HUMAN 60S ribosomal protein L10a OS=Homo sapiens GN=RPL10A PE=1 SV=2	1	2	287519	RPL10A	ENSG00000198755	P62906	5.45867
sp|Q7Z7D3|VTCN1_HUMAN;tr|Q5T2L0|Q5T2L0_HUMAN	sp|Q7Z7D3|VTCN1_HUMAN;tr|Q5T2L0|Q5T2L0_HUMAN	2;2	2;2	2;2	sp|Q7Z7D3|VTCN1_HUMAN V-set domain-containing T-cell activation inhibitor 1 OS=Homo sapiens GN=VTCN1 PE=1 SV=1;tr|Q5T2L0|Q5T2L0_HUMAN V-set domain-containing T-cell activation inhibitor 1 OS=Homo sapiens GN=VTCN1 PE=1 SV=1	2	2	286655	VTCN1	ENSG00000134258	Q7Z7D3	5.45736
sp|P00480|OTC_HUMAN	sp|P00480|OTC_HUMAN	3	3	3	sp|P00480|OTC_HUMAN Ornithine carbamoyltransferase, mitochondrial OS=Homo sapiens GN=OTC PE=1 SV=3	1	3	283667	OTC	ENSG00000036473	P00480	5.45281
sp|P27348|1433T_HUMAN;tr|E9PG15|E9PG15_HUMAN	sp|P27348|1433T_HUMAN;tr|E9PG15|E9PG15_HUMAN	8;6	4;4	4;4	sp|P27348|1433T_HUMAN 14-3-3 protein theta OS=Homo sapiens GN=YWHAQ PE=1 SV=1;tr|E9PG15|E9PG15_HUMAN 14-3-3 protein theta (Fragment) OS=Homo sapiens GN=YWHAQ PE=1 SV=1	2	8	283507	YWHAQ	ENSG00000134308	P27348	5.45256
sp|Q6EEV6|SUMO4_HUMAN;sp|P61956|SUMO2_HUMAN;sp|P55854|SUMO3_HUMAN;tr|A8MUA9|A8MUA9_HUMAN;tr|A8MU27|A8MU27_HUMAN	sp|Q6EEV6|SUMO4_HUMAN;sp|P61956|SUMO2_HUMAN;sp|P55854|SUMO3_HUMAN;tr|A8MUA9|A8MUA9_HUMAN;tr|A8MU27|A8MU27_HUMAN	1;1;1;1;1	1;1;1;1;1	1;1;1;1;1	sp|Q6EEV6|SUMO4_HUMAN Small ubiquitin-related modifier 4 OS=Homo sapiens GN=SUMO4 PE=1 SV=2;sp|P61956|SUMO2_HUMAN Small ubiquitin-related modifier 2 OS=Homo sapiens GN=SUMO2 PE=1 SV=3;sp|P55854|SUMO3_HUMAN Small ubiquitin-related modifier 3 OS=Homo sapiens	5	1	282826	SUMO4	ENSG00000177688	Q6EEV6	5.45152
tr|F8VTQ5|F8VTQ5_HUMAN;tr|F8W646|F8W646_HUMAN;tr|F8W6I7|F8W6I7_HUMAN;sp|P09651|ROA1_HUMAN	tr|F8VTQ5|F8VTQ5_HUMAN;tr|F8W646|F8W646_HUMAN;tr|F8W6I7|F8W6I7_HUMAN;sp|P09651|ROA1_HUMAN	2;2;2;2	2;2;2;2	2;2;2;2	tr|F8VTQ5|F8VTQ5_HUMAN Heterogeneous nuclear ribonucleoprotein A1 (Fragment) OS=Homo sapiens GN=HNRNPA1 PE=1 SV=1;tr|F8W646|F8W646_HUMAN Heterogeneous nuclear ribonucleoprotein A1 (Fragment) OS=Homo sapiens GN=HNRNPA1 PE=1 SV=1;tr|F8W6I7|F8W6I7_HUMAN Heter	4	2	282577	HNRNPA1	ENSG00000135486	P09651	5.45114
sp|Q9NUV9|GIMA4_HUMAN;tr|G5E9W9|G5E9W9_HUMAN	sp|Q9NUV9|GIMA4_HUMAN;tr|G5E9W9|G5E9W9_HUMAN	1;1	1;1	1;1	sp|Q9NUV9|GIMA4_HUMAN GTPase IMAP family member 4 OS=Homo sapiens GN=GIMAP4 PE=1 SV=1;tr|G5E9W9|G5E9W9_HUMAN GTPase IMAP family member 4 OS=Homo sapiens GN=GIMAP4 PE=1 SV=1	2	1	280572	GIMAP4	ENSG00000133574	Q9NUV9	5.44805
tr|K7ESD6|K7ESD6_HUMAN;tr|F6S2S5|F6S2S5_HUMAN;sp|Q14847|LASP1_HUMAN	tr|K7ESD6|K7ESD6_HUMAN;tr|F6S2S5|F6S2S5_HUMAN;sp|Q14847|LASP1_HUMAN	2;2;2	2;2;2	2;2;2	tr|K7ESD6|K7ESD6_HUMAN LIM and SH3 domain protein 1 OS=Homo sapiens GN=LASP1 PE=1 SV=1;tr|F6S2S5|F6S2S5_HUMAN LIM and SH3 domain protein 1 OS=Homo sapiens GN=LASP1 PE=1 SV=1;sp|Q14847|LASP1_HUMAN LIM and SH3 domain protein 1 OS=Homo sapiens GN=LASP1 PE=1 S	3	2	280552	LASP1	ENSG00000002834	Q14847	5.44801
tr|B8ZZK4|B8ZZK4_HUMAN;tr|H7C2W9|H7C2W9_HUMAN;tr|C9JU56|C9JU56_HUMAN;tr|B7Z4E3|B7Z4E3_HUMAN;sp|P62899|RL31_HUMAN;tr|B7Z4C8|B7Z4C8_HUMAN	tr|B8ZZK4|B8ZZK4_HUMAN;tr|H7C2W9|H7C2W9_HUMAN;tr|C9JU56|C9JU56_HUMAN;tr|B7Z4E3|B7Z4E3_HUMAN;sp|P62899|RL31_HUMAN;tr|B7Z4C8|B7Z4C8_HUMAN	2;2;2;2;2;2	2;2;2;2;2;2	2;2;2;2;2;2	tr|B8ZZK4|B8ZZK4_HUMAN 60S ribosomal protein L31 OS=Homo sapiens GN=RPL31 PE=1 SV=1;tr|H7C2W9|H7C2W9_HUMAN 60S ribosomal protein L31 (Fragment) OS=Homo sapiens GN=RPL31 PE=1 SV=1;tr|C9JU56|C9JU56_HUMAN 60S ribosomal protein L31 (Fragment) OS=Homo sapiens G	6	2	277032	RPL31	ENSG00000071082	P62899	5.44253
sp|P12111|CO6A3_HUMAN;tr|E7ENL6|E7ENL6_HUMAN;tr|C9JNG9|C9JNG9_HUMAN	sp|P12111|CO6A3_HUMAN;tr|E7ENL6|E7ENL6_HUMAN	45;44;5	45;44;5	45;44;5	sp|P12111|CO6A3_HUMAN Collagen alpha-3(VI) chain OS=Homo sapiens GN=COL6A3 PE=1 SV=5;tr|E7ENL6|E7ENL6_HUMAN Collagen alpha-3(VI) chain OS=Homo sapiens GN=COL6A3 PE=1 SV=2	3	45	276860	COL6A3	ENSG00000163359	P12111	5.44226
tr|H0Y7V4|H0Y7V4_HUMAN;sp|Q96JB1|DYH8_HUMAN;tr|A0A075B6F3|A0A075B6F3_HUMAN	tr|H0Y7V4|H0Y7V4_HUMAN;sp|Q96JB1|DYH8_HUMAN;tr|A0A075B6F3|A0A075B6F3_HUMAN	1;1;1	1;1;1	1;1;1	tr|H0Y7V4|H0Y7V4_HUMAN Dynein heavy chain 8, axonemal OS=Homo sapiens GN=DNAH8 PE=1 SV=1;sp|Q96JB1|DYH8_HUMAN Dynein heavy chain 8, axonemal OS=Homo sapiens GN=DNAH8 PE=1 SV=2;tr|A0A075B6F3|A0A075B6F3_HUMAN Dynein heavy chain 8, axonemal OS=Homo sapiens GN	3	1	275712	DNAH8	ENSG00000124721	Q96JB1	5.44046
tr|A8MW49|A8MW49_HUMAN;sp|P07148|FABPL_HUMAN	tr|A8MW49|A8MW49_HUMAN;sp|P07148|FABPL_HUMAN	2;2	2;2	2;2	tr|A8MW49|A8MW49_HUMAN Fatty acid-binding protein, liver OS=Homo sapiens GN=FABP1 PE=1 SV=1;sp|P07148|FABPL_HUMAN Fatty acid-binding protein, liver OS=Homo sapiens GN=FABP1 PE=1 SV=1	2	2	273949	FABP1	ENSG00000163586	P07148	5.43767
sp|Q9H2G4|TSYL2_HUMAN	sp|Q9H2G4|TSYL2_HUMAN	1	1	1	sp|Q9H2G4|TSYL2_HUMAN Testis-specific Y-encoded-like protein 2 OS=Homo sapiens GN=TSPYL2 PE=1 SV=1	1	1	273396	TSPYL2	ENSG00000184205	Q9H2G4	5.43679
sp|P46783|RS10_HUMAN;tr|F6U211|F6U211_HUMAN;sp|Q9NQ39|RS10L_HUMAN;tr|S4R435|S4R435_HUMAN	sp|P46783|RS10_HUMAN;tr|F6U211|F6U211_HUMAN;sp|Q9NQ39|RS10L_HUMAN;tr|S4R435|S4R435_HUMAN	1;1;1;1	1;1;1;1	1;1;1;1	sp|P46783|RS10_HUMAN 40S ribosomal protein S10 OS=Homo sapiens GN=RPS10 PE=1 SV=1;tr|F6U211|F6U211_HUMAN 40S ribosomal protein S10 OS=Homo sapiens GN=RPS10 PE=4 SV=1;sp|Q9NQ39|RS10L_HUMAN Putative 40S ribosomal protein S10-like OS=Homo sapiens GN=RPS10P5 P	4	1	270521	RPS10	ENSG00000124614	P46783	5.4322
sp|P62318|SMD3_HUMAN	sp|P62318|SMD3_HUMAN	1	1	1	sp|P62318|SMD3_HUMAN Small nuclear ribonucleoprotein Sm D3 OS=Homo sapiens GN=SNRPD3 PE=1 SV=1	1	1	267291	SNRPD3	ENSG00000100028	P62318	5.42698
tr|K7EQ99|K7EQ99_HUMAN;tr|K7ESA6|K7ESA6_HUMAN;sp|Q92947|GCDH_HUMAN	tr|K7EQ99|K7EQ99_HUMAN;tr|K7ESA6|K7ESA6_HUMAN;sp|Q92947|GCDH_HUMAN	1;1;1	1;1;1	1;1;1	tr|K7EQ99|K7EQ99_HUMAN Glutaryl-CoA dehydrogenase, mitochondrial (Fragment) OS=Homo sapiens GN=GCDH PE=1 SV=1;tr|K7ESA6|K7ESA6_HUMAN Glutaryl-CoA dehydrogenase, mitochondrial (Fragment) OS=Homo sapiens GN=GCDH PE=1 SV=2;sp|Q92947|GCDH_HUMAN Glutaryl-CoA de	3	1	262236	GCDH	ENSG00000105607	Q92947	5.41869
tr|F5GZS6|F5GZS6_HUMAN;sp|P08195|4F2_HUMAN;tr|J3KPF3|J3KPF3_HUMAN;tr|F5H0E2|F5H0E2_HUMAN;tr|H0YFS2|H0YFS2_HUMAN;tr|F5H867|F5H867_HUMAN;tr|F5GZR9|F5GZR9_HUMAN	tr|F5GZS6|F5GZS6_HUMAN;sp|P08195|4F2_HUMAN;tr|J3KPF3|J3KPF3_HUMAN;tr|F5H0E2|F5H0E2_HUMAN;tr|H0YFS2|H0YFS2_HUMAN;tr|F5H867|F5H867_HUMAN	7;7;7;5;5;4;2	7;7;7;5;5;4;2	7;7;7;5;5;4;2	tr|F5GZS6|F5GZS6_HUMAN 4F2 cell-surface antigen heavy chain OS=Homo sapiens GN=SLC3A2 PE=1 SV=1;sp|P08195|4F2_HUMAN 4F2 cell-surface antigen heavy chain OS=Homo sapiens GN=SLC3A2 PE=1 SV=3;tr|J3KPF3|J3KPF3_HUMAN 4F2 cell-surface antigen heavy chain OS=Homo	7	7	261744	SLC3A2	ENSG00000168003	P08195	5.41788
sp|P01876|IGHA1_HUMAN	sp|P01876|IGHA1_HUMAN	3	3	3	sp|P01876|IGHA1_HUMAN Ig alpha-1 chain C region OS=Homo sapiens GN=IGHA1 PE=1 SV=2	1	3	259609	IGHA1	ENSG00000211895	P01876	5.41432
tr|C9J7B5|C9J7B5_HUMAN;tr|F8WCJ1|F8WCJ1_HUMAN;tr|C9J4W5|C9J4W5_HUMAN;tr|I3L397|I3L397_HUMAN;sp|Q9GZV4|IF5A2_HUMAN;sp|P63241|IF5A1_HUMAN;tr|I3L504|I3L504_HUMAN	tr|C9J7B5|C9J7B5_HUMAN;tr|F8WCJ1|F8WCJ1_HUMAN;tr|C9J4W5|C9J4W5_HUMAN;tr|I3L397|I3L397_HUMAN;sp|Q9GZV4|IF5A2_HUMAN;sp|P63241|IF5A1_HUMAN;tr|I3L504|I3L504_HUMAN	2;1;1;1;1;1;1	2;1;1;1;1;1;1	2;1;1;1;1;1;1	tr|C9J7B5|C9J7B5_HUMAN Eukaryotic translation initiation factor 5A OS=Homo sapiens GN=EIF5A2 PE=1 SV=1;tr|F8WCJ1|F8WCJ1_HUMAN Eukaryotic translation initiation factor 5A OS=Homo sapiens GN=EIF5A2 PE=1 SV=1;tr|C9J4W5|C9J4W5_HUMAN Eukaryotic translation init	7	2	259299	EIF5A2	ENSG00000163577	Q9GZV4	5.4138
sp|Q00839|HNRPU_HUMAN;tr|Q5RI18|Q5RI18_HUMAN	sp|Q00839|HNRPU_HUMAN	6;2	6;2	6;2	sp|Q00839|HNRPU_HUMAN Heterogeneous nuclear ribonucleoprotein U OS=Homo sapiens GN=HNRNPU PE=1 SV=6	2	6	257487	HNRNPU	ENSG00000153187	Q00839	5.41075
sp|P20618|PSB1_HUMAN	sp|P20618|PSB1_HUMAN	3	3	3	sp|P20618|PSB1_HUMAN Proteasome subunit beta type-1 OS=Homo sapiens GN=PSMB1 PE=1 SV=2	1	3	257400	PSMB1	ENSG00000008018	P20618	5.41061
tr|H7C123|H7C123_HUMAN;tr|H7C2C5|H7C2C5_HUMAN;tr|F8W7C6|F8W7C6_HUMAN;tr|A0A087WV22|A0A087WV22_HUMAN;tr|X1WI28|X1WI28_HUMAN;sp|P27635|RL10_HUMAN;tr|B8A6G2|B8A6G2_HUMAN;tr|A6QRI9|A6QRI9_HUMAN;sp|Q96L21|RL10L_HUMAN	tr|H7C123|H7C123_HUMAN;tr|H7C2C5|H7C2C5_HUMAN;tr|F8W7C6|F8W7C6_HUMAN;tr|A0A087WV22|A0A087WV22_HUMAN;tr|X1WI28|X1WI28_HUMAN;sp|P27635|RL10_HUMAN;tr|B8A6G2|B8A6G2_HUMAN;tr|A6QRI9|A6QRI9_HUMAN;sp|Q96L21|RL10L_HUMAN	2;2;2;2;2;2;1;1;1	2;2;2;2;2;2;1;1;1	2;2;2;2;2;2;1;1;1	tr|H7C123|H7C123_HUMAN 60S ribosomal protein L10 (Fragment) OS=Homo sapiens GN=RPL10 PE=1 SV=1;tr|H7C2C5|H7C2C5_HUMAN 60S ribosomal protein L10 (Fragment) OS=Homo sapiens GN=RPL10 PE=1 SV=1;tr|F8W7C6|F8W7C6_HUMAN 60S ribosomal protein L10 OS=Homo sapiens G	9	2	250020	RPL10	ENSG00000147403	P27635	5.39798
sp|P0DMV9|HS71B_HUMAN;sp|P0DMV8|HS71A_HUMAN;tr|A0A0G2JIW1|A0A0G2JIW1_HUMAN;tr|V9GZ37|V9GZ37_HUMAN;tr|Q53FA3|Q53FA3_HUMAN;sp|P34931|HS71L_HUMAN	sp|P0DMV9|HS71B_HUMAN;sp|P0DMV8|HS71A_HUMAN;tr|A0A0G2JIW1|A0A0G2JIW1_HUMAN;tr|V9GZ37|V9GZ37_HUMAN	7;7;7;4;3;3	5;5;5;3;1;1	3;3;3;1;0;0	sp|P0DMV9|HS71B_HUMAN Heat shock 70 kDa protein 1B OS=Homo sapiens GN=HSPA1B PE=1 SV=1;sp|P0DMV8|HS71A_HUMAN Heat shock 70 kDa protein 1A OS=Homo sapiens GN=HSPA1A PE=1 SV=1;tr|A0A0G2JIW1|A0A0G2JIW1_HUMAN Heat shock 70 kDa protein 1B OS=Homo sapiens GN=HSP	6	7	247165	HSPA1B	ENSG00000204388	P0DMV9	5.39299
tr|A0A0C4DGE4|A0A0C4DGE4_HUMAN;tr|F8W9Y0|F8W9Y0_HUMAN;tr|A0A0J9YW33|A0A0J9YW33_HUMAN;sp|Q13277|STX3_HUMAN	tr|A0A0C4DGE4|A0A0C4DGE4_HUMAN;tr|F8W9Y0|F8W9Y0_HUMAN;tr|A0A0J9YW33|A0A0J9YW33_HUMAN;sp|Q13277|STX3_HUMAN	2;2;2;2	2;2;2;2	2;2;2;2	tr|A0A0C4DGE4|A0A0C4DGE4_HUMAN Syntaxin-3 (Fragment) OS=Homo sapiens GN=STX3 PE=1 SV=1;tr|F8W9Y0|F8W9Y0_HUMAN Syntaxin-3 OS=Homo sapiens GN=STX3 PE=1 SV=1;tr|A0A0J9YW33|A0A0J9YW33_HUMAN Syntaxin-3 OS=Homo sapiens GN=STX3 PE=1 SV=1;sp|Q13277|STX3_HUMAN Synt	4	2	245300	STX3	ENSG00000166900	Q13277	5.3897
sp|P17096|HMGA1_HUMAN	sp|P17096|HMGA1_HUMAN	3	3	3	sp|P17096|HMGA1_HUMAN High mobility group protein HMG-I/HMG-Y OS=Homo sapiens GN=HMGA1 PE=1 SV=3	1	3	245224	HMGA1	ENSG00000137309	P17096	5.38956
sp|P68133|ACTS_HUMAN;sp|P68032|ACTC_HUMAN;sp|P62736|ACTA_HUMAN;sp|P63267|ACTH_HUMAN;tr|A6NL76|A6NL76_HUMAN;tr|C9JFL5|C9JFL5_HUMAN;tr|F6UVQ4|F6UVQ4_HUMAN;tr|F6QUT6|F6QUT6_HUMAN;tr|F8WB63|F8WB63_HUMAN;tr|B8ZZJ2|B8ZZJ2_HUMAN	sp|P68133|ACTS_HUMAN;sp|P68032|ACTC_HUMAN;sp|P62736|ACTA_HUMAN;sp|P63267|ACTH_HUMAN;tr|A6NL76|A6NL76_HUMAN;tr|C9JFL5|C9JFL5_HUMAN;tr|F6UVQ4|F6UVQ4_HUMAN;tr|F6QUT6|F6QUT6_HUMAN;tr|F8WB63|F8WB63_HUMAN;tr|B8ZZJ2|B8ZZJ2_HUMAN	14;14;14;13;11;8;8;8;7;7	4;4;4;3;3;2;2;2;1;1	4;4;4;3;3;2;2;2;1;1	sp|P68133|ACTS_HUMAN Actin, alpha skeletal muscle OS=Homo sapiens GN=ACTA1 PE=1 SV=1;sp|P68032|ACTC_HUMAN Actin, alpha cardiac muscle 1 OS=Homo sapiens GN=ACTC1 PE=1 SV=1;sp|P62736|ACTA_HUMAN Actin, aortic smooth muscle OS=Homo sapiens GN=ACTA2 PE=1 SV=1;s	10	14	243477	ACTA1	ENSG00000143632	P68133	5.38646
sp|P05186|PPBT_HUMAN;tr|B1ANL0|B1ANL0_HUMAN	sp|P05186|PPBT_HUMAN	5;1	5;1	5;1	sp|P05186|PPBT_HUMAN Alkaline phosphatase, tissue-nonspecific isozyme OS=Homo sapiens GN=ALPL PE=1 SV=4	2	5	242488	ALPL	ENSG00000162551	P05186	5.38469
sp|O75083|WDR1_HUMAN;tr|D6RD66|D6RD66_HUMAN	sp|O75083|WDR1_HUMAN;tr|D6RD66|D6RD66_HUMAN	6;3	6;3	6;3	sp|O75083|WDR1_HUMAN WD repeat-containing protein 1 OS=Homo sapiens GN=WDR1 PE=1 SV=4;tr|D6RD66|D6RD66_HUMAN WD repeat-containing protein 1 (Fragment) OS=Homo sapiens GN=WDR1 PE=1 SV=1	2	6	240579	WDR1	ENSG00000071127	O75083	5.38126
sp|P63261|ACTG_HUMAN;tr|I3L3I0|I3L3I0_HUMAN;tr|I3L1U9|I3L1U9_HUMAN;tr|K7EM38|K7EM38_HUMAN;tr|I3L3R2|I3L3R2_HUMAN;tr|J3KT65|J3KT65_HUMAN;tr|I3L4N8|I3L4N8_HUMAN	sp|P63261|ACTG_HUMAN;tr|I3L3I0|I3L3I0_HUMAN;tr|I3L1U9|I3L1U9_HUMAN	18;10;10;8;8;8;8	1;1;1;1;1;1;1	1;1;1;1;1;1;1	sp|P63261|ACTG_HUMAN Actin, cytoplasmic 2 OS=Homo sapiens GN=ACTG1 PE=1 SV=1;tr|I3L3I0|I3L3I0_HUMAN Actin, cytoplasmic 2 (Fragment) OS=Homo sapiens GN=ACTG1 PE=1 SV=1;tr|I3L1U9|I3L1U9_HUMAN Actin, cytoplasmic 2 (Fragment) OS=Homo sapiens GN=ACTG1 PE=1 SV=1	7	18	235379	ACTG1	ENSG00000184009	P63261	5.37177
sp|P29972|AQP1_HUMAN;tr|K7N7A8|K7N7A8_HUMAN	sp|P29972|AQP1_HUMAN;tr|K7N7A8|K7N7A8_HUMAN	3;3	3;3	3;3	sp|P29972|AQP1_HUMAN Aquaporin-1 OS=Homo sapiens GN=AQP1 PE=1 SV=3;tr|K7N7A8|K7N7A8_HUMAN Uncharacterized protein (Fragment) OS=Homo sapiens PE=3 SV=2	2	3	235355	AQP1	ENSG00000240583	P29972	5.37172
tr|K7EQQ9|K7EQQ9_HUMAN;sp|P61353|RL27_HUMAN;tr|K7ELC7|K7ELC7_HUMAN	tr|K7EQQ9|K7EQQ9_HUMAN;sp|P61353|RL27_HUMAN;tr|K7ELC7|K7ELC7_HUMAN	2;2;2	2;2;2	2;2;2	tr|K7EQQ9|K7EQQ9_HUMAN 60S ribosomal protein L27 OS=Homo sapiens GN=RPL27 PE=1 SV=1;sp|P61353|RL27_HUMAN 60S ribosomal protein L27 OS=Homo sapiens GN=RPL27 PE=1 SV=2;tr|K7ELC7|K7ELC7_HUMAN 60S ribosomal protein L27 (Fragment) OS=Homo sapiens GN=RPL27 PE=1	3	2	231274	RPL27	ENSG00000131469	P61353	5.36413
sp|Q9H1E3|NUCKS_HUMAN	sp|Q9H1E3|NUCKS_HUMAN	1	1	1	sp|Q9H1E3|NUCKS_HUMAN Nuclear ubiquitous casein and cyclin-dependent kinase substrate 1 OS=Homo sapiens GN=NUCKS1 PE=1 SV=1	1	1	227699	NUCKS1	ENSG00000069275	Q9H1E3	5.35736
sp|P12429|ANXA3_HUMAN;tr|D6RA82|D6RA82_HUMAN;tr|D6RFG5|D6RFG5_HUMAN;tr|D6RFJ9|D6RFJ9_HUMAN;tr|D6RAZ8|D6RAZ8_HUMAN;tr|D6RCA8|D6RCA8_HUMAN	sp|P12429|ANXA3_HUMAN;tr|D6RA82|D6RA82_HUMAN	7;6;3;1;1;1	7;6;3;1;1;1	7;6;3;1;1;1	sp|P12429|ANXA3_HUMAN Annexin A3 OS=Homo sapiens GN=ANXA3 PE=1 SV=3;tr|D6RA82|D6RA82_HUMAN Annexin OS=Homo sapiens GN=ANXA3 PE=1 SV=1	6	7	227110	ANXA3	ENSG00000138772	P12429	5.35624
sp|Q9H190|SDCB2_HUMAN	sp|Q9H190|SDCB2_HUMAN	1	1	1	sp|Q9H190|SDCB2_HUMAN Syntenin-2 OS=Homo sapiens GN=SDCBP2 PE=1 SV=2	1	1	225603	SDCBP2	ENSG00000125775	Q9H190	5.35335
sp|P14923|PLAK_HUMAN;tr|C9JTX4|C9JTX4_HUMAN;tr|C9J826|C9J826_HUMAN;tr|C9JK18|C9JK18_HUMAN;tr|C9JKY1|C9JKY1_HUMAN;tr|C9JPI2|C9JPI2_HUMAN;tr|K7ERP3|K7ERP3_HUMAN	sp|P14923|PLAK_HUMAN	10;4;4;4;4;1;1	10;4;4;4;4;1;1	10;4;4;4;4;1;1	sp|P14923|PLAK_HUMAN Junction plakoglobin OS=Homo sapiens GN=JUP PE=1 SV=3	7	10	219410	JUP	ENSG00000173801	P14923	5.34126
sp|Q15113|PCOC1_HUMAN	sp|Q15113|PCOC1_HUMAN	5	5	5	sp|Q15113|PCOC1_HUMAN Procollagen C-endopeptidase enhancer 1 OS=Homo sapiens GN=PCOLCE PE=1 SV=2	1	5	218980	PCOLCE	ENSG00000106333	Q15113	5.3404
tr|A8MXH2|A8MXH2_HUMAN;sp|Q99733|NP1L4_HUMAN;tr|E9PKT8|E9PKT8_HUMAN;tr|C9J6D1|C9J6D1_HUMAN;tr|C9JZI7|C9JZI7_HUMAN;tr|E9PNW0|E9PNW0_HUMAN;tr|F8VUX1|F8VUX1_HUMAN;tr|H0YIV4|H0YIV4_HUMAN;tr|F5H4R6|F5H4R6_HUMAN;tr|F8W0J6|F8W0J6_HUMAN;tr|B7Z9C2|B7Z9C2_HUMAN;tr|F8W543|F8W543_HUMAN;tr|F8VV59|F8VV59_HUMAN;tr|F8VY35|F8VY35_HUMAN;tr|F8W118|F8W118_HUMAN;tr|F8VXI6|F8VXI6_HUMAN;tr|F8VRJ2|F8VRJ2_HUMAN;tr|F8W020…	tr|A8MXH2|A8MXH2_HUMAN;sp|Q99733|NP1L4_HUMAN;tr|E9PKT8|E9PKT8_HUMAN;tr|C9J6D1|C9J6D1_HUMAN;tr|C9JZI7|C9JZI7_HUMAN;tr|E9PNW0|E9PNW0_HUMAN;tr|F8VUX1|F8VUX1_HUMAN;tr|H0YIV4|H0YIV4_HUMAN;tr|F5H4R6|F5H4R6_HUMAN;tr|F8W0J6|F8W0J6_HUMAN;tr|B7Z9C2|B7Z9C2_HUMAN;tr|F8W543|F8W543_HUMAN;tr|F8VV59|F8VV59_HUMAN;tr|F8VY35|F8VY35_HUMAN;tr|F8W118|F8W118_HUMAN;tr|F8VXI6|F8VXI6_HUMAN;tr|F8VRJ2|F8VRJ2_HUMAN;tr|F8W020…	2;2;2;2;2;1;1;1;1;1;1;1;1;1;1;1;1;1;1;1;1;1;1;1;1;1	2;2;2;2;2;1;1;1;1;1;1;1;1;1;1;1;1;1;1;1;1;1;1;1;1;1	2;2;2;2;2;1;1;1;1;1;1;1;1;1;1;1;1;1;1;1;1;1;1;1;1;1	tr|A8MXH2|A8MXH2_HUMAN Nucleosome assembly protein 1-like 4 (Fragment) OS=Homo sapiens GN=NAP1L4 PE=1 SV=2;sp|Q99733|NP1L4_HUMAN Nucleosome assembly protein 1-like 4 OS=Homo sapiens GN=NAP1L4 PE=1 SV=1;tr|E9PKT8|E9PKT8_HUMAN Nucleosome assembly protein 1-l	26	2	217379	NAP1L4	ENSG00000205531	Q99733	5.33722
tr|M0R0F0|M0R0F0_HUMAN;sp|P46782|RS5_HUMAN;tr|M0R0R2|M0R0R2_HUMAN;tr|M0QZN2|M0QZN2_HUMAN	tr|M0R0F0|M0R0F0_HUMAN;sp|P46782|RS5_HUMAN;tr|M0R0R2|M0R0R2_HUMAN;tr|M0QZN2|M0QZN2_HUMAN	3;3;3;2	3;3;3;2	3;3;3;2	tr|M0R0F0|M0R0F0_HUMAN 40S ribosomal protein S5 (Fragment) OS=Homo sapiens GN=RPS5 PE=1 SV=1;sp|P46782|RS5_HUMAN 40S ribosomal protein S5 OS=Homo sapiens GN=RPS5 PE=1 SV=4;tr|M0R0R2|M0R0R2_HUMAN 40S ribosomal protein S5 OS=Homo sapiens GN=RPS5 PE=1 SV=1;tr	4	3	215958	RPS5	ENSG00000083845	P46782	5.33437
sp|P28482|MK01_HUMAN	sp|P28482|MK01_HUMAN	2	2	1	sp|P28482|MK01_HUMAN Mitogen-activated protein kinase 1 OS=Homo sapiens GN=MAPK1 PE=1 SV=3	1	2	214497	MAPK1	ENSG00000100030	P28482	5.33142
sp|P31327|CPSM_HUMAN	sp|P31327|CPSM_HUMAN	11	11	11	sp|P31327|CPSM_HUMAN Carbamoyl-phosphate synthase [ammonia], mitochondrial OS=Homo sapiens GN=CPS1 PE=1 SV=2	1	11	212440	CPS1	ENSG00000021826	P31327	5.32724
tr|E9PRJ3|E9PRJ3_HUMAN;tr|E9PMR4|E9PMR4_HUMAN;sp|P48509|CD151_HUMAN	tr|E9PRJ3|E9PRJ3_HUMAN;tr|E9PMR4|E9PMR4_HUMAN;sp|P48509|CD151_HUMAN	2;2;2	2;2;2	2;2;2	tr|E9PRJ3|E9PRJ3_HUMAN Tetraspanin (Fragment) OS=Homo sapiens GN=CD151 PE=1 SV=1;tr|E9PMR4|E9PMR4_HUMAN Tetraspanin OS=Homo sapiens GN=CD151 PE=1 SV=1;sp|P48509|CD151_HUMAN CD151 antigen OS=Homo sapiens GN=CD151 PE=1 SV=3	3	2	210602	CD151	ENSG00000177697	P48509	5.32346
sp|Q15582|BGH3_HUMAN;tr|H0Y8L3|H0Y8L3_HUMAN;tr|H0Y9D7|H0Y9D7_HUMAN;tr|S4R3C6|S4R3C6_HUMAN	sp|Q15582|BGH3_HUMAN;tr|H0Y8L3|H0Y8L3_HUMAN	3;2;1;1	3;2;1;1	3;2;1;1	sp|Q15582|BGH3_HUMAN Transforming growth factor-beta-induced protein ig-h3 OS=Homo sapiens GN=TGFBI PE=1 SV=1;tr|H0Y8L3|H0Y8L3_HUMAN Transforming growth factor-beta-induced protein ig-h3 (Fragment) OS=Homo sapiens GN=TGFBI PE=1 SV=1	4	3	210424	TGFBI	ENSG00000120708	Q15582	5.32309
sp|Q9H9Z2|LN28A_HUMAN	sp|Q9H9Z2|LN28A_HUMAN	1	1	1	sp|Q9H9Z2|LN28A_HUMAN Protein lin-28 homolog A OS=Homo sapiens GN=LIN28A PE=1 SV=1	1	1	208728	LIN28A	ENSG00000131914	Q9H9Z2	5.31958
tr|H3BNG9|H3BNG9_HUMAN;tr|H3BPA0|H3BPA0_HUMAN;tr|Q7Z4M1|Q7Z4M1_HUMAN;sp|Q9NP97|DLRB1_HUMAN;sp|Q8TF09|DLRB2_HUMAN	tr|H3BNG9|H3BNG9_HUMAN;tr|H3BPA0|H3BPA0_HUMAN;tr|Q7Z4M1|Q7Z4M1_HUMAN;sp|Q9NP97|DLRB1_HUMAN;sp|Q8TF09|DLRB2_HUMAN	1;1;1;1;1	1;1;1;1;1	1;1;1;1;1	tr|H3BNG9|H3BNG9_HUMAN Dynein light chain roadblock-type 2 OS=Homo sapiens GN=DYNLRB2 PE=4 SV=1;tr|H3BPA0|H3BPA0_HUMAN Dynein light chain roadblock-type 2 OS=Homo sapiens GN=DYNLRB2 PE=4 SV=1;tr|Q7Z4M1|Q7Z4M1_HUMAN DYNLRB2 protein OS=Homo sapiens GN=DYNLRB	5	1	208244	DYNLRB2	ENSG00000168589	Q8TF09	5.31857
sp|P35580|MYH10_HUMAN	sp|P35580|MYH10_HUMAN	31	25	23	sp|P35580|MYH10_HUMAN Myosin-10 OS=Homo sapiens GN=MYH10 PE=1 SV=3	1	31	205449	MYH10	ENSG00000133026	P35580	5.3127
sp|P07910|HNRPC_HUMAN;tr|G3V576|G3V576_HUMAN;tr|G3V2Q1|G3V2Q1_HUMAN;tr|G3V4C1|G3V4C1_HUMAN;tr|B2R5W2|B2R5W2_HUMAN;tr|B4DY08|B4DY08_HUMAN;tr|G3V4W0|G3V4W0_HUMAN;tr|G3V575|G3V575_HUMAN;tr|G3V555|G3V555_HUMAN;tr|G3V4M8|G3V4M8_HUMAN;tr|B4DSU6|B4DSU6_HUMAN;tr|G3V251|G3V251_HUMAN;tr|G3V3K6|G3V3K6_HUMAN;tr|G3V5X6|G3V5X6_HUMAN;tr|G3V2H6|G3V2H6_HUMAN;tr|G3V5V7|G3V5V7_HUMAN;tr|G3V2D6|G3V2D6_HUMAN;sp|O60812…	sp|P07910|HNRPC_HUMAN;tr|G3V576|G3V576_HUMAN;tr|G3V2Q1|G3V2Q1_HUMAN;tr|G3V4C1|G3V4C1_HUMAN;tr|B2R5W2|B2R5W2_HUMAN;tr|B4DY08|B4DY08_HUMAN;tr|G3V4W0|G3V4W0_HUMAN;tr|G3V575|G3V575_HUMAN;tr|G3V555|G3V555_HUMAN;tr|G3V4M8|G3V4M8_HUMAN;tr|B4DSU6|B4DSU6_HUMAN;tr|G3V251|G3V251_HUMAN;tr|G3V3K6|G3V3K6_HUMAN;tr|G3V5X6|G3V5X6_HUMAN;tr|G3V2H6|G3V2H6_HUMAN	3;3;3;3;3;3;3;2;2;2;2;2;2;2;2;1;1;1;1;1;1;1;1	3;3;3;3;3;3;3;2;2;2;2;2;2;2;2;1;1;1;1;1;1;1;1	3;3;3;3;3;3;3;2;2;2;2;2;2;2;2;1;1;1;1;1;1;1;1	sp|P07910|HNRPC_HUMAN Heterogeneous nuclear ribonucleoproteins C1/C2 OS=Homo sapiens GN=HNRNPC PE=1 SV=4;tr|G3V576|G3V576_HUMAN Heterogeneous nuclear ribonucleoproteins C1/C2 OS=Homo sapiens GN=HNRNPC PE=1 SV=1;tr|G3V2Q1|G3V2Q1_HUMAN Heterogeneous nuclear	23	3	203359	HNRNPC	ENSG00000092199	P07910	5.30826
sp|P61224|RAP1B_HUMAN;tr|F5H004|F5H004_HUMAN;sp|P62834|RAP1A_HUMAN;tr|F5H7Y6|F5H7Y6_HUMAN;tr|E7ESV4|E7ESV4_HUMAN;tr|F5GX62|F5GX62_HUMAN;tr|F5GYB5|F5GYB5_HUMAN;tr|A0A075B6Q0|A0A075B6Q0_HUMAN;tr|F5H6R7|F5H6R7_HUMAN;tr|F5H4H0|F5H4H0_HUMAN;tr|F5H500|F5H500_HUMAN;tr|F5H0B7|F5H0B7_HUMAN;tr|F5H491|F5H491_HUMAN;tr|F5GWU8|F5GWU8_HUMAN;tr|F5H077|F5H077_HUMAN;tr|F5GYH7|F5GYH7_HUMAN;tr|F8WBC0|F8WBC0_HUMAN	sp|P61224|RAP1B_HUMAN;tr|F5H004|F5H004_HUMAN;sp|P62834|RAP1A_HUMAN;tr|F5H7Y6|F5H7Y6_HUMAN;tr|E7ESV4|E7ESV4_HUMAN;tr|F5GX62|F5GX62_HUMAN;tr|F5GYB5|F5GYB5_HUMAN;tr|A0A075B6Q0|A0A075B6Q0_HUMAN;tr|F5H6R7|F5H6R7_HUMAN;tr|F5H4H0|F5H4H0_HUMAN;tr|F5H500|F5H500_HUMAN;tr|F5H0B7|F5H0B7_HUMAN;tr|F5H491|F5H491_HUMAN;tr|F5GWU8|F5GWU8_HUMAN;tr|F5H077|F5H077_HUMAN;tr|F5GYH7|F5GYH7_HUMAN;tr|F8WBC0|F8WBC0_HUMAN	2;2;2;2;2;2;2;2;2;2;2;2;2;2;2;2;1	2;2;2;2;2;2;2;2;2;2;2;2;2;2;2;2;1	2;2;2;2;2;2;2;2;2;2;2;2;2;2;2;2;1	sp|P61224|RAP1B_HUMAN Ras-related protein Rap-1b OS=Homo sapiens GN=RAP1B PE=1 SV=1;tr|F5H004|F5H004_HUMAN Ras-related protein Rap-1b (Fragment) OS=Homo sapiens GN=RAP1B PE=1 SV=1;sp|P62834|RAP1A_HUMAN Ras-related protein Rap-1A OS=Homo sapiens GN=RAP1A PE	17	2	201078	RAP1B	ENSG00000127314	P61224	5.30336
sp|P16422|EPCAM_HUMAN;tr|B5MCA4|B5MCA4_HUMAN	sp|P16422|EPCAM_HUMAN;tr|B5MCA4|B5MCA4_HUMAN	2;2	2;2	2;2	sp|P16422|EPCAM_HUMAN Epithelial cell adhesion molecule OS=Homo sapiens GN=EPCAM PE=1 SV=2;tr|B5MCA4|B5MCA4_HUMAN Epithelial cell adhesion molecule OS=Homo sapiens GN=EPCAM PE=1 SV=1	2	2	198589	EPCAM	ENSG00000119888	P16422	5.29795
sp|Q9BVA1|TBB2B_HUMAN;sp|Q13885|TBB2A_HUMAN	sp|Q9BVA1|TBB2B_HUMAN;sp|Q13885|TBB2A_HUMAN	10;9	2;1	2;1	sp|Q9BVA1|TBB2B_HUMAN Tubulin beta-2B chain OS=Homo sapiens GN=TUBB2B PE=1 SV=1;sp|Q13885|TBB2A_HUMAN Tubulin beta-2A chain OS=Homo sapiens GN=TUBB2A PE=1 SV=1	2	10	195660	TUBB2B	ENSG00000137285	Q9BVA1	5.2915
tr|D6RB89|D6RB89_HUMAN;sp|P50120|RET2_HUMAN	tr|D6RB89|D6RB89_HUMAN;sp|P50120|RET2_HUMAN	2;2	2;2	2;2	tr|D6RB89|D6RB89_HUMAN Retinol-binding protein 2 (Fragment) OS=Homo sapiens GN=RBP2 PE=1 SV=1;sp|P50120|RET2_HUMAN Retinol-binding protein 2 OS=Homo sapiens GN=RBP2 PE=1 SV=3	2	2	195303	RBP2	ENSG00000114113	P50120	5.29071
tr|A0A0A0MTM1|A0A0A0MTM1_HUMAN;tr|S4R3Z8|S4R3Z8_HUMAN;tr|F2Z2X7|F2Z2X7_HUMAN;tr|Q5JVX6|Q5JVX6_HUMAN;sp|Q5JVX7|CA141_HUMAN	tr|A0A0A0MTM1|A0A0A0MTM1_HUMAN;tr|S4R3Z8|S4R3Z8_HUMAN;tr|F2Z2X7|F2Z2X7_HUMAN;tr|Q5JVX6|Q5JVX6_HUMAN;sp|Q5JVX7|CA141_HUMAN	1;1;1;1;1	1;1;1;1;1	1;1;1;1;1	tr|A0A0A0MTM1|A0A0A0MTM1_HUMAN Uncharacterized protein C1orf141 OS=Homo sapiens GN=C1orf141 PE=4 SV=1;tr|S4R3Z8|S4R3Z8_HUMAN Uncharacterized protein C1orf141 (Fragment) OS=Homo sapiens GN=C1orf141 PE=4 SV=1;tr|F2Z2X7|F2Z2X7_HUMAN Uncharacterized protein C1	5	1	195279	C1orf141	ENSG00000203963	Q5JVX7	5.29066
sp|Q96KP4|CNDP2_HUMAN;tr|J3QKT2|J3QKT2_HUMAN;tr|J3KRD5|J3KRD5_HUMAN;tr|J3QQN6|J3QQN6_HUMAN;tr|J3QR27|J3QR27_HUMAN;tr|J3QLU1|J3QLU1_HUMAN;tr|A0A087WVS2|A0A087WVS2_HUMAN;tr|J3QKQ0|J3QKQ0_HUMAN;tr|J3QRD0|J3QRD0_HUMAN;tr|J3QRA8|J3QRA8_HUMAN;tr|J3QL02|J3QL02_HUMAN;tr|J3KSV5|J3KSV5_HUMAN;tr|A0A087WYZ1|A0A087WYZ1_HUMAN;tr|J3KSS4|J3KSS4_HUMAN;tr|J3QRH4|J3QRH4_HUMAN	sp|Q96KP4|CNDP2_HUMAN;tr|J3QKT2|J3QKT2_HUMAN	5;3;2;2;2;2;2;2;2;2;2;2;2;1;1	5;3;2;2;2;2;2;2;2;2;2;2;2;1;1	5;3;2;2;2;2;2;2;2;2;2;2;2;1;1	sp|Q96KP4|CNDP2_HUMAN Cytosolic non-specific dipeptidase OS=Homo sapiens GN=CNDP2 PE=1 SV=2;tr|J3QKT2|J3QKT2_HUMAN Cytosolic non-specific dipeptidase (Fragment) OS=Homo sapiens GN=CNDP2 PE=1 SV=1	15	5	195256	CNDP2	ENSG00000133313	Q96KP4	5.2906
tr|A0A087X1S2|A0A087X1S2_HUMAN;sp|P67809|YBOX1_HUMAN;tr|H0Y449|H0Y449_HUMAN;sp|Q9Y2T7|YBOX2_HUMAN;sp|P16989|YBOX3_HUMAN;tr|A0A0D9SEI8|A0A0D9SEI8_HUMAN	tr|A0A087X1S2|A0A087X1S2_HUMAN;sp|P67809|YBOX1_HUMAN;tr|H0Y449|H0Y449_HUMAN;sp|Q9Y2T7|YBOX2_HUMAN;sp|P16989|YBOX3_HUMAN	4;4;3;2;2;1	4;4;3;2;2;1	4;4;3;2;2;1	tr|A0A087X1S2|A0A087X1S2_HUMAN Nuclease-sensitive element-binding protein 1 OS=Homo sapiens GN=YBX1 PE=1 SV=2;sp|P67809|YBOX1_HUMAN Nuclease-sensitive element-binding protein 1 OS=Homo sapiens GN=YBX1 PE=1 SV=3;tr|H0Y449|H0Y449_HUMAN Nuclease-sensitive ele	6	4	193716	YBX1	ENSG00000065978	P67809	5.28717
tr|H0YHM6|H0YHM6_HUMAN;tr|A0A0J9YWF7|A0A0J9YWF7_HUMAN;tr|F8VS02|F8VS02_HUMAN;sp|P49419|AL7A1_HUMAN;tr|F8VVF2|F8VVF2_HUMAN	tr|H0YHM6|H0YHM6_HUMAN;tr|A0A0J9YWF7|A0A0J9YWF7_HUMAN;tr|F8VS02|F8VS02_HUMAN;sp|P49419|AL7A1_HUMAN;tr|F8VVF2|F8VVF2_HUMAN	2;2;2;2;1	2;2;2;2;1	2;2;2;2;1	tr|H0YHM6|H0YHM6_HUMAN Alpha-aminoadipic semialdehyde dehydrogenase (Fragment) OS=Homo sapiens GN=ALDH7A1 PE=1 SV=6;tr|A0A0J9YWF7|A0A0J9YWF7_HUMAN Alpha-aminoadipic semialdehyde dehydrogenase OS=Homo sapiens GN=ALDH7A1 PE=1 SV=1;tr|F8VS02|F8VS02_HUMAN Alph	5	2	192979	ALDH7A1	ENSG00000164904	P49419	5.28551
sp|P27797|CALR_HUMAN;tr|K7EJB9|K7EJB9_HUMAN;tr|K7EL50|K7EL50_HUMAN	sp|P27797|CALR_HUMAN;tr|K7EJB9|K7EJB9_HUMAN	4;3;1	4;3;1	4;3;1	sp|P27797|CALR_HUMAN Calreticulin OS=Homo sapiens GN=CALR PE=1 SV=1;tr|K7EJB9|K7EJB9_HUMAN Calreticulin (Fragment) OS=Homo sapiens GN=CALR PE=1 SV=1	3	4	192021	CALR	ENSG00000179218	P27797	5.28335
tr|B3KQV6|B3KQV6_HUMAN;sp|P30153|2AAA_HUMAN;tr|E9PH38|E9PH38_HUMAN;tr|C9J9C1|C9J9C1_HUMAN	tr|B3KQV6|B3KQV6_HUMAN;sp|P30153|2AAA_HUMAN;tr|E9PH38|E9PH38_HUMAN	3;3;2;1	3;3;2;1	3;3;2;1	tr|B3KQV6|B3KQV6_HUMAN Serine/threonine-protein phosphatase 2A 65 kDa regulatory subunit A alpha isoform OS=Homo sapiens GN=PPP2R1A PE=1 SV=1;sp|P30153|2AAA_HUMAN Serine/threonine-protein phosphatase 2A 65 kDa regulatory subunit A alpha isoform OS=Homo sap	4	3	189786	PPP2R1A	ENSG00000105568	P30153	5.27826
tr|G5E9G0|G5E9G0_HUMAN;sp|P39023|RL3_HUMAN;tr|B5MCW2|B5MCW2_HUMAN;tr|H7C3M2|H7C3M2_HUMAN;tr|H7C422|H7C422_HUMAN;sp|Q92901|RL3L_HUMAN	tr|G5E9G0|G5E9G0_HUMAN;sp|P39023|RL3_HUMAN;tr|B5MCW2|B5MCW2_HUMAN	4;4;2;1;1;1	4;4;2;1;1;1	4;4;2;1;1;1	tr|G5E9G0|G5E9G0_HUMAN 60S ribosomal protein L3 OS=Homo sapiens GN=RPL3 PE=1 SV=1;sp|P39023|RL3_HUMAN 60S ribosomal protein L3 OS=Homo sapiens GN=RPL3 PE=1 SV=2;tr|B5MCW2|B5MCW2_HUMAN 60S ribosomal protein L3 (Fragment) OS=Homo sapiens GN=RPL3 PE=1 SV=1	6	4	187895	RPL3	ENSG00000100316	P39023	5.27392
sp|P26641|EF1G_HUMAN	sp|P26641|EF1G_HUMAN	6	6	6	sp|P26641|EF1G_HUMAN Elongation factor 1-gamma OS=Homo sapiens GN=EEF1G PE=1 SV=3	1	6	179758	EEF1G	ENSG00000254772	P26641	5.25469
sp|P06702|S10A9_HUMAN	sp|P06702|S10A9_HUMAN	1	1	1	sp|P06702|S10A9_HUMAN Protein S100-A9 OS=Homo sapiens GN=S100A9 PE=1 SV=1	1	1	175654	S100A9	ENSG00000163220	P06702	5.24466
tr|A2A2D0|A2A2D0_HUMAN;sp|P16949|STMN1_HUMAN	tr|A2A2D0|A2A2D0_HUMAN;sp|P16949|STMN1_HUMAN	2;2	1;1	1;1	tr|A2A2D0|A2A2D0_HUMAN Stathmin (Fragment) OS=Homo sapiens GN=STMN1 PE=1 SV=6;sp|P16949|STMN1_HUMAN Stathmin OS=Homo sapiens GN=STMN1 PE=1 SV=3	2	2	172989	STMN1	ENSG00000117632	P16949	5.23802
tr|F8VZY9|F8VZY9_HUMAN;sp|P05783|K1C18_HUMAN	tr|F8VZY9|F8VZY9_HUMAN;sp|P05783|K1C18_HUMAN	5;5	3;3	2;2	tr|F8VZY9|F8VZY9_HUMAN Keratin, type I cytoskeletal 18 OS=Homo sapiens GN=KRT18 PE=1 SV=1;sp|P05783|K1C18_HUMAN Keratin, type I cytoskeletal 18 OS=Homo sapiens GN=KRT18 PE=1 SV=2	2	5	172259	KRT18	ENSG00000111057	P05783	5.23618
sp|Q08945|SSRP1_HUMAN	sp|Q08945|SSRP1_HUMAN	1	1	1	sp|Q08945|SSRP1_HUMAN FACT complex subunit SSRP1 OS=Homo sapiens GN=SSRP1 PE=1 SV=1	1	1	171941	SSRP1	ENSG00000149136	Q08945	5.23538
sp|P52209|6PGD_HUMAN;tr|K7EMN2|K7EMN2_HUMAN;tr|K7EM49|K7EM49_HUMAN;tr|K7EPF6|K7EPF6_HUMAN	sp|P52209|6PGD_HUMAN;tr|K7EMN2|K7EMN2_HUMAN;tr|K7EM49|K7EM49_HUMAN;tr|K7EPF6|K7EPF6_HUMAN	6;5;5;5	6;5;5;5	6;5;5;5	sp|P52209|6PGD_HUMAN 6-phosphogluconate dehydrogenase, decarboxylating OS=Homo sapiens GN=PGD PE=1 SV=3;tr|K7EMN2|K7EMN2_HUMAN 6-phosphogluconate dehydrogenase, decarboxylating (Fragment) OS=Homo sapiens GN=PGD PE=1 SV=1;tr|K7EM49|K7EM49_HUMAN 6-phosphoglu	4	6	168309	PGD	ENSG00000142657	P52209	5.22611
sp|Q96RW7|HMCN1_HUMAN	sp|Q96RW7|HMCN1_HUMAN	2	2	2	sp|Q96RW7|HMCN1_HUMAN Hemicentin-1 OS=Homo sapiens GN=HMCN1 PE=1 SV=2	1	2	166679	HMCN1	ENSG00000143341	Q96RW7	5.22188
sp|Q14195|DPYL3_HUMAN;tr|H0YBT4|H0YBT4_HUMAN;tr|E9PD68|E9PD68_HUMAN;sp|Q14194|DPYL1_HUMAN;tr|D6RF19|D6RF19_HUMAN	sp|Q14195|DPYL3_HUMAN;tr|H0YBT4|H0YBT4_HUMAN;tr|E9PD68|E9PD68_HUMAN;sp|Q14194|DPYL1_HUMAN	4;2;2;2;1	4;2;2;2;1	2;0;0;0;1	sp|Q14195|DPYL3_HUMAN Dihydropyrimidinase-related protein 3 OS=Homo sapiens GN=DPYSL3 PE=1 SV=1;tr|H0YBT4|H0YBT4_HUMAN Dihydropyrimidinase-related protein 3 (Fragment) OS=Homo sapiens GN=DPYSL3 PE=1 SV=1;tr|E9PD68|E9PD68_HUMAN Dihydropyrimidinase-related p	5	4	166518	DPYSL3	ENSG00000113657	Q14195	5.22146
tr|J3KTJ8|J3KTJ8_HUMAN;tr|J3QRI7|J3QRI7_HUMAN;tr|J3QQQ9|J3QQQ9_HUMAN;tr|J3QQV1|J3QQV1_HUMAN;tr|J3QRC4|J3QRC4_HUMAN;sp|P61254|RL26_HUMAN;tr|E5RIT6|E5RIT6_HUMAN;sp|Q9UNX3|RL26L_HUMAN;tr|J3KSS0|J3KSS0_HUMAN;tr|E5RHH1|E5RHH1_HUMAN;tr|J3KS10|J3KS10_HUMAN	tr|J3KTJ8|J3KTJ8_HUMAN;tr|J3QRI7|J3QRI7_HUMAN;tr|J3QQQ9|J3QQQ9_HUMAN;tr|J3QQV1|J3QQV1_HUMAN;tr|J3QRC4|J3QRC4_HUMAN;sp|P61254|RL26_HUMAN;tr|E5RIT6|E5RIT6_HUMAN;sp|Q9UNX3|RL26L_HUMAN	5;5;5;5;5;5;4;4;2;1;1	5;5;5;5;5;5;4;4;2;1;1	5;5;5;5;5;5;4;4;2;1;1	tr|J3KTJ8|J3KTJ8_HUMAN 60S ribosomal protein L26 (Fragment) OS=Homo sapiens GN=RPL26 PE=4 SV=6;tr|J3QRI7|J3QRI7_HUMAN 60S ribosomal protein L26 (Fragment) OS=Homo sapiens GN=RPL26 PE=4 SV=1;tr|J3QQQ9|J3QQQ9_HUMAN Uncharacterized protein OS=Homo sapiens PE=	11	5	166416	RPL26	ENSG00000161970	P61254	5.2212
sp|P11233|RALA_HUMAN;tr|C9JPE8|C9JPE8_HUMAN;tr|H7C3P7|H7C3P7_HUMAN;tr|F8WEQ6|F8WEQ6_HUMAN;tr|C9JYR1|C9JYR1_HUMAN;tr|C9J6B1|C9J6B1_HUMAN;tr|C9JQB3|C9JQB3_HUMAN;sp|P11234|RALB_HUMAN	sp|P11233|RALA_HUMAN;tr|C9JPE8|C9JPE8_HUMAN;tr|H7C3P7|H7C3P7_HUMAN	3;2;2;1;1;1;1;1	3;2;2;1;1;1;1;1	3;2;2;1;1;1;1;1	sp|P11233|RALA_HUMAN Ras-related protein Ral-A OS=Homo sapiens GN=RALA PE=1 SV=1;tr|C9JPE8|C9JPE8_HUMAN Ras-related protein Ral-A (Fragment) OS=Homo sapiens GN=RALA PE=1 SV=1;tr|H7C3P7|H7C3P7_HUMAN Ras-related protein Ral-A (Fragment) OS=Homo sapiens GN=RA	8	3	165335	RALA	ENSG00000006451	P11233	5.21836
sp|Q9HCY8|S10AE_HUMAN	sp|Q9HCY8|S10AE_HUMAN	2	2	2	sp|Q9HCY8|S10AE_HUMAN Protein S100-A14 OS=Homo sapiens GN=S100A14 PE=1 SV=1	1	2	160672	S100A14	ENSG00000189334	Q9HCY8	5.20594
sp|P50440|GATM_HUMAN;tr|H0YMX4|H0YMX4_HUMAN	sp|P50440|GATM_HUMAN	3;1	3;1	3;1	sp|P50440|GATM_HUMAN Glycine amidinotransferase, mitochondrial OS=Homo sapiens GN=GATM PE=1 SV=1	2	3	158390	GATM	ENSG00000171766	P50440	5.19973
tr|F6UXX1|F6UXX1_HUMAN;tr|B7Z645|B7Z645_HUMAN;sp|O60506|HNRPQ_HUMAN;sp|O43390|HNRPR_HUMAN	tr|F6UXX1|F6UXX1_HUMAN;tr|B7Z645|B7Z645_HUMAN;sp|O60506|HNRPQ_HUMAN;sp|O43390|HNRPR_HUMAN	1;1;1;1	1;1;1;1	1;1;1;1	tr|F6UXX1|F6UXX1_HUMAN Heterogeneous nuclear ribonucleoprotein Q (Fragment) OS=Homo sapiens GN=SYNCRIP PE=1 SV=1;tr|B7Z645|B7Z645_HUMAN Heterogeneous nuclear ribonucleoprotein Q OS=Homo sapiens GN=SYNCRIP PE=1 SV=1;sp|O60506|HNRPQ_HUMAN Heterogeneous nucle	4	1	158389	SYNCRIP	ENSG00000135316	O60506	5.19972
sp|P48735|IDHP_HUMAN;tr|H0YL11|H0YL11_HUMAN	sp|P48735|IDHP_HUMAN;tr|H0YL11|H0YL11_HUMAN	4;2	4;2	4;2	sp|P48735|IDHP_HUMAN Isocitrate dehydrogenase [NADP], mitochondrial OS=Homo sapiens GN=IDH2 PE=1 SV=2;tr|H0YL11|H0YL11_HUMAN Isocitrate dehydrogenase [NADP], mitochondrial OS=Homo sapiens GN=IDH2 PE=1 SV=1	2	4	156436	IDH2	ENSG00000182054	P48735	5.19434
tr|Q5HY54|Q5HY54_HUMAN;tr|Q60FE5|Q60FE5_HUMAN;sp|P21333|FLNA_HUMAN;tr|A0A087WWY3|A0A087WWY3_HUMAN;tr|F8WE98|F8WE98_HUMAN;tr|H0Y5C6|H0Y5C6_HUMAN	tr|Q5HY54|Q5HY54_HUMAN;tr|Q60FE5|Q60FE5_HUMAN;sp|P21333|FLNA_HUMAN;tr|A0A087WWY3|A0A087WWY3_HUMAN	32;32;32;31;7;1	32;32;32;31;7;1	29;29;29;28;6;1	tr|Q5HY54|Q5HY54_HUMAN Filamin-A OS=Homo sapiens GN=FLNA PE=1 SV=1;tr|Q60FE5|Q60FE5_HUMAN Filamin A OS=Homo sapiens GN=FLNA PE=1 SV=1;sp|P21333|FLNA_HUMAN Filamin-A OS=Homo sapiens GN=FLNA PE=1 SV=4;tr|A0A087WWY3|A0A087WWY3_HUMAN Filamin-A OS=Homo sapiens	6	32	155635	FLNA	ENSG00000196924	P21333	5.19211
sp|P25705|ATPA_HUMAN;tr|K7ERX7|K7ERX7_HUMAN;tr|K7EK77|K7EK77_HUMAN;tr|K7EJP1|K7EJP1_HUMAN;tr|K7ENJ4|K7ENJ4_HUMAN;tr|K7EQH4|K7EQH4_HUMAN;tr|K7ESA0|K7ESA0_HUMAN	sp|P25705|ATPA_HUMAN;tr|K7ERX7|K7ERX7_HUMAN;tr|K7EK77|K7EK77_HUMAN;tr|K7EJP1|K7EJP1_HUMAN;tr|K7ENJ4|K7ENJ4_HUMAN	8;6;6;4;4;3;2	8;6;6;4;4;3;2	8;6;6;4;4;3;2	sp|P25705|ATPA_HUMAN ATP synthase subunit alpha, mitochondrial OS=Homo sapiens GN=ATP5A1 PE=1 SV=1;tr|K7ERX7|K7ERX7_HUMAN ATP synthase subunit alpha, mitochondrial (Fragment) OS=Homo sapiens GN=ATP5A1 PE=1 SV=1;tr|K7EK77|K7EK77_HUMAN ATP synthase subunit a	7	8	150053	ATP5F1A	ENSG00000152234	P25705	5.17625
sp|P05089|ARGI1_HUMAN	sp|P05089|ARGI1_HUMAN	2	2	2	sp|P05089|ARGI1_HUMAN Arginase-1 OS=Homo sapiens GN=ARG1 PE=1 SV=2	1	2	149180	ARG1	ENSG00000118520	P05089	5.17371
sp|P25786|PSA1_HUMAN;tr|F5GX11|F5GX11_HUMAN;tr|B4DEV8|B4DEV8_HUMAN	sp|P25786|PSA1_HUMAN;tr|F5GX11|F5GX11_HUMAN	5;5;1	5;5;1	5;5;1	sp|P25786|PSA1_HUMAN Proteasome subunit alpha type-1 OS=Homo sapiens GN=PSMA1 PE=1 SV=1;tr|F5GX11|F5GX11_HUMAN Proteasome subunit alpha type-1 OS=Homo sapiens GN=PSMA1 PE=1 SV=1	3	5	149050	PSMA1	ENSG00000129084	P25786	5.17333
sp|Q16819|MEP1A_HUMAN;tr|B7ZL91|B7ZL91_HUMAN	sp|Q16819|MEP1A_HUMAN;tr|B7ZL91|B7ZL91_HUMAN	6;6	6;6	6;6	sp|Q16819|MEP1A_HUMAN Meprin A subunit alpha OS=Homo sapiens GN=MEP1A PE=1 SV=2;tr|B7ZL91|B7ZL91_HUMAN Metalloendopeptidase OS=Homo sapiens GN=MEP1A PE=1 SV=1	2	6	146591	MEP1A	ENSG00000112818	Q16819	5.16611
sp|Q9H4F8|SMOC1_HUMAN	sp|Q9H4F8|SMOC1_HUMAN	5	5	5	sp|Q9H4F8|SMOC1_HUMAN SPARC-related modular calcium-binding protein 1 OS=Homo sapiens GN=SMOC1 PE=1 SV=1	1	5	144008	SMOC1	ENSG00000198732	Q9H4F8	5.15839
sp|P49207|RL34_HUMAN	sp|P49207|RL34_HUMAN	2	2	2	sp|P49207|RL34_HUMAN 60S ribosomal protein L34 OS=Homo sapiens GN=RPL34 PE=1 SV=3	1	2	143451	RPL34	ENSG00000109475	P49207	5.1567
sp|P62424|RL7A_HUMAN;tr|Q5T8U3|Q5T8U3_HUMAN;tr|Q5T8U2|Q5T8U2_HUMAN	sp|P62424|RL7A_HUMAN;tr|Q5T8U3|Q5T8U3_HUMAN	3;3;1	3;3;1	3;3;1	sp|P62424|RL7A_HUMAN 60S ribosomal protein L7a OS=Homo sapiens GN=RPL7A PE=1 SV=2;tr|Q5T8U3|Q5T8U3_HUMAN 60S ribosomal protein L7a (Fragment) OS=Homo sapiens GN=RPL7A PE=1 SV=1	3	3	143217	RPL7A	ENSG00000148303	P62424	5.156
sp|P16930|FAAA_HUMAN	sp|P16930|FAAA_HUMAN	2	2	2	sp|P16930|FAAA_HUMAN Fumarylacetoacetase OS=Homo sapiens GN=FAH PE=1 SV=2	1	2	137734	FAH	ENSG00000103876	P16930	5.13904
tr|F5GY37|F5GY37_HUMAN;tr|J3KPX7|J3KPX7_HUMAN;sp|Q99623|PHB2_HUMAN	tr|F5GY37|F5GY37_HUMAN;tr|J3KPX7|J3KPX7_HUMAN;sp|Q99623|PHB2_HUMAN	1;1;1	1;1;1	1;1;1	tr|F5GY37|F5GY37_HUMAN Prohibitin-2 OS=Homo sapiens GN=PHB2 PE=1 SV=1;tr|J3KPX7|J3KPX7_HUMAN Prohibitin-2 OS=Homo sapiens GN=PHB2 PE=1 SV=2;sp|Q99623|PHB2_HUMAN Prohibitin-2 OS=Homo sapiens GN=PHB2 PE=1 SV=2	3	1	137590	PHB2	ENSG00000215021	Q99623	5.13859
tr|A0A087WTG3|A0A087WTG3_HUMAN;sp|Q13618|CUL3_HUMAN	tr|A0A087WTG3|A0A087WTG3_HUMAN;sp|Q13618|CUL3_HUMAN	1;1	1;1	1;1	tr|A0A087WTG3|A0A087WTG3_HUMAN Cullin-3 OS=Homo sapiens GN=CUL3 PE=1 SV=1;sp|Q13618|CUL3_HUMAN Cullin-3 OS=Homo sapiens GN=CUL3 PE=1 SV=2	2	1	135454	CUL3	ENSG00000036257	Q13618	5.13179
tr|G3V507|G3V507_HUMAN;tr|G3V2F5|G3V2F5_HUMAN;tr|G3V580|G3V580_HUMAN;tr|G3V2L6|G3V2L6_HUMAN;tr|G3V2X6|G3V2X6_HUMAN;tr|C9JSX3|C9JSX3_HUMAN;sp|O14744|ANM5_HUMAN	tr|G3V507|G3V507_HUMAN;tr|G3V2F5|G3V2F5_HUMAN;tr|G3V580|G3V580_HUMAN;tr|G3V2L6|G3V2L6_HUMAN;tr|G3V2X6|G3V2X6_HUMAN;tr|C9JSX3|C9JSX3_HUMAN;sp|O14744|ANM5_HUMAN	1;1;1;1;1;1;1	1;1;1;1;1;1;1	1;1;1;1;1;1;1	tr|G3V507|G3V507_HUMAN Protein arginine N-methyltransferase 5 OS=Homo sapiens GN=PRMT5 PE=1 SV=1;tr|G3V2F5|G3V2F5_HUMAN Protein arginine N-methyltransferase 5 OS=Homo sapiens GN=PRMT5 PE=1 SV=1;tr|G3V580|G3V580_HUMAN Protein arginine N-methyltransferase 5	7	1	133558	PRMT5	ENSG00000100462	O14744	5.12567
sp|Q99536|VAT1_HUMAN;tr|K7EJM4|K7EJM4_HUMAN;tr|K7ESA3|K7ESA3_HUMAN;tr|K7ENX2|K7ENX2_HUMAN;tr|K7EM19|K7EM19_HUMAN;tr|K7ER81|K7ER81_HUMAN;tr|K7ERT7|K7ERT7_HUMAN	sp|Q99536|VAT1_HUMAN	6;2;2;2;2;1;1	6;2;2;2;2;1;1	6;2;2;2;2;1;1	sp|Q99536|VAT1_HUMAN Synaptic vesicle membrane protein VAT-1 homolog OS=Homo sapiens GN=VAT1 PE=1 SV=2	7	6	133409	VAT1	ENSG00000108828	Q99536	5.12518
tr|H0Y485|H0Y485_HUMAN;tr|H0Y5K2|H0Y5K2_HUMAN;tr|B3KWK7|B3KWK7_HUMAN;tr|A6XND1|A6XND1_HUMAN;tr|A6XND0|A6XND0_HUMAN;sp|P17936|IBP3_HUMAN;tr|C9JMX4|C9JMX4_HUMAN	tr|H0Y485|H0Y485_HUMAN;tr|H0Y5K2|H0Y5K2_HUMAN;tr|B3KWK7|B3KWK7_HUMAN;tr|A6XND1|A6XND1_HUMAN;tr|A6XND0|A6XND0_HUMAN;sp|P17936|IBP3_HUMAN;tr|C9JMX4|C9JMX4_HUMAN	3;3;3;3;3;3;2	3;3;3;3;3;3;2	3;3;3;3;3;3;2	tr|H0Y485|H0Y485_HUMAN Insulin-like growth factor-binding protein 3 (Fragment) OS=Homo sapiens GN=IGFBP3 PE=1 SV=1;tr|H0Y5K2|H0Y5K2_HUMAN Insulin-like growth factor-binding protein 3 (Fragment) OS=Homo sapiens GN=IGFBP3 PE=1 SV=1;tr|B3KWK7|B3KWK7_HUMAN Ins	7	3	131560	IGFBP3	ENSG00000146674	P17936	5.11912
sp|Q13509|TBB3_HUMAN;tr|A0A0B4J269|A0A0B4J269_HUMAN;tr|K7ESM5|K7ESM5_HUMAN;sp|Q9BUF5|TBB6_HUMAN;tr|G3V5W4|G3V5W4_HUMAN;tr|G3V2R8|G3V2R8_HUMAN;tr|G3V3R4|G3V3R4_HUMAN;tr|G3V2N6|G3V2N6_HUMAN	sp|Q13509|TBB3_HUMAN;tr|A0A0B4J269|A0A0B4J269_HUMAN;tr|K7ESM5|K7ESM5_HUMAN;sp|Q9BUF5|TBB6_HUMAN	8;8;4;4;2;2;2;2	2;2;1;1;1;1;1;1	2;2;1;1;1;1;1;1	sp|Q13509|TBB3_HUMAN Tubulin beta-3 chain OS=Homo sapiens GN=TUBB3 PE=1 SV=2;tr|A0A0B4J269|A0A0B4J269_HUMAN Tubulin beta-3 chain OS=Homo sapiens GN=TUBB3 PE=1 SV=1;tr|K7ESM5|K7ESM5_HUMAN Tubulin beta-6 chain (Fragment) OS=Homo sapiens GN=TUBB6 PE=1 SV=1;sp	8	8	131207	TUBB3	ENSG00000258947	Q13509	5.11796
tr|E7ENZ3|E7ENZ3_HUMAN;tr|B7ZAR1|B7ZAR1_HUMAN;tr|E9PCA1|E9PCA1_HUMAN;sp|P48643|TCPE_HUMAN	tr|E7ENZ3|E7ENZ3_HUMAN;tr|B7ZAR1|B7ZAR1_HUMAN;tr|E9PCA1|E9PCA1_HUMAN;sp|P48643|TCPE_HUMAN	5;5;5;5	5;5;5;5	5;5;5;5	tr|E7ENZ3|E7ENZ3_HUMAN T-complex protein 1 subunit epsilon OS=Homo sapiens GN=CCT5 PE=1 SV=1;tr|B7ZAR1|B7ZAR1_HUMAN T-complex protein 1 subunit epsilon OS=Homo sapiens GN=CCT5 PE=1 SV=1;tr|E9PCA1|E9PCA1_HUMAN T-complex protein 1 subunit epsilon OS=Homo sap	4	5	130322	CCT5	ENSG00000150753	P48643	5.11502
tr|H7C1V0|H7C1V0_HUMAN;sp|P07339|CATD_HUMAN;tr|H7C469|H7C469_HUMAN	tr|H7C1V0|H7C1V0_HUMAN;sp|P07339|CATD_HUMAN;tr|H7C469|H7C469_HUMAN	2;2;1	2;2;1	2;2;1	tr|H7C1V0|H7C1V0_HUMAN Cathepsin D (Fragment) OS=Homo sapiens GN=CTSD PE=1 SV=1;sp|P07339|CATD_HUMAN Cathepsin D OS=Homo sapiens GN=CTSD PE=1 SV=1;tr|H7C469|H7C469_HUMAN Uncharacterized protein (Fragment) OS=Homo sapiens PE=1 SV=5	3	2	130235	CTSD	ENSG00000117984	P07339	5.11473
sp|P61978|HNRPK_HUMAN;tr|Q5T6W2|Q5T6W2_HUMAN;tr|S4R457|S4R457_HUMAN	sp|P61978|HNRPK_HUMAN;tr|Q5T6W2|Q5T6W2_HUMAN	3;3;1	3;3;1	3;3;1	sp|P61978|HNRPK_HUMAN Heterogeneous nuclear ribonucleoprotein K OS=Homo sapiens GN=HNRNPK PE=1 SV=1;tr|Q5T6W2|Q5T6W2_HUMAN Heterogeneous nuclear ribonucleoprotein K (Fragment) OS=Homo sapiens GN=HNRNPK PE=1 SV=1	3	3	128736	HNRNPK	ENSG00000165119	P61978	5.1097
tr|B0YJC4|B0YJC4_HUMAN;sp|P08670|VIME_HUMAN;tr|B0YJC5|B0YJC5_HUMAN;sp|P17661|DESM_HUMAN;tr|Q5JVS8|Q5JVS8_HUMAN	tr|B0YJC4|B0YJC4_HUMAN;sp|P08670|VIME_HUMAN	14;14;6;4;3	12;12;5;3;3	11;11;4;2;3	tr|B0YJC4|B0YJC4_HUMAN Vimentin OS=Homo sapiens GN=VIM PE=1 SV=1;sp|P08670|VIME_HUMAN Vimentin OS=Homo sapiens GN=VIM PE=1 SV=4	5	14	125687	VIM	ENSG00000026025	P08670	5.09929
sp|P28070|PSB4_HUMAN	sp|P28070|PSB4_HUMAN	1	1	1	sp|P28070|PSB4_HUMAN Proteasome subunit beta type-4 OS=Homo sapiens GN=PSMB4 PE=1 SV=4	1	1	124841	PSMB4	ENSG00000159377	P28070	5.09636
tr|B7Z613|B7Z613_HUMAN;tr|C9JZE8|C9JZE8_HUMAN;tr|C9J8H8|C9J8H8_HUMAN;tr|B7Z248|B7Z248_HUMAN;sp|Q13491|GPM6B_HUMAN	tr|B7Z613|B7Z613_HUMAN;tr|C9JZE8|C9JZE8_HUMAN;tr|C9J8H8|C9J8H8_HUMAN;tr|B7Z248|B7Z248_HUMAN;sp|Q13491|GPM6B_HUMAN	2;1;1;1;1	2;1;1;1;1	2;1;1;1;1	tr|B7Z613|B7Z613_HUMAN Neuronal membrane glycoprotein M6-b OS=Homo sapiens GN=GPM6B PE=1 SV=1;tr|C9JZE8|C9JZE8_HUMAN Neuronal membrane glycoprotein M6-b (Fragment) OS=Homo sapiens GN=GPM6B PE=1 SV=1;tr|C9J8H8|C9J8H8_HUMAN Neuronal membrane glycoprotein M6-	5	2	124683	GPM6B	ENSG00000046653	Q13491	5.09581
sp|P30084|ECHM_HUMAN	sp|P30084|ECHM_HUMAN	1	1	1	sp|P30084|ECHM_HUMAN Enoyl-CoA hydratase, mitochondrial OS=Homo sapiens GN=ECHS1 PE=1 SV=4	1	1	121539	ECHS1	ENSG00000127884	P30084	5.08471
tr|F5H7V9|F5H7V9_HUMAN;tr|E9PC84|E9PC84_HUMAN;tr|J3QSU6|J3QSU6_HUMAN;sp|P24821|TENA_HUMAN;tr|H0YGZ3|H0YGZ3_HUMAN	tr|F5H7V9|F5H7V9_HUMAN;tr|E9PC84|E9PC84_HUMAN;tr|J3QSU6|J3QSU6_HUMAN;sp|P24821|TENA_HUMAN	11;11;11;11;4	11;11;11;11;4	11;11;11;11;4	tr|F5H7V9|F5H7V9_HUMAN Tenascin OS=Homo sapiens GN=TNC PE=1 SV=1;tr|E9PC84|E9PC84_HUMAN Tenascin OS=Homo sapiens GN=TNC PE=1 SV=1;tr|J3QSU6|J3QSU6_HUMAN Tenascin OS=Homo sapiens GN=TNC PE=1 SV=1;sp|P24821|TENA_HUMAN Tenascin OS=Homo sapiens GN=TNC PE=1 SV=	5	11	121298	TNC	ENSG00000041982	P24821	5.08385
sp|P81605|DCD_HUMAN	sp|P81605|DCD_HUMAN	2	2	2	sp|P81605|DCD_HUMAN Dermcidin OS=Homo sapiens GN=DCD PE=1 SV=2	1	2	120880	DCD	ENSG00000161634	P81605	5.08235
tr|G3XAI2|G3XAI2_HUMAN;sp|P07942|LAMB1_HUMAN;tr|E7EPA6|E7EPA6_HUMAN	tr|G3XAI2|G3XAI2_HUMAN;sp|P07942|LAMB1_HUMAN	15;15;7	15;15;7	15;15;7	tr|G3XAI2|G3XAI2_HUMAN Laminin subunit beta-1 OS=Homo sapiens GN=LAMB1 PE=1 SV=1;sp|P07942|LAMB1_HUMAN Laminin subunit beta-1 OS=Homo sapiens GN=LAMB1 PE=1 SV=2	3	15	120656	LAMB1	ENSG00000091136	P07942	5.08155
tr|M0R248|M0R248_HUMAN;sp|Q13011|ECH1_HUMAN;tr|M0QXS7|M0QXS7_HUMAN;tr|M0R1A2|M0R1A2_HUMAN;tr|M0QZW4|M0QZW4_HUMAN;tr|M0QYT0|M0QYT0_HUMAN	tr|M0R248|M0R248_HUMAN;sp|Q13011|ECH1_HUMAN	3;3;1;1;1;1	3;3;1;1;1;1	3;3;1;1;1;1	tr|M0R248|M0R248_HUMAN Delta(3,5)-Delta(2,4)-dienoyl-CoA isomerase, mitochondrial (Fragment) OS=Homo sapiens GN=ECH1 PE=1 SV=1;sp|Q13011|ECH1_HUMAN Delta(3,5)-Delta(2,4)-dienoyl-CoA isomerase, mitochondrial OS=Homo sapiens GN=ECH1 PE=1 SV=2	6	3	119056	ECH1	ENSG00000104823	Q13011	5.07575
sp|Q9UGT4|SUSD2_HUMAN	sp|Q9UGT4|SUSD2_HUMAN	4	4	4	sp|Q9UGT4|SUSD2_HUMAN Sushi domain-containing protein 2 OS=Homo sapiens GN=SUSD2 PE=1 SV=1	1	4	119030	SUSD2	ENSG00000099994	Q9UGT4	5.07566
sp|P50453|SPB9_HUMAN	sp|P50453|SPB9_HUMAN	8	8	8	sp|P50453|SPB9_HUMAN Serpin B9 OS=Homo sapiens GN=SERPINB9 PE=1 SV=1	1	8	118399	SERPINB9	ENSG00000170542	P50453	5.07335
sp|Q16762|THTR_HUMAN;tr|B1AH48|B1AH48_HUMAN	sp|Q16762|THTR_HUMAN;tr|B1AH48|B1AH48_HUMAN	2;1	2;1	2;1	sp|Q16762|THTR_HUMAN Thiosulfate sulfurtransferase OS=Homo sapiens GN=TST PE=1 SV=4;tr|B1AH48|B1AH48_HUMAN Thiosulfate sulfurtransferase (Fragment) OS=Homo sapiens GN=TST PE=1 SV=1	2	2	118143	TST	ENSG00000128311	Q16762	5.07241
sp|P67936|TPM4_HUMAN;tr|K7EP68|K7EP68_HUMAN;tr|K7ERG3|K7ERG3_HUMAN;tr|K7ENT6|K7ENT6_HUMAN;sp|P06753|TPM3_HUMAN;tr|K7EPV9|K7EPV9_HUMAN;tr|K7EMU5|K7EMU5_HUMAN;tr|K7EPB9|K7EPB9_HUMAN	sp|P67936|TPM4_HUMAN	9;3;3;3;3;1;1;1	6;0;0;0;0;0;0;1	6;0;0;0;0;0;0;1	sp|P67936|TPM4_HUMAN Tropomyosin alpha-4 chain OS=Homo sapiens GN=TPM4 PE=1 SV=3	8	9	115262	TPM4	ENSG00000167460	P67936	5.06169
sp|P35321|SPR1A_HUMAN;sp|P22528|SPR1B_HUMAN	sp|P35321|SPR1A_HUMAN;sp|P22528|SPR1B_HUMAN	2;2	2;2	2;2	sp|P35321|SPR1A_HUMAN Cornifin-A OS=Homo sapiens GN=SPRR1A PE=1 SV=2;sp|P22528|SPR1B_HUMAN Cornifin-B OS=Homo sapiens GN=SPRR1B PE=1 SV=2	2	2	114396	SPRR1A	ENSG00000169474	P35321	5.05841
sp|P38646|GRP75_HUMAN;tr|D6RA73|D6RA73_HUMAN;tr|D6RJI2|D6RJI2_HUMAN	sp|P38646|GRP75_HUMAN;tr|D6RA73|D6RA73_HUMAN;tr|D6RJI2|D6RJI2_HUMAN	4;2;2	4;2;2	4;2;2	sp|P38646|GRP75_HUMAN Stress-70 protein, mitochondrial OS=Homo sapiens GN=HSPA9 PE=1 SV=2;tr|D6RA73|D6RA73_HUMAN Stress-70 protein, mitochondrial (Fragment) OS=Homo sapiens GN=HSPA9 PE=1 SV=1;tr|D6RJI2|D6RJI2_HUMAN Stress-70 protein, mitochondrial (Fragmen	3	4	113321	HSPA9	ENSG00000113013	P38646	5.05431
sp|P23246|SFPQ_HUMAN;tr|C9IZL7|C9IZL7_HUMAN;tr|H7C367|H7C367_HUMAN;sp|Q15233|NONO_HUMAN	sp|P23246|SFPQ_HUMAN;tr|C9IZL7|C9IZL7_HUMAN;tr|H7C367|H7C367_HUMAN;sp|Q15233|NONO_HUMAN	2;1;1;1	2;1;1;1	2;1;1;1	sp|P23246|SFPQ_HUMAN Splicing factor, proline- and glutamine-rich OS=Homo sapiens GN=SFPQ PE=1 SV=2;tr|C9IZL7|C9IZL7_HUMAN Non-POU domain-containing octamer-binding protein (Fragment) OS=Homo sapiens GN=NONO PE=1 SV=1;tr|H7C367|H7C367_HUMAN Non-POU domain-	4	2	112400	SFPQ	ENSG00000116560	P23246	5.05077
sp|P02100|HBE_HUMAN;tr|A8MUF7|A8MUF7_HUMAN	sp|P02100|HBE_HUMAN;tr|A8MUF7|A8MUF7_HUMAN	3;2	2;2	2;2	sp|P02100|HBE_HUMAN Hemoglobin subunit epsilon OS=Homo sapiens GN=HBE1 PE=1 SV=2;tr|A8MUF7|A8MUF7_HUMAN Hemoglobin subunit epsilon (Fragment) OS=Homo sapiens GN=HBE1 PE=1 SV=1	2	3	111118	HBE1	ENSG00000213931	P02100	5.04579
tr|B4DGU4|B4DGU4_HUMAN;sp|P35222|CTNB1_HUMAN	tr|B4DGU4|B4DGU4_HUMAN;sp|P35222|CTNB1_HUMAN	4;4	4;4	4;4	tr|B4DGU4|B4DGU4_HUMAN Catenin beta-1 OS=Homo sapiens GN=CTNNB1 PE=1 SV=1;sp|P35222|CTNB1_HUMAN Catenin beta-1 OS=Homo sapiens GN=CTNNB1 PE=1 SV=1	2	4	110089	CTNNB1	ENSG00000168036	P35222	5.04175
sp|Q8IWA5|CTL2_HUMAN;tr|K7ER17|K7ER17_HUMAN;tr|K7EMR2|K7EMR2_HUMAN;tr|K7EPV6|K7EPV6_HUMAN	sp|Q8IWA5|CTL2_HUMAN;tr|K7ER17|K7ER17_HUMAN	3;2;1;1	3;2;1;1	3;2;1;1	sp|Q8IWA5|CTL2_HUMAN Choline transporter-like protein 2 OS=Homo sapiens GN=SLC44A2 PE=1 SV=3;tr|K7ER17|K7ER17_HUMAN Choline transporter-like protein 2 OS=Homo sapiens GN=SLC44A2 PE=1 SV=1	4	3	110047	SLC44A2	ENSG00000129353	Q8IWA5	5.04158
sp|Q92522|H1X_HUMAN	sp|Q92522|H1X_HUMAN	3	3	3	sp|Q92522|H1X_HUMAN Histone H1x OS=Homo sapiens GN=H1FX PE=1 SV=1	1	3	109484	H1-10	ENSG00000184897	Q92522	5.03935
sp|P05556|ITB1_HUMAN;tr|C9JPK5|C9JPK5_HUMAN;tr|H7C4N8|H7C4N8_HUMAN;tr|Q5T3E6|Q5T3E6_HUMAN;tr|E9PLR6|E9PLR6_HUMAN;tr|E7EUI6|E7EUI6_HUMAN;tr|E7EQW5|E7EQW5_HUMAN;tr|C9JJP8|C9JJP8_HUMAN;tr|Q5T3E5|Q5T3E5_HUMAN;tr|E9PQJ2|E9PQJ2_HUMAN;tr|E7ERX5|E7ERX5_HUMAN	sp|P05556|ITB1_HUMAN	11;2;2;2;2;2;2;1;1;1;1	11;2;2;2;2;2;2;1;1;1;1	11;2;2;2;2;2;2;1;1;1;1	sp|P05556|ITB1_HUMAN Integrin beta-1 OS=Homo sapiens GN=ITGB1 PE=1 SV=2	11	11	109421	ITGB1	ENSG00000150093	P05556	5.0391
sp|Q96HF1|SFRP2_HUMAN	sp|Q96HF1|SFRP2_HUMAN	2	2	2	sp|Q96HF1|SFRP2_HUMAN Secreted frizzled-related protein 2 OS=Homo sapiens GN=SFRP2 PE=1 SV=2	1	2	109183	SFRP2	ENSG00000145423	Q96HF1	5.03815
sp|Q92626|PXDN_HUMAN;tr|H7C1W1|H7C1W1_HUMAN	sp|Q92626|PXDN_HUMAN;tr|H7C1W1|H7C1W1_HUMAN	6;4	6;4	6;4	sp|Q92626|PXDN_HUMAN Peroxidasin homolog OS=Homo sapiens GN=PXDN PE=1 SV=2;tr|H7C1W1|H7C1W1_HUMAN Peroxidasin homolog (Fragment) OS=Homo sapiens GN=PXDN PE=1 SV=1	2	6	105891	PXDN	ENSG00000130508	Q92626	5.02486
sp|P46777|RL5_HUMAN;tr|Q5T7N0|Q5T7N0_HUMAN	sp|P46777|RL5_HUMAN;tr|Q5T7N0|Q5T7N0_HUMAN	2;1	2;1	2;1	sp|P46777|RL5_HUMAN 60S ribosomal protein L5 OS=Homo sapiens GN=RPL5 PE=1 SV=3;tr|Q5T7N0|Q5T7N0_HUMAN 60S ribosomal protein L5 (Fragment) OS=Homo sapiens GN=RPL5 PE=1 SV=2	2	2	105250	RPL5	ENSG00000122406	P46777	5.02222
sp|P07093|GDN_HUMAN;tr|C9JN98|C9JN98_HUMAN	sp|P07093|GDN_HUMAN	4;1	4;1	4;1	sp|P07093|GDN_HUMAN Glia-derived nexin OS=Homo sapiens GN=SERPINE2 PE=1 SV=1	2	4	104939	SERPINE2	ENSG00000135919	P07093	5.02094
tr|C9J2Q4|C9J2Q4_HUMAN;tr|B5MCX3|B5MCX3_HUMAN;sp|Q15019|SEPT2_HUMAN;tr|H7C310|H7C310_HUMAN;tr|C9IY94|C9IY94_HUMAN;tr|C9J938|C9J938_HUMAN;tr|C9JB25|C9JB25_HUMAN;tr|H7C2Y0|H7C2Y0_HUMAN;tr|B5MD47|B5MD47_HUMAN;tr|C9IZU3|C9IZU3_HUMAN;tr|C9JQJ4|C9JQJ4_HUMAN	tr|C9J2Q4|C9J2Q4_HUMAN;tr|B5MCX3|B5MCX3_HUMAN;sp|Q15019|SEPT2_HUMAN;tr|H7C310|H7C310_HUMAN;tr|C9IY94|C9IY94_HUMAN;tr|C9J938|C9J938_HUMAN;tr|C9JB25|C9JB25_HUMAN;tr|H7C2Y0|H7C2Y0_HUMAN	4;4;4;3;2;2;2;2;1;1;1	4;4;4;3;2;2;2;2;1;1;1	4;4;4;3;2;2;2;2;1;1;1	tr|C9J2Q4|C9J2Q4_HUMAN Septin-2 (Fragment) OS=Homo sapiens GN=SEPT2 PE=1 SV=1;tr|B5MCX3|B5MCX3_HUMAN Septin-2 OS=Homo sapiens GN=SEPT2 PE=1 SV=1;sp|Q15019|SEPT2_HUMAN Septin-2 OS=Homo sapiens GN=SEPT2 PE=1 SV=1;tr|H7C310|H7C310_HUMAN Septin-2 (Fragment) OS	11	4	104638	SEPTIN2	ENSG00000168385	Q15019	5.01969
sp|P28066|PSA5_HUMAN	sp|P28066|PSA5_HUMAN	2	2	2	sp|P28066|PSA5_HUMAN Proteasome subunit alpha type-5 OS=Homo sapiens GN=PSMA5 PE=1 SV=3	1	2	104531	PSMA5	ENSG00000143106	P28066	5.01925
sp|Q01518|CAP1_HUMAN;tr|Q5T0R7|Q5T0R7_HUMAN;tr|Q5T0R6|Q5T0R6_HUMAN;tr|Q5T0R5|Q5T0R5_HUMAN;tr|Q5T0R4|Q5T0R4_HUMAN;tr|Q5T0R3|Q5T0R3_HUMAN;tr|Q5T0R2|Q5T0R2_HUMAN;tr|Q5T0R1|Q5T0R1_HUMAN;tr|Q5T0R9|Q5T0R9_HUMAN;tr|Q5T0R8|Q5T0R8_HUMAN;tr|Q5T0S3|Q5T0S3_HUMAN	sp|Q01518|CAP1_HUMAN;tr|Q5T0R7|Q5T0R7_HUMAN;tr|Q5T0R6|Q5T0R6_HUMAN;tr|Q5T0R5|Q5T0R5_HUMAN;tr|Q5T0R4|Q5T0R4_HUMAN;tr|Q5T0R3|Q5T0R3_HUMAN;tr|Q5T0R2|Q5T0R2_HUMAN;tr|Q5T0R1|Q5T0R1_HUMAN;tr|Q5T0R9|Q5T0R9_HUMAN	5;3;3;3;3;3;3;3;3;2;2	5;3;3;3;3;3;3;3;3;2;2	5;3;3;3;3;3;3;3;3;2;2	sp|Q01518|CAP1_HUMAN Adenylyl cyclase-associated protein 1 OS=Homo sapiens GN=CAP1 PE=1 SV=5;tr|Q5T0R7|Q5T0R7_HUMAN Adenylyl cyclase-associated protein (Fragment) OS=Homo sapiens GN=CAP1 PE=1 SV=1;tr|Q5T0R6|Q5T0R6_HUMAN Adenylyl cyclase-associated protein	11	5	103732	CAP1	ENSG00000131236	Q01518	5.01591
sp|Q9ULV4|COR1C_HUMAN;tr|F8W1H8|F8W1H8_HUMAN;tr|F8VUX3|F8VUX3_HUMAN;tr|F8VSA4|F8VSA4_HUMAN;tr|F8VRE9|F8VRE9_HUMAN;tr|H0YHL7|H0YHL7_HUMAN;tr|F8VTT6|F8VTT6_HUMAN;tr|F8VVB7|F8VVB7_HUMAN;tr|B4E3S0|B4E3S0_HUMAN	sp|Q9ULV4|COR1C_HUMAN;tr|F8W1H8|F8W1H8_HUMAN;tr|F8VUX3|F8VUX3_HUMAN;tr|F8VSA4|F8VSA4_HUMAN;tr|F8VRE9|F8VRE9_HUMAN;tr|H0YHL7|H0YHL7_HUMAN;tr|F8VTT6|F8VTT6_HUMAN;tr|F8VVB7|F8VVB7_HUMAN;tr|B4E3S0|B4E3S0_HUMAN	2;1;1;1;1;1;1;1;1	2;1;1;1;1;1;1;1;1	2;1;1;1;1;1;1;1;1	sp|Q9ULV4|COR1C_HUMAN Coronin-1C OS=Homo sapiens GN=CORO1C PE=1 SV=1;tr|F8W1H8|F8W1H8_HUMAN Coronin (Fragment) OS=Homo sapiens GN=CORO1C PE=1 SV=1;tr|F8VUX3|F8VUX3_HUMAN Coronin-1C OS=Homo sapiens GN=CORO1C PE=1 SV=1;tr|F8VSA4|F8VSA4_HUMAN Coronin (Fragmen	9	2	102953	CORO1C	ENSG00000110880	Q9ULV4	5.01264
sp|Q99497|PARK7_HUMAN;tr|K7ELW0|K7ELW0_HUMAN;tr|K7EN27|K7EN27_HUMAN	sp|Q99497|PARK7_HUMAN;tr|K7ELW0|K7ELW0_HUMAN;tr|K7EN27|K7EN27_HUMAN	2;2;1	2;2;1	2;2;1	sp|Q99497|PARK7_HUMAN Protein deglycase DJ-1 OS=Homo sapiens GN=PARK7 PE=1 SV=2;tr|K7ELW0|K7ELW0_HUMAN Protein deglycase DJ-1 OS=Homo sapiens GN=PARK7 PE=1 SV=1;tr|K7EN27|K7EN27_HUMAN Protein deglycase DJ-1 (Fragment) OS=Homo sapiens GN=PARK7 PE=1 SV=1	3	2	101839	PARK7	ENSG00000116288	Q99497	5.00791
sp|P49257|LMAN1_HUMAN	sp|P49257|LMAN1_HUMAN	1	1	1	sp|P49257|LMAN1_HUMAN Protein ERGIC-53 OS=Homo sapiens GN=LMAN1 PE=1 SV=2	1	1	101655	LMAN1	ENSG00000074695	P49257	5.00713
sp|P08754|GNAI3_HUMAN	sp|P08754|GNAI3_HUMAN	5	2	2	sp|P08754|GNAI3_HUMAN Guanine nucleotide-binding protein G(k) subunit alpha OS=Homo sapiens GN=GNAI3 PE=1 SV=3	1	5	101378	GNAI3	ENSG00000065135	P08754	5.00595
sp|P17931|LEG3_HUMAN;tr|G3V3R6|G3V3R6_HUMAN	sp|P17931|LEG3_HUMAN;tr|G3V3R6|G3V3R6_HUMAN	3;2	3;2	3;2	sp|P17931|LEG3_HUMAN Galectin-3 OS=Homo sapiens GN=LGALS3 PE=1 SV=5;tr|G3V3R6|G3V3R6_HUMAN Galectin OS=Homo sapiens GN=LGALS3 PE=1 SV=1	2	3	98563.2	LGALS3	ENSG00000131981	P17931	4.99371
tr|B1AHC9|B1AHC9_HUMAN;sp|P12956|XRCC6_HUMAN	tr|B1AHC9|B1AHC9_HUMAN;sp|P12956|XRCC6_HUMAN	4;4	4;4	4;4	tr|B1AHC9|B1AHC9_HUMAN X-ray repair cross-complementing protein 6 OS=Homo sapiens GN=XRCC6 PE=1 SV=1;sp|P12956|XRCC6_HUMAN X-ray repair cross-complementing protein 6 OS=Homo sapiens GN=XRCC6 PE=1 SV=2	2	4	97429.1	XRCC6	ENSG00000196419	P12956	4.98869
tr|F8W696|F8W696_HUMAN;sp|P02647|APOA1_HUMAN	tr|F8W696|F8W696_HUMAN;sp|P02647|APOA1_HUMAN	6;6	6;6	6;6	tr|F8W696|F8W696_HUMAN Apolipoprotein A-I OS=Homo sapiens GN=APOA1 PE=1 SV=1;sp|P02647|APOA1_HUMAN Apolipoprotein A-I OS=Homo sapiens GN=APOA1 PE=1 SV=1	2	6	96713.2	APOA1	ENSG00000118137	P02647	4.98549
sp|P20020|AT2B1_HUMAN;tr|E7ERY9|E7ERY9_HUMAN;tr|H0Y7S3|H0Y7S3_HUMAN;sp|Q01814|AT2B2_HUMAN;sp|Q16720|AT2B3_HUMAN;tr|H0YHH6|H0YHH6_HUMAN	sp|P20020|AT2B1_HUMAN;tr|E7ERY9|E7ERY9_HUMAN	9;7;4;4;3;1	9;7;4;4;3;1	4;3;1;1;0;1	sp|P20020|AT2B1_HUMAN Plasma membrane calcium-transporting ATPase 1 OS=Homo sapiens GN=ATP2B1 PE=1 SV=3;tr|E7ERY9|E7ERY9_HUMAN Calcium-transporting ATPase OS=Homo sapiens GN=ATP2B1 PE=1 SV=2	6	9	94953.4	ATP2B1	ENSG00000070961	P20020	4.97751
tr|M0R0M7|M0R0M7_HUMAN;tr|A0A087WWS7|A0A087WWS7_HUMAN;sp|Q15833|STXB2_HUMAN	tr|M0R0M7|M0R0M7_HUMAN;tr|A0A087WWS7|A0A087WWS7_HUMAN;sp|Q15833|STXB2_HUMAN	3;3;3	3;3;3	3;3;3	tr|M0R0M7|M0R0M7_HUMAN Syntaxin-binding protein 2 OS=Homo sapiens GN=STXBP2 PE=1 SV=1;tr|A0A087WWS7|A0A087WWS7_HUMAN Syntaxin-binding protein 2 OS=Homo sapiens GN=STXBP2 PE=1 SV=1;sp|Q15833|STXB2_HUMAN Syntaxin-binding protein 2 OS=Homo sapiens GN=STXBP2 P	3	3	93948.2	STXBP2	ENSG00000076944	Q15833	4.97289
tr|E9PEC3|E9PEC3_HUMAN;tr|E7ETT4|E7ETT4_HUMAN;tr|E7EUY3|E7EUY3_HUMAN;tr|E7ETT1|E7ETT1_HUMAN;sp|P05166|PCCB_HUMAN;tr|E9PDR0|E9PDR0_HUMAN;tr|E7EX59|E7EX59_HUMAN;tr|F8WBI9|F8WBI9_HUMAN;tr|C9JQS9|C9JQS9_HUMAN;tr|E7ENC1|E7ENC1_HUMAN	tr|E9PEC3|E9PEC3_HUMAN;tr|E7ETT4|E7ETT4_HUMAN;tr|E7EUY3|E7EUY3_HUMAN;tr|E7ETT1|E7ETT1_HUMAN;sp|P05166|PCCB_HUMAN;tr|E9PDR0|E9PDR0_HUMAN;tr|E7EX59|E7EX59_HUMAN;tr|F8WBI9|F8WBI9_HUMAN;tr|C9JQS9|C9JQS9_HUMAN	4;4;4;4;4;4;4;3;3;1	4;4;4;4;4;4;4;3;3;1	4;4;4;4;4;4;4;3;3;1	tr|E9PEC3|E9PEC3_HUMAN Propionyl-CoA carboxylase beta chain, mitochondrial OS=Homo sapiens GN=PCCB PE=1 SV=1;tr|E7ETT4|E7ETT4_HUMAN Propionyl-CoA carboxylase beta chain, mitochondrial OS=Homo sapiens GN=PCCB PE=1 SV=1;tr|E7EUY3|E7EUY3_HUMAN Propionyl-CoA c	10	4	93153.5	PCCB	ENSG00000114054	P05166	4.9692
sp|P51654|GPC3_HUMAN;tr|H0Y3U6|H0Y3U6_HUMAN	sp|P51654|GPC3_HUMAN;tr|H0Y3U6|H0Y3U6_HUMAN	2;1	2;1	2;1	sp|P51654|GPC3_HUMAN Glypican-3 OS=Homo sapiens GN=GPC3 PE=1 SV=1;tr|H0Y3U6|H0Y3U6_HUMAN Glypican-3 (Fragment) OS=Homo sapiens GN=GPC3 PE=1 SV=1	2	2	92463.2	GPC3	ENSG00000147257	P51654	4.96597
tr|H0YEN5|H0YEN5_HUMAN;tr|E9PQD7|E9PQD7_HUMAN;sp|P15880|RS2_HUMAN;tr|I3L404|I3L404_HUMAN;tr|E9PM36|E9PM36_HUMAN;tr|E9PMM9|E9PMM9_HUMAN	tr|H0YEN5|H0YEN5_HUMAN;tr|E9PQD7|E9PQD7_HUMAN;sp|P15880|RS2_HUMAN;tr|I3L404|I3L404_HUMAN;tr|E9PM36|E9PM36_HUMAN;tr|E9PMM9|E9PMM9_HUMAN	2;2;2;1;1;1	2;2;2;1;1;1	2;2;2;1;1;1	tr|H0YEN5|H0YEN5_HUMAN 40S ribosomal protein S2 (Fragment) OS=Homo sapiens GN=RPS2 PE=1 SV=1;tr|E9PQD7|E9PQD7_HUMAN 40S ribosomal protein S2 OS=Homo sapiens GN=RPS2 PE=1 SV=1;sp|P15880|RS2_HUMAN 40S ribosomal protein S2 OS=Homo sapiens GN=RPS2 PE=1 SV=2;tr	6	2	91748.8	RPS2	ENSG00000140988	P15880	4.9626
sp|Q99714|HCD2_HUMAN;tr|Q5H928|Q5H928_HUMAN	sp|Q99714|HCD2_HUMAN;tr|Q5H928|Q5H928_HUMAN	2;1	2;1	2;1	sp|Q99714|HCD2_HUMAN 3-hydroxyacyl-CoA dehydrogenase type-2 OS=Homo sapiens GN=HSD17B10 PE=1 SV=3;tr|Q5H928|Q5H928_HUMAN 3-hydroxyacyl-CoA dehydrogenase type-2 OS=Homo sapiens GN=HSD17B10 PE=1 SV=1	2	2	91327.9	HSD17B10	ENSG00000072506	Q99714	4.9606
tr|K7EPR5|K7EPR5_HUMAN;tr|K7EQK3|K7EQK3_HUMAN;tr|K7EMU2|K7EMU2_HUMAN;tr|X6RAV4|X6RAV4_HUMAN;tr|K7EMZ6|K7EMZ6_HUMAN;tr|K7EIE5|K7EIE5_HUMAN;tr|K7EID3|K7EID3_HUMAN;tr|K7EJ40|K7EJ40_HUMAN;tr|K7EK41|K7EK41_HUMAN;tr|K7EPB2|K7EPB2_HUMAN;sp|P10644|KAP0_HUMAN	tr|K7EPR5|K7EPR5_HUMAN;tr|K7EQK3|K7EQK3_HUMAN;tr|K7EMU2|K7EMU2_HUMAN;tr|X6RAV4|X6RAV4_HUMAN;tr|K7EMZ6|K7EMZ6_HUMAN;tr|K7EIE5|K7EIE5_HUMAN;tr|K7EID3|K7EID3_HUMAN;tr|K7EJ40|K7EJ40_HUMAN;tr|K7EK41|K7EK41_HUMAN;tr|K7EPB2|K7EPB2_HUMAN;sp|P10644|KAP0_HUMAN	1;1;1;1;1;1;1;1;1;1;1	1;1;1;1;1;1;1;1;1;1;1	1;1;1;1;1;1;1;1;1;1;1	tr|K7EPR5|K7EPR5_HUMAN cAMP-dependent protein kinase type I-alpha regulatory subunit (Fragment) OS=Homo sapiens GN=PRKAR1A PE=1 SV=6;tr|K7EQK3|K7EQK3_HUMAN cAMP-dependent protein kinase type I-alpha regulatory subunit (Fragment) OS=Homo sapiens GN=PRKAR1A	11	1	91025.1	PRKAR1A	ENSG00000108946	P10644	4.95916
sp|Q99805|TM9S2_HUMAN	sp|Q99805|TM9S2_HUMAN	2	2	2	sp|Q99805|TM9S2_HUMAN Transmembrane 9 superfamily member 2 OS=Homo sapiens GN=TM9SF2 PE=1 SV=1	1	2	88520.7	TM9SF2	ENSG00000125304	Q99805	4.94704
sp|P50995|ANX11_HUMAN;tr|H0Y6E1|H0Y6E1_HUMAN	sp|P50995|ANX11_HUMAN;tr|H0Y6E1|H0Y6E1_HUMAN	3;2	3;2	3;2	sp|P50995|ANX11_HUMAN Annexin A11 OS=Homo sapiens GN=ANXA11 PE=1 SV=1;tr|H0Y6E1|H0Y6E1_HUMAN Annexin A11 (Fragment) OS=Homo sapiens GN=ANXA11 PE=1 SV=1	2	3	88300.1	ANXA11	ENSG00000122359	P50995	4.94596
tr|G8JLB6|G8JLB6_HUMAN;sp|P31943|HNRH1_HUMAN;sp|P55795|HNRH2_HUMAN;tr|E9PCY7|E9PCY7_HUMAN;tr|D6RIH9|D6RIH9_HUMAN;sp|P52597|HNRPF_HUMAN;tr|H0YB39|H0YB39_HUMAN;tr|D6RBM0|D6RBM0_HUMAN;tr|H0YBD7|H0YBD7_HUMAN;tr|H0YBG7|H0YBG7_HUMAN;tr|E5RGH4|E5RGH4_HUMAN;tr|E7EQJ0|E7EQJ0_HUMAN;tr|D6RDU3|D6RDU3_HUMAN;tr|D6RIU0|D6RIU0_HUMAN;tr|D6RIT2|D6RIT2_HUMAN;tr|D6RFM3|D6RFM3_HUMAN;tr|D6R9T0|D6R9T0_HUMAN;tr|E5RGV0|E…	tr|G8JLB6|G8JLB6_HUMAN;sp|P31943|HNRH1_HUMAN;sp|P55795|HNRH2_HUMAN;tr|E9PCY7|E9PCY7_HUMAN;tr|D6RIH9|D6RIH9_HUMAN;sp|P52597|HNRPF_HUMAN;tr|H0YB39|H0YB39_HUMAN;tr|D6RBM0|D6RBM0_HUMAN;tr|H0YBD7|H0YBD7_HUMAN;tr|H0YBG7|H0YBG7_HUMAN;tr|E5RGH4|E5RGH4_HUMAN;tr|E7EQJ0|E7EQJ0_HUMAN;tr|D6RDU3|D6RDU3_HUMAN;tr|D6RIU0|D6RIU0_HUMAN;tr|D6RIT2|D6RIT2_HUMAN;tr|D6RFM3|D6RFM3_HUMAN;tr|D6R9T0|D6R9T0_HUMAN;tr|E5RGV0|E…	2;2;2;2;1;1;1;1;1;1;1;1;1;1;1;1;1;1;1;1;1	2;2;2;2;1;1;1;1;1;1;1;1;1;1;1;1;1;1;1;1;1	2;2;2;2;1;1;1;1;1;1;1;1;1;1;1;1;1;1;1;1;1	tr|G8JLB6|G8JLB6_HUMAN Heterogeneous nuclear ribonucleoprotein H OS=Homo sapiens GN=HNRNPH1 PE=1 SV=1;sp|P31943|HNRH1_HUMAN Heterogeneous nuclear ribonucleoprotein H OS=Homo sapiens GN=HNRNPH1 PE=1 SV=4;sp|P55795|HNRH2_HUMAN Heterogeneous nuclear ribonucle	21	2	86805.4	HNRNPH1	ENSG00000169045	P31943	4.93855
sp|P50991|TCPD_HUMAN	sp|P50991|TCPD_HUMAN	5	5	5	sp|P50991|TCPD_HUMAN T-complex protein 1 subunit delta OS=Homo sapiens GN=CCT4 PE=1 SV=4	1	5	86703.4	CCT4	ENSG00000115484	P50991	4.93804
sp|P14314|GLU2B_HUMAN;tr|K7ELL7|K7ELL7_HUMAN;tr|K7EKX1|K7EKX1_HUMAN;tr|K7EJ70|K7EJ70_HUMAN;tr|K7EPW7|K7EPW7_HUMAN;tr|A0A0C4DGP4|A0A0C4DGP4_HUMAN	sp|P14314|GLU2B_HUMAN;tr|K7ELL7|K7ELL7_HUMAN	4;4;1;1;1;1	4;4;1;1;1;1	4;4;1;1;1;1	sp|P14314|GLU2B_HUMAN Glucosidase 2 subunit beta OS=Homo sapiens GN=PRKCSH PE=1 SV=2;tr|K7ELL7|K7ELL7_HUMAN Glucosidase 2 subunit beta OS=Homo sapiens GN=PRKCSH PE=1 SV=1	6	4	86700	PRKCSH	ENSG00000130175	P14314	4.93802
tr|C9JLK2|C9JLK2_HUMAN;tr|H7C393|H7C393_HUMAN;tr|H7C1U0|H7C1U0_HUMAN;sp|P13798|ACPH_HUMAN;tr|C9JIF9|C9JIF9_HUMAN	tr|C9JLK2|C9JLK2_HUMAN;tr|H7C393|H7C393_HUMAN;tr|H7C1U0|H7C1U0_HUMAN;sp|P13798|ACPH_HUMAN;tr|C9JIF9|C9JIF9_HUMAN	1;1;1;1;1	1;1;1;1;1	1;1;1;1;1	tr|C9JLK2|C9JLK2_HUMAN Acylamino-acid-releasing enzyme (Fragment) OS=Homo sapiens GN=APEH PE=1 SV=1;tr|H7C393|H7C393_HUMAN Acylamino-acid-releasing enzyme (Fragment) OS=Homo sapiens GN=APEH PE=1 SV=1;tr|H7C1U0|H7C1U0_HUMAN Acylamino-acid-releasing enzyme (	5	1	85721.3	APEH	ENSG00000164062	P13798	4.93309
sp|P17987|TCPA_HUMAN;tr|E7ERF2|E7ERF2_HUMAN;tr|F5H136|F5H136_HUMAN;tr|E7EQR6|E7EQR6_HUMAN;tr|F5H282|F5H282_HUMAN;tr|F5H7Y1|F5H7Y1_HUMAN;tr|F5H726|F5H726_HUMAN;tr|F5GZI8|F5GZI8_HUMAN;tr|F5H676|F5H676_HUMAN;tr|F5GYL4|F5GYL4_HUMAN;tr|F5GZ03|F5GZ03_HUMAN	sp|P17987|TCPA_HUMAN;tr|E7ERF2|E7ERF2_HUMAN;tr|F5H136|F5H136_HUMAN;tr|E7EQR6|E7EQR6_HUMAN	8;6;4;4;3;2;2;2;2;1;1	8;6;4;4;3;2;2;2;2;1;1	8;6;4;4;3;2;2;2;2;1;1	sp|P17987|TCPA_HUMAN T-complex protein 1 subunit alpha OS=Homo sapiens GN=TCP1 PE=1 SV=1;tr|E7ERF2|E7ERF2_HUMAN T-complex protein 1 subunit alpha OS=Homo sapiens GN=TCP1 PE=1 SV=1;tr|F5H136|F5H136_HUMAN T-complex protein 1 subunit alpha (Fragment) OS=Homo	11	8	85355.1	TCP1	ENSG00000120438	P17987	4.93123
tr|H0Y4D4|H0Y4D4_HUMAN;tr|C9JDE9|C9JDE9_HUMAN;sp|P09110|THIK_HUMAN	tr|H0Y4D4|H0Y4D4_HUMAN;tr|C9JDE9|C9JDE9_HUMAN;sp|P09110|THIK_HUMAN	1;1;1	1;1;1	1;1;1	tr|H0Y4D4|H0Y4D4_HUMAN 3-ketoacyl-CoA thiolase, peroxisomal (Fragment) OS=Homo sapiens GN=ACAA1 PE=1 SV=1;tr|C9JDE9|C9JDE9_HUMAN 3-ketoacyl-CoA thiolase, peroxisomal OS=Homo sapiens GN=ACAA1 PE=1 SV=1;sp|P09110|THIK_HUMAN 3-ketoacyl-CoA thiolase, peroxisom	3	1	84001.2	ACAA1	ENSG00000060971	P09110	4.92429
tr|A6NMU3|A6NMU3_HUMAN;sp|Q92783|STAM1_HUMAN	tr|A6NMU3|A6NMU3_HUMAN;sp|Q92783|STAM1_HUMAN	1;1	1;1	1;1	tr|A6NMU3|A6NMU3_HUMAN Signal transducing adapter molecule 1 (Fragment) OS=Homo sapiens GN=STAM PE=1 SV=2;sp|Q92783|STAM1_HUMAN Signal transducing adapter molecule 1 OS=Homo sapiens GN=STAM PE=1 SV=3	2	1	83986.3	STAM	ENSG00000136738	Q92783	4.92421
sp|O00303|EIF3F_HUMAN;tr|H0YDT6|H0YDT6_HUMAN	sp|O00303|EIF3F_HUMAN;tr|H0YDT6|H0YDT6_HUMAN	2;1	2;1	2;1	sp|O00303|EIF3F_HUMAN Eukaryotic translation initiation factor 3 subunit F OS=Homo sapiens GN=EIF3F PE=1 SV=1;tr|H0YDT6|H0YDT6_HUMAN Eukaryotic translation initiation factor 3 subunit F (Fragment) OS=Homo sapiens GN=EIF3F PE=1 SV=1	2	2	83514.1	EIF3F	ENSG00000175390	O00303	4.92176
sp|P09327|VILI_HUMAN;tr|B4DV78|B4DV78_HUMAN;tr|H7C0B6|H7C0B6_HUMAN;tr|C9J2B5|C9J2B5_HUMAN	sp|P09327|VILI_HUMAN;tr|B4DV78|B4DV78_HUMAN	7;5;3;1	7;5;3;1	7;5;3;1	sp|P09327|VILI_HUMAN Villin-1 OS=Homo sapiens GN=VIL1 PE=1 SV=4;tr|B4DV78|B4DV78_HUMAN Villin-1 OS=Homo sapiens GN=VIL1 PE=1 SV=1	4	7	83323.5	VIL1	ENSG00000127831	P09327	4.92077
sp|P53396|ACLY_HUMAN;tr|K7ESG8|K7ESG8_HUMAN	sp|P53396|ACLY_HUMAN	6;1	6;1	6;1	sp|P53396|ACLY_HUMAN ATP-citrate synthase OS=Homo sapiens GN=ACLY PE=1 SV=3	2	6	82058.9	ACLY	ENSG00000131473	P53396	4.91413
sp|Q7KZF4|SND1_HUMAN;tr|H7C597|H7C597_HUMAN	sp|Q7KZF4|SND1_HUMAN	9;2	9;2	9;2	sp|Q7KZF4|SND1_HUMAN Staphylococcal nuclease domain-containing protein 1 OS=Homo sapiens GN=SND1 PE=1 SV=1	2	9	80760.7	SND1	ENSG00000197157	Q7KZF4	4.9072
sp|P47756|CAPZB_HUMAN;tr|B1AK85|B1AK85_HUMAN	sp|P47756|CAPZB_HUMAN;tr|B1AK85|B1AK85_HUMAN	4;2	1;1	1;1	sp|P47756|CAPZB_HUMAN F-actin-capping protein subunit beta OS=Homo sapiens GN=CAPZB PE=1 SV=4;tr|B1AK85|B1AK85_HUMAN F-actin-capping protein subunit beta OS=Homo sapiens GN=CAPZB PE=1 SV=1	2	4	79496.7	CAPZB	ENSG00000077549	P47756	4.90035
tr|A0A0A0MSQ0|A0A0A0MSQ0_HUMAN;sp|P13797|PLST_HUMAN;tr|U3KQI3|U3KQI3_HUMAN;tr|H7C4N2|H7C4N2_HUMAN	tr|A0A0A0MSQ0|A0A0A0MSQ0_HUMAN;sp|P13797|PLST_HUMAN;tr|U3KQI3|U3KQI3_HUMAN	4;4;3;1	4;4;3;1	2;2;1;1	tr|A0A0A0MSQ0|A0A0A0MSQ0_HUMAN Plastin-3 OS=Homo sapiens GN=PLS3 PE=1 SV=1;sp|P13797|PLST_HUMAN Plastin-3 OS=Homo sapiens GN=PLS3 PE=1 SV=4;tr|U3KQI3|U3KQI3_HUMAN Plastin-3 (Fragment) OS=Homo sapiens GN=PLS3 PE=1 SV=1	4	4	79349.8	PLS3	ENSG00000102024	P13797	4.89955
sp|P78371|TCPB_HUMAN;tr|F5GWF6|F5GWF6_HUMAN;tr|F8VQ14|F8VQ14_HUMAN	sp|P78371|TCPB_HUMAN;tr|F5GWF6|F5GWF6_HUMAN;tr|F8VQ14|F8VQ14_HUMAN	3;3;2	3;3;2	3;3;2	sp|P78371|TCPB_HUMAN T-complex protein 1 subunit beta OS=Homo sapiens GN=CCT2 PE=1 SV=4;tr|F5GWF6|F5GWF6_HUMAN T-complex protein 1 subunit beta OS=Homo sapiens GN=CCT2 PE=1 SV=2;tr|F8VQ14|F8VQ14_HUMAN T-complex protein 1 subunit beta OS=Homo sapiens GN=CCT	3	3	78885.4	CCT2	ENSG00000166226	P78371	4.897
sp|P09874|PARP1_HUMAN;tr|Q5VX84|Q5VX84_HUMAN;tr|Q5VX85|Q5VX85_HUMAN	sp|P09874|PARP1_HUMAN	4;1;1	4;1;1	4;1;1	sp|P09874|PARP1_HUMAN Poly [ADP-ribose] polymerase 1 OS=Homo sapiens GN=PARP1 PE=1 SV=4	3	4	77749.1	PARP1	ENSG00000143799	P09874	4.8907
sp|P22626|ROA2_HUMAN;tr|A0A087WUI2|A0A087WUI2_HUMAN	sp|P22626|ROA2_HUMAN;tr|A0A087WUI2|A0A087WUI2_HUMAN	5;3	5;3	5;3	sp|P22626|ROA2_HUMAN Heterogeneous nuclear ribonucleoproteins A2/B1 OS=Homo sapiens GN=HNRNPA2B1 PE=1 SV=2;tr|A0A087WUI2|A0A087WUI2_HUMAN Heterogeneous nuclear ribonucleoproteins A2/B1 OS=Homo sapiens GN=HNRNPA2B1 PE=1 SV=1	2	5	77739.1	HNRNPA2B1	ENSG00000122566	P22626	4.89064
tr|G3V1Q4|G3V1Q4_HUMAN;tr|E7ES33|E7ES33_HUMAN;tr|E7EPK1|E7EPK1_HUMAN;sp|Q16181|SEPT7_HUMAN;tr|Q5JXL7|Q5JXL7_HUMAN;tr|H0Y3Y4|H0Y3Y4_HUMAN	tr|G3V1Q4|G3V1Q4_HUMAN;tr|E7ES33|E7ES33_HUMAN;tr|E7EPK1|E7EPK1_HUMAN;sp|Q16181|SEPT7_HUMAN;tr|Q5JXL7|Q5JXL7_HUMAN;tr|H0Y3Y4|H0Y3Y4_HUMAN	4;4;4;4;2;2	4;4;4;4;2;2	4;4;4;4;2;2	tr|G3V1Q4|G3V1Q4_HUMAN Septin 7, isoform CRA_a OS=Homo sapiens GN=SEPT7 PE=1 SV=1;tr|E7ES33|E7ES33_HUMAN Septin-7 OS=Homo sapiens GN=SEPT7 PE=1 SV=3;tr|E7EPK1|E7EPK1_HUMAN Septin-7 OS=Homo sapiens GN=SEPT7 PE=1 SV=2;sp|Q16181|SEPT7_HUMAN Septin-7 OS=Homo s	6	4	77729.9	SEPTIN7	ENSG00000122545	Q16181	4.89059
sp|Q9Y624|JAM1_HUMAN;tr|A0A087WY82|A0A087WY82_HUMAN	sp|Q9Y624|JAM1_HUMAN;tr|A0A087WY82|A0A087WY82_HUMAN	2;1	2;1	2;1	sp|Q9Y624|JAM1_HUMAN Junctional adhesion molecule A OS=Homo sapiens GN=F11R PE=1 SV=1;tr|A0A087WY82|A0A087WY82_HUMAN Junctional adhesion molecule A OS=Homo sapiens GN=F11R PE=1 SV=1	2	2	77673.5	F11R	ENSG00000158769	Q9Y624	4.89027
tr|A0A087X0S5|A0A087X0S5_HUMAN;sp|P12109|CO6A1_HUMAN	tr|A0A087X0S5|A0A087X0S5_HUMAN;sp|P12109|CO6A1_HUMAN	10;10	10;10	10;10	tr|A0A087X0S5|A0A087X0S5_HUMAN Collagen alpha-1(VI) chain OS=Homo sapiens GN=COL6A1 PE=1 SV=1;sp|P12109|CO6A1_HUMAN Collagen alpha-1(VI) chain OS=Homo sapiens GN=COL6A1 PE=1 SV=3	2	10	76640.9	COL6A1	ENSG00000142156	P12109	4.88446
sp|O95436|NPT2B_HUMAN	sp|O95436|NPT2B_HUMAN	2	2	2	sp|O95436|NPT2B_HUMAN Sodium-dependent phosphate transport protein 2B OS=Homo sapiens GN=SLC34A2 PE=1 SV=3	1	2	76604.4	SLC34A2	ENSG00000157765	O95436	4.88425
tr|F8VV32|F8VV32_HUMAN;tr|A0A0B4J259|A0A0B4J259_HUMAN;sp|P61626|LYSC_HUMAN	tr|F8VV32|F8VV32_HUMAN;tr|A0A0B4J259|A0A0B4J259_HUMAN;sp|P61626|LYSC_HUMAN	1;1;1	1;1;1	1;1;1	tr|F8VV32|F8VV32_HUMAN Lysozyme OS=Homo sapiens GN=LYZ PE=1 SV=1;tr|A0A0B4J259|A0A0B4J259_HUMAN Lysozyme OS=Homo sapiens GN=LYZ PE=1 SV=1;sp|P61626|LYSC_HUMAN Lysozyme C OS=Homo sapiens GN=LYZ PE=1 SV=1	3	1	76265.1	LYZ	ENSG00000090382	P61626	4.88233
sp|P35241|RADI_HUMAN;tr|E9PNV3|E9PNV3_HUMAN	sp|P35241|RADI_HUMAN	17;4	6;1	6;1	sp|P35241|RADI_HUMAN Radixin OS=Homo sapiens GN=RDX PE=1 SV=1	2	17	75723.1	RDX	ENSG00000137710	P35241	4.87923
sp|P60842|IF4A1_HUMAN;tr|J3KT12|J3KT12_HUMAN;tr|J3QR64|J3QR64_HUMAN;tr|J3KSZ0|J3KSZ0_HUMAN;tr|J3QS69|J3QS69_HUMAN;tr|J3QL43|J3QL43_HUMAN;tr|J3QLN6|J3QLN6_HUMAN;tr|J3KTB5|J3KTB5_HUMAN;tr|E7EQG2|E7EQG2_HUMAN;sp|Q14240|IF4A2_HUMAN;tr|J3KS25|J3KS25_HUMAN;tr|J3QKZ9|J3QKZ9_HUMAN;tr|J3KT04|J3KT04_HUMAN;tr|J3KTN0|J3KTN0_HUMAN;tr|J3KSN7|J3KSN7_HUMAN;tr|E7EMV8|E7EMV8_HUMAN;tr|J3KS93|J3KS93_HUMAN;tr|J3QL52|…	sp|P60842|IF4A1_HUMAN;tr|J3KT12|J3KT12_HUMAN;tr|J3QR64|J3QR64_HUMAN;tr|J3KSZ0|J3KSZ0_HUMAN;tr|J3QS69|J3QS69_HUMAN;tr|J3QL43|J3QL43_HUMAN;tr|J3QLN6|J3QLN6_HUMAN;tr|J3KTB5|J3KTB5_HUMAN;tr|E7EQG2|E7EQG2_HUMAN;sp|Q14240|IF4A2_HUMAN;tr|J3KS25|J3KS25_HUMAN;tr|J3QKZ9|J3QKZ9_HUMAN	4;4;3;3;3;3;3;3;2;2;2;2;1;1;1;1;1;1	4;4;3;3;3;3;3;3;2;2;2;2;1;1;1;1;1;1	4;4;3;3;3;3;3;3;2;2;2;2;1;1;1;1;1;1	sp|P60842|IF4A1_HUMAN Eukaryotic initiation factor 4A-I OS=Homo sapiens GN=EIF4A1 PE=1 SV=1;tr|J3KT12|J3KT12_HUMAN Eukaryotic initiation factor 4A-I OS=Homo sapiens GN=EIF4A1 PE=1 SV=1;tr|J3QR64|J3QR64_HUMAN Eukaryotic initiation factor 4A-I (Fragment) OS=	18	4	72785.4	EIF4A1	ENSG00000161960	P60842	4.86204
sp|P08253|MMP2_HUMAN	sp|P08253|MMP2_HUMAN	3	3	3	sp|P08253|MMP2_HUMAN 72 kDa type IV collagenase OS=Homo sapiens GN=MMP2 PE=1 SV=2	1	3	72215.3	MMP2	ENSG00000087245	P08253	4.85863
sp|Q16851|UGPA_HUMAN;tr|A0A087WYS1|A0A087WYS1_HUMAN;tr|E7EUC7|E7EUC7_HUMAN;tr|C9J6Q0|C9J6Q0_HUMAN	sp|Q16851|UGPA_HUMAN;tr|A0A087WYS1|A0A087WYS1_HUMAN;tr|E7EUC7|E7EUC7_HUMAN	4;3;3;1	4;3;3;1	4;3;3;1	sp|Q16851|UGPA_HUMAN UTP--glucose-1-phosphate uridylyltransferase OS=Homo sapiens GN=UGP2 PE=1 SV=5;tr|A0A087WYS1|A0A087WYS1_HUMAN UTP--glucose-1-phosphate uridylyltransferase OS=Homo sapiens GN=UGP2 PE=1 SV=1;tr|E7EUC7|E7EUC7_HUMAN UTP--glucose-1-phosphat	4	4	71418.5	UGP2	ENSG00000169764	Q16851	4.85381
sp|O15144|ARPC2_HUMAN;tr|G5E9S7|G5E9S7_HUMAN;tr|C9JTV5|C9JTV5_HUMAN;tr|G5E9J0|G5E9J0_HUMAN	sp|O15144|ARPC2_HUMAN;tr|G5E9S7|G5E9S7_HUMAN;tr|C9JTV5|C9JTV5_HUMAN;tr|G5E9J0|G5E9J0_HUMAN	3;2;2;2	3;2;2;2	3;2;2;2	sp|O15144|ARPC2_HUMAN Actin-related protein 2/3 complex subunit 2 OS=Homo sapiens GN=ARPC2 PE=1 SV=1;tr|G5E9S7|G5E9S7_HUMAN Actin related protein 2/3 complex, subunit 2, 34kDa, isoform CRA_e OS=Homo sapiens GN=ARPC2 PE=1 SV=1;tr|C9JTV5|C9JTV5_HUMAN Actin-r	4	3	71180.1	ARPC2	ENSG00000163466	O15144	4.85236
tr|C9J7D1|C9J7D1_HUMAN;tr|C9J4S4|C9J4S4_HUMAN;tr|C9IZZ0|C9IZZ0_HUMAN;tr|C9J4V0|C9J4V0_HUMAN;tr|C9J592|C9J592_HUMAN;tr|C9J8S3|C9J8S3_HUMAN;sp|P51149|RAB7A_HUMAN	tr|C9J7D1|C9J7D1_HUMAN;tr|C9J4S4|C9J4S4_HUMAN;tr|C9IZZ0|C9IZZ0_HUMAN;tr|C9J4V0|C9J4V0_HUMAN;tr|C9J592|C9J592_HUMAN;tr|C9J8S3|C9J8S3_HUMAN;sp|P51149|RAB7A_HUMAN	2;2;2;2;2;2;2	2;2;2;2;2;2;2	2;2;2;2;2;2;2	tr|C9J7D1|C9J7D1_HUMAN Ras-related protein Rab-7a OS=Homo sapiens GN=RAB7A PE=1 SV=1;tr|C9J4S4|C9J4S4_HUMAN Ras-related protein Rab-7a OS=Homo sapiens GN=RAB7A PE=1 SV=1;tr|C9IZZ0|C9IZZ0_HUMAN Ras-related protein Rab-7a (Fragment) OS=Homo sapiens GN=RAB7A	7	2	68337.5	RAB7A	ENSG00000075785	P51149	4.83466
sp|P15924|DESP_HUMAN	sp|P15924|DESP_HUMAN	17	17	17	sp|P15924|DESP_HUMAN Desmoplakin OS=Homo sapiens GN=DSP PE=1 SV=3	1	17	67703.9	DSP	ENSG00000096696	P15924	4.83061
sp|O14672|ADA10_HUMAN	sp|O14672|ADA10_HUMAN	2	2	2	sp|O14672|ADA10_HUMAN Disintegrin and metalloproteinase domain-containing protein 10 OS=Homo sapiens GN=ADAM10 PE=1 SV=1	1	2	67659.5	ADAM10	ENSG00000137845	O14672	4.83033
tr|A0A087WXW9|A0A087WXW9_HUMAN;sp|P20908|CO5A1_HUMAN;tr|H7BY82|H7BY82_HUMAN;sp|P12107|COBA1_HUMAN	tr|A0A087WXW9|A0A087WXW9_HUMAN;sp|P20908|CO5A1_HUMAN	5;5;1;1	5;5;1;1	5;5;1;1	tr|A0A087WXW9|A0A087WXW9_HUMAN Collagen alpha-1(V) chain OS=Homo sapiens GN=COL5A1 PE=1 SV=1;sp|P20908|CO5A1_HUMAN Collagen alpha-1(V) chain OS=Homo sapiens GN=COL5A1 PE=1 SV=3	4	5	67529.1	COL5A1	ENSG00000130635	P20908	4.82949
tr|C9JZG1|C9JZG1_HUMAN;sp|P55884|EIF3B_HUMAN	tr|C9JZG1|C9JZG1_HUMAN;sp|P55884|EIF3B_HUMAN	2;2	2;2	2;2	tr|C9JZG1|C9JZG1_HUMAN Eukaryotic translation initiation factor 3 subunit B (Fragment) OS=Homo sapiens GN=EIF3B PE=1 SV=1;sp|P55884|EIF3B_HUMAN Eukaryotic translation initiation factor 3 subunit B OS=Homo sapiens GN=EIF3B PE=1 SV=3	2	2	66770	EIF3B	ENSG00000106263	P55884	4.82458
tr|J3QR09|J3QR09_HUMAN;tr|J3KTE4|J3KTE4_HUMAN;sp|P84098|RL19_HUMAN;tr|J3QL15|J3QL15_HUMAN	tr|J3QR09|J3QR09_HUMAN;tr|J3KTE4|J3KTE4_HUMAN;sp|P84098|RL19_HUMAN	3;3;3;1	3;3;3;1	3;3;3;1	tr|J3QR09|J3QR09_HUMAN Ribosomal protein L19 OS=Homo sapiens GN=RPL19 PE=1 SV=1;tr|J3KTE4|J3KTE4_HUMAN Ribosomal protein L19 OS=Homo sapiens GN=RPL19 PE=1 SV=1;sp|P84098|RL19_HUMAN 60S ribosomal protein L19 OS=Homo sapiens GN=RPL19 PE=1 SV=1	4	3	66601.4	RPL19	ENSG00000108298	P84098	4.82348
sp|Q8IY18|SMC5_HUMAN	sp|Q8IY18|SMC5_HUMAN	1	1	1	sp|Q8IY18|SMC5_HUMAN Structural maintenance of chromosomes protein 5 OS=Homo sapiens GN=SMC5 PE=1 SV=2	1	1	66572.5	SMC5	ENSG00000198887	Q8IY18	4.8233
tr|A8MVZ9|A8MVZ9_HUMAN;sp|P09972|ALDOC_HUMAN;tr|C9J8F3|C9J8F3_HUMAN;tr|J3KSV6|J3KSV6_HUMAN;tr|J3QKP5|J3QKP5_HUMAN;tr|J3QKK1|J3QKK1_HUMAN;tr|K7EKH5|K7EKH5_HUMAN	tr|A8MVZ9|A8MVZ9_HUMAN;sp|P09972|ALDOC_HUMAN;tr|C9J8F3|C9J8F3_HUMAN;tr|J3KSV6|J3KSV6_HUMAN;tr|J3QKP5|J3QKP5_HUMAN	5;5;3;3;3;2;2	5;5;3;3;3;2;2	5;5;3;3;3;2;2	tr|A8MVZ9|A8MVZ9_HUMAN Fructose-bisphosphate aldolase OS=Homo sapiens GN=ALDOC PE=1 SV=1;sp|P09972|ALDOC_HUMAN Fructose-bisphosphate aldolase C OS=Homo sapiens GN=ALDOC PE=1 SV=2;tr|C9J8F3|C9J8F3_HUMAN Fructose-bisphosphate aldolase C (Fragment) OS=Homo sa	7	5	66541.4	ALDOC	ENSG00000109107	P09972	4.82309
tr|D6RGI3|D6RGI3_HUMAN;sp|Q9NVA2|SEP11_HUMAN;tr|D6RER5|D6RER5_HUMAN;tr|D6RDP1|D6RDP1_HUMAN;tr|D6R9Y6|D6R9Y6_HUMAN;tr|D6RDU5|D6RDU5_HUMAN	tr|D6RGI3|D6RGI3_HUMAN;sp|Q9NVA2|SEP11_HUMAN;tr|D6RER5|D6RER5_HUMAN;tr|D6RDP1|D6RDP1_HUMAN;tr|D6R9Y6|D6R9Y6_HUMAN;tr|D6RDU5|D6RDU5_HUMAN	2;2;2;1;1;1	2;2;2;1;1;1	2;2;2;1;1;1	tr|D6RGI3|D6RGI3_HUMAN Septin 11, isoform CRA_b OS=Homo sapiens GN=SEPT11 PE=1 SV=1;sp|Q9NVA2|SEP11_HUMAN Septin-11 OS=Homo sapiens GN=SEPT11 PE=1 SV=3;tr|D6RER5|D6RER5_HUMAN Septin-11 OS=Homo sapiens GN=SEPT11 PE=1 SV=1;tr|D6RDP1|D6RDP1_HUMAN Septin-11 (F	6	2	66500.1	SEPTIN11	ENSG00000138758	Q9NVA2	4.82282
tr|Q5TA01|Q5TA01_HUMAN;tr|Q5TA02|Q5TA02_HUMAN;sp|P78417|GSTO1_HUMAN	tr|Q5TA01|Q5TA01_HUMAN;tr|Q5TA02|Q5TA02_HUMAN;sp|P78417|GSTO1_HUMAN	3;3;3	3;3;3	3;3;3	tr|Q5TA01|Q5TA01_HUMAN Glutathione S-transferase omega-1 (Fragment) OS=Homo sapiens GN=GSTO1 PE=1 SV=1;tr|Q5TA02|Q5TA02_HUMAN Glutathione S-transferase omega-1 (Fragment) OS=Homo sapiens GN=GSTO1 PE=1 SV=1;sp|P78417|GSTO1_HUMAN Glutathione S-transferase om	3	3	66389.4	GSTO1	ENSG00000148834	P78417	4.8221
sp|Q9Y6C2|EMIL1_HUMAN;tr|A0A0C4DFX3|A0A0C4DFX3_HUMAN;tr|A0A0A0MT20|A0A0A0MT20_HUMAN	sp|Q9Y6C2|EMIL1_HUMAN;tr|A0A0C4DFX3|A0A0C4DFX3_HUMAN	11;11;5	11;11;5	11;11;5	sp|Q9Y6C2|EMIL1_HUMAN EMILIN-1 OS=Homo sapiens GN=EMILIN1 PE=1 SV=2;tr|A0A0C4DFX3|A0A0C4DFX3_HUMAN EMILIN-1 OS=Homo sapiens GN=EMILIN1 PE=1 SV=1	3	11	66276.2	EMILIN1	ENSG00000138080	Q9Y6C2	4.82136
sp|Q16555|DPYL2_HUMAN	sp|Q16555|DPYL2_HUMAN	4	3	3	sp|Q16555|DPYL2_HUMAN Dihydropyrimidinase-related protein 2 OS=Homo sapiens GN=DPYSL2 PE=1 SV=1	1	4	65695.1	DPYSL2	ENSG00000092964	Q16555	4.81753
sp|O00468|AGRIN_HUMAN;tr|A0A087X208|A0A087X208_HUMAN;tr|H0Y5U1|H0Y5U1_HUMAN	sp|O00468|AGRIN_HUMAN;tr|A0A087X208|A0A087X208_HUMAN	6;6;1	6;6;1	6;6;1	sp|O00468|AGRIN_HUMAN Agrin OS=Homo sapiens GN=AGRN PE=1 SV=5;tr|A0A087X208|A0A087X208_HUMAN Agrin OS=Homo sapiens GN=AGRN PE=1 SV=1	3	6	65671.6	AGRN	ENSG00000188157	O00468	4.81738
sp|Q9Y617|SERC_HUMAN	sp|Q9Y617|SERC_HUMAN	3	3	3	sp|Q9Y617|SERC_HUMAN Phosphoserine aminotransferase OS=Homo sapiens GN=PSAT1 PE=1 SV=2	1	3	65356.3	PSAT1	ENSG00000135069	Q9Y617	4.81529
tr|E9PEX6|E9PEX6_HUMAN;sp|P09622|DLDH_HUMAN	tr|E9PEX6|E9PEX6_HUMAN;sp|P09622|DLDH_HUMAN	2;2	2;2	2;2	tr|E9PEX6|E9PEX6_HUMAN Dihydrolipoyl dehydrogenase OS=Homo sapiens GN=DLD PE=1 SV=1;sp|P09622|DLDH_HUMAN Dihydrolipoyl dehydrogenase, mitochondrial OS=Homo sapiens GN=DLD PE=1 SV=2	2	2	65130	DLD	ENSG00000091140	P09622	4.81378
sp|P38919|IF4A3_HUMAN;tr|I3L3H2|I3L3H2_HUMAN	sp|P38919|IF4A3_HUMAN;tr|I3L3H2|I3L3H2_HUMAN	2;1	2;1	2;1	sp|P38919|IF4A3_HUMAN Eukaryotic initiation factor 4A-III OS=Homo sapiens GN=EIF4A3 PE=1 SV=4;tr|I3L3H2|I3L3H2_HUMAN Eukaryotic initiation factor 4A-III (Fragment) OS=Homo sapiens GN=EIF4A3 PE=1 SV=1	2	2	64722.9	EIF4A3	ENSG00000141543	P38919	4.81106
sp|P20645|MPRD_HUMAN;tr|F5GXE0|F5GXE0_HUMAN;tr|F5GXU0|F5GXU0_HUMAN;tr|H0YGT2|H0YGT2_HUMAN;tr|F5H883|F5H883_HUMAN;tr|F5GX30|F5GX30_HUMAN	sp|P20645|MPRD_HUMAN;tr|F5GXE0|F5GXE0_HUMAN;tr|F5GXU0|F5GXU0_HUMAN;tr|H0YGT2|H0YGT2_HUMAN;tr|F5H883|F5H883_HUMAN;tr|F5GX30|F5GX30_HUMAN	2;1;1;1;1;1	2;1;1;1;1;1	2;1;1;1;1;1	sp|P20645|MPRD_HUMAN Cation-dependent mannose-6-phosphate receptor OS=Homo sapiens GN=M6PR PE=1 SV=1;tr|F5GXE0|F5GXE0_HUMAN Cation-dependent mannose-6-phosphate receptor (Fragment) OS=Homo sapiens GN=M6PR PE=1 SV=1;tr|F5GXU0|F5GXU0_HUMAN Cation-dependent m	6	2	64392.6	M6PR	ENSG00000003056	P20645	4.80884
sp|P22234|PUR6_HUMAN;tr|E9PBS1|E9PBS1_HUMAN;tr|D6RF62|D6RF62_HUMAN	sp|P22234|PUR6_HUMAN;tr|E9PBS1|E9PBS1_HUMAN	4;4;1	4;4;1	4;4;1	sp|P22234|PUR6_HUMAN Multifunctional protein ADE2 OS=Homo sapiens GN=PAICS PE=1 SV=3;tr|E9PBS1|E9PBS1_HUMAN Multifunctional protein ADE2 (Fragment) OS=Homo sapiens GN=PAICS PE=1 SV=1	3	4	63985.4	PAICS	ENSG00000128050	P22234	4.80608
tr|G3XAM7|G3XAM7_HUMAN;sp|P35221|CTNA1_HUMAN;tr|E5RIB1|E5RIB1_HUMAN;tr|E5RJ41|E5RJ41_HUMAN;tr|E5RJZ2|E5RJZ2_HUMAN;tr|E5RIT8|E5RIT8_HUMAN;tr|E5RFM3|E5RFM3_HUMAN;tr|E5RJL0|E5RJL0_HUMAN;tr|E5RIE0|E5RIE0_HUMAN;tr|E5RHV7|E5RHV7_HUMAN;tr|E5RGY6|E5RGY6_HUMAN;tr|E5RG03|E5RG03_HUMAN;tr|A0A0A0MTJ6|A0A0A0MTJ6_HUMAN;tr|A0A0A0MRI5|A0A0A0MRI5_HUMAN;sp|P26232|CTNA2_HUMAN	tr|G3XAM7|G3XAM7_HUMAN;sp|P35221|CTNA1_HUMAN;tr|E5RIB1|E5RIB1_HUMAN	6;6;3;2;1;1;1;1;1;1;1;1;1;1;1	6;6;3;2;1;1;1;1;1;1;1;1;1;1;1	6;6;3;2;1;1;1;1;1;1;1;1;1;1;1	tr|G3XAM7|G3XAM7_HUMAN Catenin (Cadherin-associated protein), alpha 1, 102kDa, isoform CRA_a OS=Homo sapiens GN=CTNNA1 PE=1 SV=1;sp|P35221|CTNA1_HUMAN Catenin alpha-1 OS=Homo sapiens GN=CTNNA1 PE=1 SV=1;tr|E5RIB1|E5RIB1_HUMAN Catenin alpha-1 (Fragment) OS=	15	6	63547	CTNNA1	ENSG00000044115	P35221	4.80309
sp|Q9P2B2|FPRP_HUMAN	sp|Q9P2B2|FPRP_HUMAN	7	7	7	sp|Q9P2B2|FPRP_HUMAN Prostaglandin F2 receptor negative regulator OS=Homo sapiens GN=PTGFRN PE=1 SV=2	1	7	63149.1	PTGFRN	ENSG00000134247	Q9P2B2	4.80037
sp|Q9NZT1|CALL5_HUMAN	sp|Q9NZT1|CALL5_HUMAN	1	1	1	sp|Q9NZT1|CALL5_HUMAN Calmodulin-like protein 5 OS=Homo sapiens GN=CALML5 PE=1 SV=2	1	1	61392.5	CALML5	ENSG00000178372	Q9NZT1	4.78812
sp|Q8WW52|F151A_HUMAN	sp|Q8WW52|F151A_HUMAN	4	4	4	sp|Q8WW52|F151A_HUMAN Protein FAM151A OS=Homo sapiens GN=FAM151A PE=2 SV=2	1	4	61329.8	FAM151A	ENSG00000162391	Q8WW52	4.78767
tr|J3KQ66|J3KQ66_HUMAN;sp|P78509|RELN_HUMAN	tr|J3KQ66|J3KQ66_HUMAN;sp|P78509|RELN_HUMAN	12;12	12;12	12;12	tr|J3KQ66|J3KQ66_HUMAN Reelin OS=Homo sapiens GN=RELN PE=1 SV=1;sp|P78509|RELN_HUMAN Reelin OS=Homo sapiens GN=RELN PE=1 SV=3	2	12	60991.5	RELN	ENSG00000189056	P78509	4.78527
sp|Q9H6N6|MYH16_HUMAN	sp|Q9H6N6|MYH16_HUMAN	2	2	2	sp|Q9H6N6|MYH16_HUMAN Putative uncharacterized protein MYH16 OS=Homo sapiens GN=MYH16 PE=1 SV=2	1	2	60988.9	MYH16	ENSG00000293560	Q9H6N6	4.78525
tr|G3V3I1|G3V3I1_HUMAN;tr|G3V295|G3V295_HUMAN;sp|P60900|PSA6_HUMAN;tr|G3V5Z7|G3V5Z7_HUMAN;tr|G3V3U4|G3V3U4_HUMAN;tr|G3V4S5|G3V4S5_HUMAN;tr|G3V2S7|G3V2S7_HUMAN	tr|G3V3I1|G3V3I1_HUMAN;tr|G3V295|G3V295_HUMAN;sp|P60900|PSA6_HUMAN;tr|G3V5Z7|G3V5Z7_HUMAN;tr|G3V3U4|G3V3U4_HUMAN	4;4;4;4;3;1;1	4;4;4;4;3;1;1	4;4;4;4;3;1;1	tr|G3V3I1|G3V3I1_HUMAN Proteasome subunit alpha type OS=Homo sapiens GN=PSMA6 PE=1 SV=1;tr|G3V295|G3V295_HUMAN Proteasome subunit alpha type OS=Homo sapiens GN=PSMA6 PE=1 SV=1;sp|P60900|PSA6_HUMAN Proteasome subunit alpha type-6 OS=Homo sapiens GN=PSMA6 PE	7	4	60265	PSMA6	ENSG00000100902	P60900	4.78007
sp|O15230|LAMA5_HUMAN;tr|A0A087WYH7|A0A087WYH7_HUMAN	sp|O15230|LAMA5_HUMAN	14;1	14;1	14;1	sp|O15230|LAMA5_HUMAN Laminin subunit alpha-5 OS=Homo sapiens GN=LAMA5 PE=1 SV=8	2	14	60216.8	LAMA5	ENSG00000130702	O15230	4.77972
tr|H9KV75|H9KV75_HUMAN;sp|P12814|ACTN1_HUMAN;tr|H0YJ11|H0YJ11_HUMAN;tr|H0YJW3|H0YJW3_HUMAN;tr|H7C5W8|H7C5W8_HUMAN;tr|G3V2E8|G3V2E8_HUMAN;tr|G3V5M4|G3V5M4_HUMAN;tr|G3V2X9|G3V2X9_HUMAN;tr|G3V2W4|G3V2W4_HUMAN;tr|G3V2N5|G3V2N5_HUMAN;sp|P35609|ACTN2_HUMAN;sp|Q08043|ACTN3_HUMAN;tr|A0A087WSZ2|A0A087WSZ2_HUMAN;tr|F6THM6|F6THM6_HUMAN	tr|H9KV75|H9KV75_HUMAN;sp|P12814|ACTN1_HUMAN;tr|H0YJ11|H0YJ11_HUMAN	8;8;4;3;3;2;2;2;2;2;2;2;2;1	2;2;2;1;1;0;0;0;0;0;0;0;0;0	2;2;2;1;1;0;0;0;0;0;0;0;0;0	tr|H9KV75|H9KV75_HUMAN Alpha-actinin-1 OS=Homo sapiens GN=ACTN1 PE=1 SV=1;sp|P12814|ACTN1_HUMAN Alpha-actinin-1 OS=Homo sapiens GN=ACTN1 PE=1 SV=2;tr|H0YJ11|H0YJ11_HUMAN Alpha-actinin-1 (Fragment) OS=Homo sapiens GN=ACTN1 PE=1 SV=1	14	8	58666.6	ACTN1	ENSG00000072110	P12814	4.76839
sp|Q99436|PSB7_HUMAN;tr|Q5TBG5|Q5TBG5_HUMAN	sp|Q99436|PSB7_HUMAN;tr|Q5TBG5|Q5TBG5_HUMAN	2;1	2;1	2;1	sp|Q99436|PSB7_HUMAN Proteasome subunit beta type-7 OS=Homo sapiens GN=PSMB7 PE=1 SV=1;tr|Q5TBG5|Q5TBG5_HUMAN Proteasome subunit beta type (Fragment) OS=Homo sapiens GN=PSMB7 PE=1 SV=1	2	2	57264.1	PSMB7	ENSG00000136930	Q99436	4.75788
tr|H0YAG8|H0YAG8_HUMAN;sp|P11766|ADHX_HUMAN	tr|H0YAG8|H0YAG8_HUMAN;sp|P11766|ADHX_HUMAN	3;3	3;3	3;3	tr|H0YAG8|H0YAG8_HUMAN Alcohol dehydrogenase class-3 (Fragment) OS=Homo sapiens GN=ADH5 PE=1 SV=1;sp|P11766|ADHX_HUMAN Alcohol dehydrogenase class-3 OS=Homo sapiens GN=ADH5 PE=1 SV=4	2	3	57133.9	ADH5	ENSG00000197894	P11766	4.75689
sp|P13611|CSPG2_HUMAN;tr|E9PF17|E9PF17_HUMAN;tr|D6RGZ6|D6RGZ6_HUMAN;tr|Q86W61|Q86W61_HUMAN	sp|P13611|CSPG2_HUMAN;tr|E9PF17|E9PF17_HUMAN;tr|D6RGZ6|D6RGZ6_HUMAN	7;6;4;3	7;6;4;3	7;6;4;3	sp|P13611|CSPG2_HUMAN Versican core protein OS=Homo sapiens GN=VCAN PE=1 SV=3;tr|E9PF17|E9PF17_HUMAN Versican core protein OS=Homo sapiens GN=VCAN PE=1 SV=2;tr|D6RGZ6|D6RGZ6_HUMAN Versican core protein (Fragment) OS=Homo sapiens GN=VCAN PE=1 SV=1	4	7	55878	VCAN	ENSG00000038427	P13611	4.74724
sp|P40227|TCPZ_HUMAN;sp|Q92526|TCPW_HUMAN	sp|P40227|TCPZ_HUMAN	4;1	4;1	4;1	sp|P40227|TCPZ_HUMAN T-complex protein 1 subunit zeta OS=Homo sapiens GN=CCT6A PE=1 SV=3	2	4	55309.1	CCT6A	ENSG00000146731	P40227	4.7428
tr|H3BQF1|H3BQF1_HUMAN;sp|P07741|APT_HUMAN;tr|H3BSW3|H3BSW3_HUMAN;tr|H3BQZ9|H3BQZ9_HUMAN;tr|H3BQB1|H3BQB1_HUMAN	tr|H3BQF1|H3BQF1_HUMAN;sp|P07741|APT_HUMAN;tr|H3BSW3|H3BSW3_HUMAN;tr|H3BQZ9|H3BQZ9_HUMAN;tr|H3BQB1|H3BQB1_HUMAN	3;3;2;2;2	3;3;2;2;2	3;3;2;2;2	tr|H3BQF1|H3BQF1_HUMAN Adenine phosphoribosyltransferase (Fragment) OS=Homo sapiens GN=APRT PE=1 SV=6;sp|P07741|APT_HUMAN Adenine phosphoribosyltransferase OS=Homo sapiens GN=APRT PE=1 SV=2;tr|H3BSW3|H3BSW3_HUMAN Adenine phosphoribosyltransferase OS=Homo s	5	3	55112.5	APRT	ENSG00000198931	P07741	4.74125
sp|P22314|UBA1_HUMAN;tr|Q5JRR9|Q5JRR9_HUMAN;tr|Q5JRS0|Q5JRS0_HUMAN;tr|Q5JRS2|Q5JRS2_HUMAN;tr|Q5JRR6|Q5JRR6_HUMAN	sp|P22314|UBA1_HUMAN;tr|Q5JRR9|Q5JRR9_HUMAN;tr|Q5JRS0|Q5JRS0_HUMAN	3;2;2;1;1	3;2;2;1;1	3;2;2;1;1	sp|P22314|UBA1_HUMAN Ubiquitin-like modifier-activating enzyme 1 OS=Homo sapiens GN=UBA1 PE=1 SV=3;tr|Q5JRR9|Q5JRR9_HUMAN Ubiquitin-like modifier-activating enzyme 1 (Fragment) OS=Homo sapiens GN=UBA1 PE=1 SV=6;tr|Q5JRS0|Q5JRS0_HUMAN Ubiquitin-like modifie	5	3	54986.1	UBA1	ENSG00000130985	P22314	4.74025
tr|K7EL40|K7EL40_HUMAN;sp|Q9UHD8|SEPT9_HUMAN;tr|K7ER52|K7ER52_HUMAN;tr|K7EIE4|K7EIE4_HUMAN;tr|K7EQD7|K7EQD7_HUMAN;tr|K7EK18|K7EK18_HUMAN;tr|K7ELJ9|K7ELJ9_HUMAN;tr|K7EIR4|K7EIR4_HUMAN;tr|K7EKN4|K7EKN4_HUMAN;tr|K7EN52|K7EN52_HUMAN;tr|K7ENQ5|K7ENQ5_HUMAN;tr|K7EJZ2|K7EJZ2_HUMAN;tr|K7ER14|K7ER14_HUMAN	tr|K7EL40|K7EL40_HUMAN;sp|Q9UHD8|SEPT9_HUMAN;tr|K7ER52|K7ER52_HUMAN;tr|K7EIE4|K7EIE4_HUMAN;tr|K7EQD7|K7EQD7_HUMAN;tr|K7EK18|K7EK18_HUMAN;tr|K7ELJ9|K7ELJ9_HUMAN	5;5;4;4;4;4;3;2;2;2;2;2;1	5;5;4;4;4;4;3;2;2;2;2;2;1	5;5;4;4;4;4;3;2;2;2;2;2;1	tr|K7EL40|K7EL40_HUMAN Septin-9 (Fragment) OS=Homo sapiens GN=SEPT9 PE=1 SV=1;sp|Q9UHD8|SEPT9_HUMAN Septin-9 OS=Homo sapiens GN=SEPT9 PE=1 SV=2;tr|K7ER52|K7ER52_HUMAN Septin-9 (Fragment) OS=Homo sapiens GN=SEPT9 PE=1 SV=1;tr|K7EIE4|K7EIE4_HUMAN Septin-9 (F	13	5	54793.5	SEPTIN9	ENSG00000184640	Q9UHD8	4.73873
sp|Q9BS26|ERP44_HUMAN	sp|Q9BS26|ERP44_HUMAN	2	2	2	sp|Q9BS26|ERP44_HUMAN Endoplasmic reticulum resident protein 44 OS=Homo sapiens GN=ERP44 PE=1 SV=1	1	2	53846.9	ERP44	ENSG00000023318	Q9BS26	4.73116
tr|H0YAR1|H0YAR1_HUMAN;sp|Q9Y4K0|LOXL2_HUMAN	tr|H0YAR1|H0YAR1_HUMAN;sp|Q9Y4K0|LOXL2_HUMAN	1;1	1;1	1;1	tr|H0YAR1|H0YAR1_HUMAN Lysyl oxidase homolog 2 (Fragment) OS=Homo sapiens GN=LOXL2 PE=1 SV=1;sp|Q9Y4K0|LOXL2_HUMAN Lysyl oxidase homolog 2 OS=Homo sapiens GN=LOXL2 PE=1 SV=1	2	1	53737.6	LOXL2	ENSG00000134013	Q9Y4K0	4.73028
tr|H0Y4R1|H0Y4R1_HUMAN;sp|P12268|IMDH2_HUMAN	tr|H0Y4R1|H0Y4R1_HUMAN;sp|P12268|IMDH2_HUMAN	2;2	2;2	2;2	tr|H0Y4R1|H0Y4R1_HUMAN Inosine-5-monophosphate dehydrogenase 2 (Fragment) OS=Homo sapiens GN=IMPDH2 PE=1 SV=1;sp|P12268|IMDH2_HUMAN Inosine-5-monophosphate dehydrogenase 2 OS=Homo sapiens GN=IMPDH2 PE=1 SV=2	2	2	53719.5	IMPDH2	ENSG00000178035	P12268	4.73013
sp|Q07065|CKAP4_HUMAN	sp|Q07065|CKAP4_HUMAN	11	11	11	sp|Q07065|CKAP4_HUMAN Cytoskeleton-associated protein 4 OS=Homo sapiens GN=CKAP4 PE=1 SV=2	1	11	51413.5	CKAP4	ENSG00000136026	Q07065	4.71108
sp|Q9H2A2|AL8A1_HUMAN	sp|Q9H2A2|AL8A1_HUMAN	2	2	2	sp|Q9H2A2|AL8A1_HUMAN Aldehyde dehydrogenase family 8 member A1 OS=Homo sapiens GN=ALDH8A1 PE=1 SV=1	1	2	51156.4	ALDH8A1	ENSG00000118514	Q9H2A2	4.7089
tr|H0YD13|H0YD13_HUMAN;tr|H0Y2P0|H0Y2P0_HUMAN;sp|P16070|CD44_HUMAN;tr|H0YE40|H0YE40_HUMAN;tr|E9PKC6|E9PKC6_HUMAN;tr|Q86UZ1|Q86UZ1_HUMAN;tr|H0YDX6|H0YDX6_HUMAN;tr|J3KN83|J3KN83_HUMAN;tr|H0YDW7|H0YDW7_HUMAN;tr|H0YCV9|H0YCV9_HUMAN;tr|H0Y5E4|H0Y5E4_HUMAN	tr|H0YD13|H0YD13_HUMAN;tr|H0Y2P0|H0Y2P0_HUMAN;sp|P16070|CD44_HUMAN;tr|H0YE40|H0YE40_HUMAN	4;4;4;3;1;1;1;1;1;1;1	4;4;4;3;1;1;1;1;1;1;1	4;4;4;3;1;1;1;1;1;1;1	tr|H0YD13|H0YD13_HUMAN CD44 antigen OS=Homo sapiens GN=CD44 PE=1 SV=2;tr|H0Y2P0|H0Y2P0_HUMAN CD44 antigen (Fragment) OS=Homo sapiens GN=CD44 PE=1 SV=1;sp|P16070|CD44_HUMAN CD44 antigen OS=Homo sapiens GN=CD44 PE=1 SV=3;tr|H0YE40|H0YE40_HUMAN CD44 antigen (	11	4	50723.5	CD44	ENSG00000026508	P16070	4.70521
sp|P14543|NID1_HUMAN	sp|P14543|NID1_HUMAN	6	5	5	sp|P14543|NID1_HUMAN Nidogen-1 OS=Homo sapiens GN=NID1 PE=1 SV=3	1	6	49144.2	NID1	ENSG00000116962	P14543	4.69147
sp|Q4LDE5|SVEP1_HUMAN;tr|A0A0A0MSD0|A0A0A0MSD0_HUMAN	sp|Q4LDE5|SVEP1_HUMAN;tr|A0A0A0MSD0|A0A0A0MSD0_HUMAN	15;15	15;15	15;15	sp|Q4LDE5|SVEP1_HUMAN Sushi, von Willebrand factor type A, EGF and pentraxin domain-containing protein 1 OS=Homo sapiens GN=SVEP1 PE=1 SV=3;tr|A0A0A0MSD0|A0A0A0MSD0_HUMAN Sushi, von Willebrand factor type A, EGF and pentraxin domain-containing protein 1 OS	2	15	47859.7	SVEP1	ENSG00000165124	Q4LDE5	4.67997
sp|Q06278|AOXA_HUMAN	sp|Q06278|AOXA_HUMAN	3	3	3	sp|Q06278|AOXA_HUMAN Aldehyde oxidase OS=Homo sapiens GN=AOX1 PE=1 SV=2	1	3	47822.6	AOX1	ENSG00000138356	Q06278	4.67963
sp|P29992|GNA11_HUMAN;tr|K7EL62|K7EL62_HUMAN;sp|O95837|GNA14_HUMAN;sp|P50148|GNAQ_HUMAN	sp|P29992|GNA11_HUMAN	3;1;1;1	3;1;1;1	3;1;1;1	sp|P29992|GNA11_HUMAN Guanine nucleotide-binding protein subunit alpha-11 OS=Homo sapiens GN=GNA11 PE=1 SV=2	4	3	47225.7	GNA11	ENSG00000088256	P29992	4.67418
sp|P29401|TKT_HUMAN;tr|A0A0B4J1R6|A0A0B4J1R6_HUMAN;tr|E9PFF2|E9PFF2_HUMAN;tr|F8WAX4|F8WAX4_HUMAN;tr|F8W888|F8W888_HUMAN	sp|P29401|TKT_HUMAN;tr|A0A0B4J1R6|A0A0B4J1R6_HUMAN;tr|E9PFF2|E9PFF2_HUMAN	4;3;2;1;1	4;3;2;1;1	4;3;2;1;1	sp|P29401|TKT_HUMAN Transketolase OS=Homo sapiens GN=TKT PE=1 SV=3;tr|A0A0B4J1R6|A0A0B4J1R6_HUMAN Transketolase OS=Homo sapiens GN=TKT PE=1 SV=1;tr|E9PFF2|E9PFF2_HUMAN Transketolase OS=Homo sapiens GN=TKT PE=1 SV=1	5	4	46678.7	TKT	ENSG00000163931	P29401	4.66912
sp|P08572|CO4A2_HUMAN	sp|P08572|CO4A2_HUMAN	3	3	3	sp|P08572|CO4A2_HUMAN Collagen alpha-2(IV) chain OS=Homo sapiens GN=COL4A2 PE=1 SV=4	1	3	45182.5	COL4A2	ENSG00000134871	P08572	4.65497
tr|H7C330|H7C330_HUMAN;sp|P13861|KAP2_HUMAN	tr|H7C330|H7C330_HUMAN;sp|P13861|KAP2_HUMAN	2;2	2;2	2;2	tr|H7C330|H7C330_HUMAN cAMP-dependent protein kinase type II-alpha regulatory subunit (Fragment) OS=Homo sapiens GN=PRKAR2A PE=1 SV=1;sp|P13861|KAP2_HUMAN cAMP-dependent protein kinase type II-alpha regulatory subunit OS=Homo sapiens GN=PRKAR2A PE=1 SV=2	2	2	45141	PRKAR2A	ENSG00000114302	P13861	4.65457
tr|G3V1D4|G3V1D4_HUMAN;sp|Q9NUP9|LIN7C_HUMAN;tr|H0YIA8|H0YIA8_HUMAN;sp|O14910|LIN7A_HUMAN;tr|J3KN23|J3KN23_HUMAN;tr|H0YI92|H0YI92_HUMAN;sp|Q9HAP6|LIN7B_HUMAN	tr|G3V1D4|G3V1D4_HUMAN;sp|Q9NUP9|LIN7C_HUMAN;tr|H0YIA8|H0YIA8_HUMAN;sp|O14910|LIN7A_HUMAN	4;4;2;2;1;1;1	4;4;2;2;1;1;1	4;4;2;2;1;1;1	tr|G3V1D4|G3V1D4_HUMAN Lin-7 homolog C (C. elegans), isoform CRA_b OS=Homo sapiens GN=LIN7C PE=1 SV=1;sp|Q9NUP9|LIN7C_HUMAN Protein lin-7 homolog C OS=Homo sapiens GN=LIN7C PE=1 SV=1;tr|H0YIA8|H0YIA8_HUMAN Protein lin-7 homolog A (Fragment) OS=Homo sapiens	7	4	45082.2	LIN7C	ENSG00000148943	Q9NUP9	4.65401
sp|P55060|XPO2_HUMAN	sp|P55060|XPO2_HUMAN	2	2	2	sp|P55060|XPO2_HUMAN Exportin-2 OS=Homo sapiens GN=CSE1L PE=1 SV=3	1	2	44643.5	CSE1L	ENSG00000124207	P55060	4.64976
sp|Q15084|PDIA6_HUMAN	sp|Q15084|PDIA6_HUMAN	3	3	3	sp|Q15084|PDIA6_HUMAN Protein disulfide-isomerase A6 OS=Homo sapiens GN=PDIA6 PE=1 SV=1	1	3	44608.9	PDIA6	ENSG00000143870	Q15084	4.64942
tr|A0A087WTM7|A0A087WTM7_HUMAN;sp|P04114|APOB_HUMAN;tr|A8MUN2|A8MUN2_HUMAN	tr|A0A087WTM7|A0A087WTM7_HUMAN;sp|P04114|APOB_HUMAN	18;17;7	18;17;7	18;17;7	tr|A0A087WTM7|A0A087WTM7_HUMAN Apolipoprotein B-100 OS=Homo sapiens GN=APOB PE=1 SV=1;sp|P04114|APOB_HUMAN Apolipoprotein B-100 OS=Homo sapiens GN=APOB PE=1 SV=2	3	18	43511.4	APOB	ENSG00000084674	P04114	4.6386
sp|Q9NZI8|IF2B1_HUMAN;sp|O00425|IF2B3_HUMAN;sp|Q9Y6M1|IF2B2_HUMAN;tr|F8W930|F8W930_HUMAN	sp|Q9NZI8|IF2B1_HUMAN	4;1;1;1	4;1;1;1	4;1;1;1	sp|Q9NZI8|IF2B1_HUMAN Insulin-like growth factor 2 mRNA-binding protein 1 OS=Homo sapiens GN=IGF2BP1 PE=1 SV=2	4	4	43491.6	IGF2BP1	ENSG00000159217	Q9NZI8	4.63841
sp|P05997|CO5A2_HUMAN;tr|A0A087WYX9|A0A087WYX9_HUMAN	sp|P05997|CO5A2_HUMAN;tr|A0A087WYX9|A0A087WYX9_HUMAN	5;4	4;3	4;3	sp|P05997|CO5A2_HUMAN Collagen alpha-2(V) chain OS=Homo sapiens GN=COL5A2 PE=1 SV=3;tr|A0A087WYX9|A0A087WYX9_HUMAN Collagen alpha-2(V) chain OS=Homo sapiens GN=COL5A2 PE=1 SV=1	2	5	43340	COL5A2	ENSG00000204262	P05997	4.63689
sp|Q9H0H5|RGAP1_HUMAN;tr|F8VRD2|F8VRD2_HUMAN;tr|F8VYH6|F8VYH6_HUMAN;tr|F8VUW9|F8VUW9_HUMAN;tr|F8VV39|F8VV39_HUMAN;tr|F8VQZ5|F8VQZ5_HUMAN;tr|F8VS54|F8VS54_HUMAN;tr|F8VWX0|F8VWX0_HUMAN;tr|F8W0L1|F8W0L1_HUMAN;tr|F8VZ66|F8VZ66_HUMAN;tr|F8VV37|F8VV37_HUMAN;tr|F8VV47|F8VV47_HUMAN;tr|F8W1E5|F8W1E5_HUMAN;tr|F8VWY4|F8VWY4_HUMAN;tr|F8VVE5|F8VVE5_HUMAN	sp|Q9H0H5|RGAP1_HUMAN;tr|F8VRD2|F8VRD2_HUMAN	3;2;1;1;1;1;1;1;1;1;1;1;1;1;1	3;2;1;1;1;1;1;1;1;1;1;1;1;1;1	3;2;1;1;1;1;1;1;1;1;1;1;1;1;1	sp|Q9H0H5|RGAP1_HUMAN Rac GTPase-activating protein 1 OS=Homo sapiens GN=RACGAP1 PE=1 SV=1;tr|F8VRD2|F8VRD2_HUMAN Rac GTPase-activating protein 1 (Fragment) OS=Homo sapiens GN=RACGAP1 PE=1 SV=6	15	3	42901.4	RACGAP1	ENSG00000161800	Q9H0H5	4.63247
sp|O75369|FLNB_HUMAN;tr|E7EN95|E7EN95_HUMAN	sp|O75369|FLNB_HUMAN;tr|E7EN95|E7EN95_HUMAN	15;14	14;14	13;13	sp|O75369|FLNB_HUMAN Filamin-B OS=Homo sapiens GN=FLNB PE=1 SV=2;tr|E7EN95|E7EN95_HUMAN Filamin-B OS=Homo sapiens GN=FLNB PE=1 SV=1	2	15	42631.2	FLNB	ENSG00000136068	O75369	4.62973
tr|J3KNA1|J3KNA1_HUMAN;sp|Q12840|KIF5A_HUMAN;tr|A0A0G2JMZ6|A0A0G2JMZ6_HUMAN;sp|O60282|KIF5C_HUMAN;sp|P33176|KINH_HUMAN	tr|J3KNA1|J3KNA1_HUMAN;sp|Q12840|KIF5A_HUMAN;tr|A0A0G2JMZ6|A0A0G2JMZ6_HUMAN;sp|O60282|KIF5C_HUMAN;sp|P33176|KINH_HUMAN	2;2;1;1;1	2;2;1;1;1	2;2;1;1;1	tr|J3KNA1|J3KNA1_HUMAN Kinesin-like protein OS=Homo sapiens GN=KIF5A PE=1 SV=1;sp|Q12840|KIF5A_HUMAN Kinesin heavy chain isoform 5A OS=Homo sapiens GN=KIF5A PE=1 SV=2;tr|A0A0G2JMZ6|A0A0G2JMZ6_HUMAN Kinesin-like protein (Fragment) OS=Homo sapiens GN=KIF5C P	5	2	42072.7	KIF5A	ENSG00000155980	Q12840	4.624
sp|Q92841|DDX17_HUMAN;tr|H3BLZ8|H3BLZ8_HUMAN;tr|J3KTA4|J3KTA4_HUMAN;sp|P17844|DDX5_HUMAN;tr|J3QSF1|J3QSF1_HUMAN;tr|J3KRZ1|J3KRZ1_HUMAN	sp|Q92841|DDX17_HUMAN;tr|H3BLZ8|H3BLZ8_HUMAN;tr|J3KTA4|J3KTA4_HUMAN;sp|P17844|DDX5_HUMAN	6;6;3;3;1;1	6;6;3;3;1;1	5;5;2;2;0;0	sp|Q92841|DDX17_HUMAN Probable ATP-dependent RNA helicase DDX17 OS=Homo sapiens GN=DDX17 PE=1 SV=2;tr|H3BLZ8|H3BLZ8_HUMAN Probable ATP-dependent RNA helicase DDX17 OS=Homo sapiens GN=DDX17 PE=1 SV=1;tr|J3KTA4|J3KTA4_HUMAN Probable ATP-dependent RNA helicas	6	6	41836.7	DDX17	ENSG00000100201	Q92841	4.62156
tr|E9PLK3|E9PLK3_HUMAN;sp|P55786|PSA_HUMAN;tr|E9PP11|E9PP11_HUMAN;sp|A6NEC2|PSAL_HUMAN	tr|E9PLK3|E9PLK3_HUMAN;sp|P55786|PSA_HUMAN	3;3;1;1	3;3;1;1	3;3;1;1	tr|E9PLK3|E9PLK3_HUMAN Puromycin-sensitive aminopeptidase OS=Homo sapiens GN=NPEPPS PE=1 SV=1;sp|P55786|PSA_HUMAN Puromycin-sensitive aminopeptidase OS=Homo sapiens GN=NPEPPS PE=1 SV=2	4	3	41696.4	NPEPPS	ENSG00000141279	P55786	4.6201
tr|F5H6X6|F5H6X6_HUMAN;sp|Q14697|GANAB_HUMAN;tr|E9PKU7|E9PKU7_HUMAN;tr|E9PNH1|E9PNH1_HUMAN	tr|F5H6X6|F5H6X6_HUMAN;sp|Q14697|GANAB_HUMAN;tr|E9PKU7|E9PKU7_HUMAN	5;5;4;1	5;5;4;1	5;5;4;1	tr|F5H6X6|F5H6X6_HUMAN Neutral alpha-glucosidase AB OS=Homo sapiens GN=GANAB PE=1 SV=1;sp|Q14697|GANAB_HUMAN Neutral alpha-glucosidase AB OS=Homo sapiens GN=GANAB PE=1 SV=3;tr|E9PKU7|E9PKU7_HUMAN Neutral alpha-glucosidase AB OS=Homo sapiens GN=GANAB PE=1 S	4	5	40905.7	GANAB	ENSG00000089597	Q14697	4.61178
tr|D6RA32|D6RA32_HUMAN;sp|P46821|MAP1B_HUMAN;tr|D6RCL2|D6RCL2_HUMAN;tr|D6RGJ3|D6RGJ3_HUMAN;tr|D6RA40|D6RA40_HUMAN	tr|D6RA32|D6RA32_HUMAN;sp|P46821|MAP1B_HUMAN;tr|D6RCL2|D6RCL2_HUMAN;tr|D6RGJ3|D6RGJ3_HUMAN;tr|D6RA40|D6RA40_HUMAN	2;2;1;1;1	2;2;1;1;1	2;2;1;1;1	tr|D6RA32|D6RA32_HUMAN Microtubule-associated protein 1B (Fragment) OS=Homo sapiens GN=MAP1B PE=1 SV=2;sp|P46821|MAP1B_HUMAN Microtubule-associated protein 1B OS=Homo sapiens GN=MAP1B PE=1 SV=2;tr|D6RCL2|D6RCL2_HUMAN Microtubule-associated protein 1B OS=Ho	5	2	40812.6	MAP1B	ENSG00000131711	P46821	4.61079
sp|O43490|PROM1_HUMAN	sp|O43490|PROM1_HUMAN	5	5	5	sp|O43490|PROM1_HUMAN Prominin-1 OS=Homo sapiens GN=PROM1 PE=1 SV=1	1	5	40321.7	PROM1	ENSG00000007062	O43490	4.60554
tr|B0QZ18|B0QZ18_HUMAN;tr|Q5JX44|Q5JX44_HUMAN;sp|Q99829|CPNE1_HUMAN;tr|F2Z2V0|F2Z2V0_HUMAN;tr|A6PVH9|A6PVH9_HUMAN;tr|E7ENH5|E7ENH5_HUMAN;tr|Q5JX60|Q5JX60_HUMAN;tr|Q5JX59|Q5JX59_HUMAN;tr|Q5JX58|Q5JX58_HUMAN;tr|Q5JX56|Q5JX56_HUMAN;tr|Q5JX55|Q5JX55_HUMAN;tr|Q5JX61|Q5JX61_HUMAN;tr|Q5JX57|Q5JX57_HUMAN;tr|Q5JX52|Q5JX52_HUMAN;tr|Q5JX45|Q5JX45_HUMAN;tr|E7EV27|E7EV27_HUMAN;tr|Q5JX54|Q5JX54_HUMAN	tr|B0QZ18|B0QZ18_HUMAN;tr|Q5JX44|Q5JX44_HUMAN;sp|Q99829|CPNE1_HUMAN;tr|F2Z2V0|F2Z2V0_HUMAN;tr|A6PVH9|A6PVH9_HUMAN;tr|E7ENH5|E7ENH5_HUMAN;tr|Q5JX60|Q5JX60_HUMAN;tr|Q5JX59|Q5JX59_HUMAN;tr|Q5JX58|Q5JX58_HUMAN;tr|Q5JX56|Q5JX56_HUMAN;tr|Q5JX55|Q5JX55_HUMAN;tr|Q5JX61|Q5JX61_HUMAN;tr|Q5JX57|Q5JX57_HUMAN;tr|Q5JX52|Q5JX52_HUMAN;tr|Q5JX45|Q5JX45_HUMAN;tr|E7EV27|E7EV27_HUMAN;tr|Q5JX54|Q5JX54_HUMAN	2;2;2;2;2;2;2;2;2;2;2;1;1;1;1;1;1	2;2;2;2;2;2;2;2;2;2;2;1;1;1;1;1;1	2;2;2;2;2;2;2;2;2;2;2;1;1;1;1;1;1	tr|B0QZ18|B0QZ18_HUMAN Copine-1 OS=Homo sapiens GN=CPNE1 PE=1 SV=1;tr|Q5JX44|Q5JX44_HUMAN Copine-1 (Fragment) OS=Homo sapiens GN=CPNE1 PE=1 SV=1;sp|Q99829|CPNE1_HUMAN Copine-1 OS=Homo sapiens GN=CPNE1 PE=1 SV=1;tr|F2Z2V0|F2Z2V0_HUMAN Copine-1 (Fragment) OS	17	2	40177.2	CPNE1	ENSG00000214078	Q99829	4.60398
tr|F8W7S5|F8W7S5_HUMAN;tr|A0A087WVV2|A0A087WVV2_HUMAN;tr|A0A0A0MRV0|A0A0A0MRV0_HUMAN;sp|Q9P2E9|RRBP1_HUMAN;tr|A0A087WU26|A0A087WU26_HUMAN	tr|F8W7S5|F8W7S5_HUMAN;tr|A0A087WVV2|A0A087WVV2_HUMAN;tr|A0A0A0MRV0|A0A0A0MRV0_HUMAN;sp|Q9P2E9|RRBP1_HUMAN	6;6;6;6;2	6;6;6;6;2	5;5;5;5;2	tr|F8W7S5|F8W7S5_HUMAN Ribosome-binding protein 1 OS=Homo sapiens GN=RRBP1 PE=1 SV=1;tr|A0A087WVV2|A0A087WVV2_HUMAN Ribosome-binding protein 1 OS=Homo sapiens GN=RRBP1 PE=1 SV=1;tr|A0A0A0MRV0|A0A0A0MRV0_HUMAN Ribosome-binding protein 1 OS=Homo sapiens GN=R	5	6	39943.9	RRBP1	ENSG00000125844	Q9P2E9	4.60145
tr|E9PIY1|E9PIY1_HUMAN;tr|A0A0C4DGG1|A0A0C4DGG1_HUMAN;sp|Q9UKS6|PACN3_HUMAN	tr|E9PIY1|E9PIY1_HUMAN;tr|A0A0C4DGG1|A0A0C4DGG1_HUMAN;sp|Q9UKS6|PACN3_HUMAN	1;1;1	1;1;1	1;1;1	tr|E9PIY1|E9PIY1_HUMAN Protein kinase C and casein kinase substrate in neurons protein 3 OS=Homo sapiens GN=PACSIN3 PE=1 SV=1;tr|A0A0C4DGG1|A0A0C4DGG1_HUMAN Protein kinase C and casein kinase substrate in neurons protein 3 (Fragment) OS=Homo sapiens GN=PAC	3	1	39438.5	PACSIN3	ENSG00000165912	Q9UKS6	4.59592
tr|C9JYZ0|C9JYZ0_HUMAN;sp|Q03154|ACY1_HUMAN;tr|C9JMV9|C9JMV9_HUMAN	tr|C9JYZ0|C9JYZ0_HUMAN;sp|Q03154|ACY1_HUMAN;tr|C9JMV9|C9JMV9_HUMAN	1;1;1	1;1;1	1;1;1	tr|C9JYZ0|C9JYZ0_HUMAN Aminoacylase-1 (Fragment) OS=Homo sapiens GN=ACY1 PE=1 SV=1;sp|Q03154|ACY1_HUMAN Aminoacylase-1 OS=Homo sapiens GN=ACY1 PE=1 SV=1;tr|C9JMV9|C9JMV9_HUMAN Protein ABHD14A-ACY1 OS=Homo sapiens GN=ABHD14A-ACY1 PE=4 SV=1	3	1	39303.2	ACY1	ENSG00000243989	Q03154	4.59443
sp|Q15393|SF3B3_HUMAN;tr|J3QL37|J3QL37_HUMAN;tr|J3QRB2|J3QRB2_HUMAN	sp|Q15393|SF3B3_HUMAN;tr|J3QL37|J3QL37_HUMAN;tr|J3QRB2|J3QRB2_HUMAN	4;3;2	4;3;2	4;3;2	sp|Q15393|SF3B3_HUMAN Splicing factor 3B subunit 3 OS=Homo sapiens GN=SF3B3 PE=1 SV=4;tr|J3QL37|J3QL37_HUMAN Splicing factor 3B subunit 3 (Fragment) OS=Homo sapiens GN=SF3B3 PE=1 SV=6;tr|J3QRB2|J3QRB2_HUMAN Splicing factor 3B subunit 3 (Fragment) OS=Homo s	3	4	39192.4	SF3B3	ENSG00000189091	Q15393	4.5932
sp|Q99832|TCPH_HUMAN;tr|F8WAM2|F8WAM2_HUMAN	sp|Q99832|TCPH_HUMAN;tr|F8WAM2|F8WAM2_HUMAN	2;1	2;1	2;1	sp|Q99832|TCPH_HUMAN T-complex protein 1 subunit eta OS=Homo sapiens GN=CCT7 PE=1 SV=2;tr|F8WAM2|F8WAM2_HUMAN T-complex protein 1 subunit eta (Fragment) OS=Homo sapiens GN=CCT7 PE=1 SV=1	2	2	39002.9	CCT7	ENSG00000135624	Q99832	4.5911
sp|Q9UNF0|PACN2_HUMAN;tr|B0QYG7|B0QYG7_HUMAN;tr|B0QYG8|B0QYG8_HUMAN	sp|Q9UNF0|PACN2_HUMAN;tr|B0QYG7|B0QYG7_HUMAN;tr|B0QYG8|B0QYG8_HUMAN	3;2;2	3;2;2	3;2;2	sp|Q9UNF0|PACN2_HUMAN Protein kinase C and casein kinase substrate in neurons protein 2 OS=Homo sapiens GN=PACSIN2 PE=1 SV=2;tr|B0QYG7|B0QYG7_HUMAN Protein kinase C and casein kinase substrate in neurons protein 2 (Fragment) OS=Homo sapiens GN=PACSIN2 PE=1	3	3	39002	PACSIN2	ENSG00000100266	Q9UNF0	4.59109
sp|P25391|LAMA1_HUMAN	sp|P25391|LAMA1_HUMAN	12	12	12	sp|P25391|LAMA1_HUMAN Laminin subunit alpha-1 OS=Homo sapiens GN=LAMA1 PE=1 SV=2	1	12	38844.4	LAMA1	ENSG00000101680	P25391	4.58933
sp|Q92820|GGH_HUMAN	sp|Q92820|GGH_HUMAN	2	2	2	sp|Q92820|GGH_HUMAN Gamma-glutamyl hydrolase OS=Homo sapiens GN=GGH PE=1 SV=2	1	2	38548.6	GGH	ENSG00000137563	Q92820	4.58601
sp|Q9NS69|TOM22_HUMAN	sp|Q9NS69|TOM22_HUMAN	1	1	1	sp|Q9NS69|TOM22_HUMAN Mitochondrial import receptor subunit TOM22 homolog OS=Homo sapiens GN=TOMM22 PE=1 SV=3	1	1	38526.3	TOMM22	ENSG00000100216	Q9NS69	4.58576
sp|P20073|ANXA7_HUMAN	sp|P20073|ANXA7_HUMAN	4	4	4	sp|P20073|ANXA7_HUMAN Annexin A7 OS=Homo sapiens GN=ANXA7 PE=1 SV=3	1	4	38195	ANXA7	ENSG00000138279	P20073	4.58201
sp|Q08257|QOR_HUMAN;tr|C9JH92|C9JH92_HUMAN;tr|A6NP24|A6NP24_HUMAN	sp|Q08257|QOR_HUMAN;tr|C9JH92|C9JH92_HUMAN;tr|A6NP24|A6NP24_HUMAN	2;1;1	2;1;1	2;1;1	sp|Q08257|QOR_HUMAN Quinone oxidoreductase OS=Homo sapiens GN=CRYZ PE=1 SV=1;tr|C9JH92|C9JH92_HUMAN Quinone oxidoreductase (Fragment) OS=Homo sapiens GN=CRYZ PE=1 SV=1;tr|A6NP24|A6NP24_HUMAN Quinone oxidoreductase (Fragment) OS=Homo sapiens GN=CRYZ PE=1 SV	3	2	38060.7	CRYZ	ENSG00000116791	Q08257	4.58048
sp|O95865|DDAH2_HUMAN;tr|H0Y7N1|H0Y7N1_HUMAN;tr|Q5SSV3|Q5SSV3_HUMAN;tr|Q5SRR8|Q5SRR8_HUMAN	sp|O95865|DDAH2_HUMAN	3;1;1;1	3;1;1;1	3;1;1;1	sp|O95865|DDAH2_HUMAN N(G),N(G)-dimethylarginine dimethylaminohydrolase 2 OS=Homo sapiens GN=DDAH2 PE=1 SV=1	4	3	38004.7	DDAH2	ENSG00000213722	O95865	4.57984
sp|Q01813|PFKAP_HUMAN;tr|B1APP6|B1APP6_HUMAN;tr|H0Y3Y3|H0Y3Y3_HUMAN;tr|B1APP8|B1APP8_HUMAN	sp|Q01813|PFKAP_HUMAN	5;2;1;1	5;2;1;1	3;1;1;1	sp|Q01813|PFKAP_HUMAN ATP-dependent 6-phosphofructokinase, platelet type OS=Homo sapiens GN=PFKP PE=1 SV=2	4	5	37929.5	PFKP	ENSG00000067057	Q01813	4.57898
tr|A0A087WTS8|A0A087WTS8_HUMAN;tr|A0A087WYC1|A0A087WYC1_HUMAN;sp|P34932|HSP74_HUMAN	tr|A0A087WTS8|A0A087WTS8_HUMAN;tr|A0A087WYC1|A0A087WYC1_HUMAN;sp|P34932|HSP74_HUMAN	3;3;3	3;3;3	3;3;3	tr|A0A087WTS8|A0A087WTS8_HUMAN Heat shock 70 kDa protein 4 OS=Homo sapiens GN=HSPA4 PE=1 SV=1;tr|A0A087WYC1|A0A087WYC1_HUMAN Heat shock 70 kDa protein 4 OS=Homo sapiens GN=HSPA4 PE=1 SV=1;sp|P34932|HSP74_HUMAN Heat shock 70 kDa protein 4 OS=Homo sapiens GN	3	3	37922.6	HSPA4	ENSG00000170606	P34932	4.5789
sp|P42126|ECI1_HUMAN	sp|P42126|ECI1_HUMAN	1	1	1	sp|P42126|ECI1_HUMAN Enoyl-CoA delta isomerase 1, mitochondrial OS=Homo sapiens GN=ECI1 PE=1 SV=1	1	1	37565	ECI1	ENSG00000167969	P42126	4.57478
sp|P34897|GLYM_HUMAN;tr|H0YIZ0|H0YIZ0_HUMAN;tr|G3V2Y4|G3V2Y4_HUMAN	sp|P34897|GLYM_HUMAN;tr|H0YIZ0|H0YIZ0_HUMAN;tr|G3V2Y4|G3V2Y4_HUMAN	2;2;1	2;2;1	2;2;1	sp|P34897|GLYM_HUMAN Serine hydroxymethyltransferase, mitochondrial OS=Homo sapiens GN=SHMT2 PE=1 SV=3;tr|H0YIZ0|H0YIZ0_HUMAN Serine hydroxymethyltransferase (Fragment) OS=Homo sapiens GN=SHMT2 PE=1 SV=1;tr|G3V2Y4|G3V2Y4_HUMAN Serine hydroxymethyltransfera	3	2	37482.9	SHMT2	ENSG00000182199	P34897	4.57383
sp|P05165|PCCA_HUMAN;tr|H0Y5U0|H0Y5U0_HUMAN;tr|Q5JTW6|Q5JTW6_HUMAN	sp|P05165|PCCA_HUMAN;tr|H0Y5U0|H0Y5U0_HUMAN;tr|Q5JTW6|Q5JTW6_HUMAN	4;2;2	4;2;2	4;2;2	sp|P05165|PCCA_HUMAN Propionyl-CoA carboxylase alpha chain, mitochondrial OS=Homo sapiens GN=PCCA PE=1 SV=4;tr|H0Y5U0|H0Y5U0_HUMAN Propionyl-CoA carboxylase alpha chain, mitochondrial (Fragment) OS=Homo sapiens GN=PCCA PE=1 SV=1;tr|Q5JTW6|Q5JTW6_HUMAN Prop	3	4	37121.5	PCCA	ENSG00000175198	P05165	4.56963
tr|A0A0G2JQM1|A0A0G2JQM1_HUMAN;tr|A0A0G2JS82|A0A0G2JS82_HUMAN;sp|O94973|AP2A2_HUMAN;tr|E9PQP4|E9PQP4_HUMAN;tr|A0A0G2JRS3|A0A0G2JRS3_HUMAN;tr|A0A0G2JS17|A0A0G2JS17_HUMAN;tr|A0A0G2JQT9|A0A0G2JQT9_HUMAN;tr|H0YDE9|H0YDE9_HUMAN;tr|H0YEG0|H0YEG0_HUMAN;tr|A0A0G2JRF9|A0A0G2JRF9_HUMAN;tr|A0A0G2JQA4|A0A0G2JQA4_HUMAN;tr|E9PR62|E9PR62_HUMAN;sp|O95782|AP2A1_HUMAN	tr|A0A0G2JQM1|A0A0G2JQM1_HUMAN;tr|A0A0G2JS82|A0A0G2JS82_HUMAN;sp|O94973|AP2A2_HUMAN;tr|E9PQP4|E9PQP4_HUMAN;tr|A0A0G2JRS3|A0A0G2JRS3_HUMAN;tr|A0A0G2JS17|A0A0G2JS17_HUMAN;tr|A0A0G2JQT9|A0A0G2JQT9_HUMAN;tr|H0YDE9|H0YDE9_HUMAN;tr|H0YEG0|H0YEG0_HUMAN;tr|A0A0G2JRF9|A0A0G2JRF9_HUMAN;tr|A0A0G2JQA4|A0A0G2JQA4_HUMAN;tr|E9PR62|E9PR62_HUMAN;sp|O95782|AP2A1_HUMAN	2;2;2;1;1;1;1;1;1;1;1;1;1	2;2;2;1;1;1;1;1;1;1;1;1;1	2;2;2;1;1;1;1;1;1;1;1;1;1	tr|A0A0G2JQM1|A0A0G2JQM1_HUMAN AP-2 complex subunit alpha-2 (Fragment) OS=Homo sapiens GN=AP2A2 PE=1 SV=1;tr|A0A0G2JS82|A0A0G2JS82_HUMAN AP-2 complex subunit alpha-2 (Fragment) OS=Homo sapiens GN=AP2A2 PE=1 SV=1;sp|O94973|AP2A2_HUMAN AP-2 complex subunit a	13	2	36794.6	AP2A2	ENSG00000183020	O94973	4.56578
sp|Q01650|LAT1_HUMAN	sp|Q01650|LAT1_HUMAN	1	1	1	sp|Q01650|LAT1_HUMAN Large neutral amino acids transporter small subunit 1 OS=Homo sapiens GN=SLC7A5 PE=1 SV=2	1	1	36785	SLC7A5	ENSG00000103257	Q01650	4.56567
sp|P00491|PNPH_HUMAN	sp|P00491|PNPH_HUMAN	1	1	1	sp|P00491|PNPH_HUMAN Purine nucleoside phosphorylase OS=Homo sapiens GN=PNP PE=1 SV=2	1	1	34623.6	PNP	ENSG00000198805	P00491	4.53937
tr|B7ZKJ8|B7ZKJ8_HUMAN;sp|Q14624|ITIH4_HUMAN;tr|H7C0L5|H7C0L5_HUMAN	tr|B7ZKJ8|B7ZKJ8_HUMAN;sp|Q14624|ITIH4_HUMAN;tr|H7C0L5|H7C0L5_HUMAN	3;3;2	3;3;2	3;3;2	tr|B7ZKJ8|B7ZKJ8_HUMAN ITIH4 protein OS=Homo sapiens GN=ITIH4 PE=1 SV=1;sp|Q14624|ITIH4_HUMAN Inter-alpha-trypsin inhibitor heavy chain H4 OS=Homo sapiens GN=ITIH4 PE=1 SV=4;tr|H7C0L5|H7C0L5_HUMAN Inter-alpha-trypsin inhibitor heavy chain H4 (Fragment) OS=	3	3	33412.6	ITIH4	ENSG00000055955	Q14624	4.52391
sp|P55058|PLTP_HUMAN	sp|P55058|PLTP_HUMAN	1	1	1	sp|P55058|PLTP_HUMAN Phospholipid transfer protein OS=Homo sapiens GN=PLTP PE=1 SV=1	1	1	33216	PLTP	ENSG00000100979	P55058	4.52135
sp|Q02241|KIF23_HUMAN;tr|H7BYN4|H7BYN4_HUMAN;tr|H0YKQ5|H0YKQ5_HUMAN	sp|Q02241|KIF23_HUMAN;tr|H7BYN4|H7BYN4_HUMAN	4;4;1	4;4;1	4;4;1	sp|Q02241|KIF23_HUMAN Kinesin-like protein KIF23 OS=Homo sapiens GN=KIF23 PE=1 SV=3;tr|H7BYN4|H7BYN4_HUMAN Kinesin-like protein OS=Homo sapiens GN=KIF23 PE=1 SV=1	3	4	32913.9	KIF23	ENSG00000137807	Q02241	4.51738
sp|P42025|ACTY_HUMAN;sp|P61163|ACTZ_HUMAN;tr|R4GMT0|R4GMT0_HUMAN	sp|P42025|ACTY_HUMAN;sp|P61163|ACTZ_HUMAN;tr|R4GMT0|R4GMT0_HUMAN	2;2;1	2;2;1	2;2;1	sp|P42025|ACTY_HUMAN Beta-centractin OS=Homo sapiens GN=ACTR1B PE=1 SV=1;sp|P61163|ACTZ_HUMAN Alpha-centractin OS=Homo sapiens GN=ACTR1A PE=1 SV=1;tr|R4GMT0|R4GMT0_HUMAN Alpha-centractin OS=Homo sapiens GN=ACTR1A PE=1 SV=1	3	2	32579.7	ACTR1B	ENSG00000115073	P42025	4.51295
sp|P36871|PGM1_HUMAN	sp|P36871|PGM1_HUMAN	4	4	4	sp|P36871|PGM1_HUMAN Phosphoglucomutase-1 OS=Homo sapiens GN=PGM1 PE=1 SV=3	1	4	31890.1	PGM1	ENSG00000079739	P36871	4.50366
sp|Q15286|RAB35_HUMAN;tr|F5H157|F5H157_HUMAN;tr|F5H7F8|F5H7F8_HUMAN	sp|Q15286|RAB35_HUMAN;tr|F5H157|F5H157_HUMAN;tr|F5H7F8|F5H7F8_HUMAN	2;2;1	2;2;1	2;2;1	sp|Q15286|RAB35_HUMAN Ras-related protein Rab-35 OS=Homo sapiens GN=RAB35 PE=1 SV=1;tr|F5H157|F5H157_HUMAN Ras-related protein Rab-35 (Fragment) OS=Homo sapiens GN=RAB35 PE=1 SV=1;tr|F5H7F8|F5H7F8_HUMAN Ras-related protein Rab-35 OS=Homo sapiens GN=RAB35 P	3	2	31698.2	RAB35	ENSG00000111737	Q15286	4.50103
tr|Q86UY0|Q86UY0_HUMAN;sp|Q8NBS9|TXND5_HUMAN	tr|Q86UY0|Q86UY0_HUMAN;sp|Q8NBS9|TXND5_HUMAN	2;2	2;2	2;2	tr|Q86UY0|Q86UY0_HUMAN Protein BLOC1S5-TXNDC5 OS=Homo sapiens GN=TXNDC5 PE=1 SV=1;sp|Q8NBS9|TXND5_HUMAN Thioredoxin domain-containing protein 5 OS=Homo sapiens GN=TXNDC5 PE=1 SV=2	2	2	30420.8	TXNDC5	ENSG00000239264	Q8NBS9	4.48317
sp|Q9Y639|NPTN_HUMAN;tr|H3BQ94|H3BQ94_HUMAN;tr|H3BU51|H3BU51_HUMAN;tr|Q9UFM8|Q9UFM8_HUMAN	sp|Q9Y639|NPTN_HUMAN;tr|H3BQ94|H3BQ94_HUMAN;tr|H3BU51|H3BU51_HUMAN;tr|Q9UFM8|Q9UFM8_HUMAN	2;1;1;1	2;1;1;1	2;1;1;1	sp|Q9Y639|NPTN_HUMAN Neuroplastin OS=Homo sapiens GN=NPTN PE=1 SV=2;tr|H3BQ94|H3BQ94_HUMAN Neuroplastin (Fragment) OS=Homo sapiens GN=NPTN PE=1 SV=1;tr|H3BU51|H3BU51_HUMAN Neuroplastin OS=Homo sapiens GN=NPTN PE=1 SV=1;tr|Q9UFM8|Q9UFM8_HUMAN Neuroplastin (	4	2	30392.6	NPTN	ENSG00000156642	Q9Y639	4.48277
tr|E7ETR0|E7ETR0_HUMAN;sp|Q9Y265|RUVB1_HUMAN	tr|E7ETR0|E7ETR0_HUMAN;sp|Q9Y265|RUVB1_HUMAN	1;1	1;1	1;1	tr|E7ETR0|E7ETR0_HUMAN RuvB-like 1 OS=Homo sapiens GN=RUVBL1 PE=1 SV=1;sp|Q9Y265|RUVB1_HUMAN RuvB-like 1 OS=Homo sapiens GN=RUVBL1 PE=1 SV=1	2	1	30370	RUVBL1	ENSG00000175792	Q9Y265	4.48245
tr|H0Y9J2|H0Y9J2_HUMAN;tr|D6R938|D6R938_HUMAN;sp|Q13557|KCC2D_HUMAN;tr|E9PBG7|E9PBG7_HUMAN;tr|E9PF82|E9PF82_HUMAN	tr|H0Y9J2|H0Y9J2_HUMAN;tr|D6R938|D6R938_HUMAN;sp|Q13557|KCC2D_HUMAN;tr|E9PBG7|E9PBG7_HUMAN;tr|E9PF82|E9PF82_HUMAN	2;2;2;2;2	2;2;2;2;2	2;2;2;2;2	tr|H0Y9J2|H0Y9J2_HUMAN Calcium/calmodulin-dependent protein kinase type II subunit delta (Fragment) OS=Homo sapiens GN=CAMK2D PE=1 SV=1;tr|D6R938|D6R938_HUMAN Calcium/calmodulin-dependent protein kinase (CaM kinase) II delta, isoform CRA_e OS=Homo sapiens	5	2	30167	CAMK2D	ENSG00000145349	Q13557	4.47953
tr|E9PLF1|E9PLF1_HUMAN;tr|E9PHN7|E9PHN7_HUMAN;tr|E9PHN6|E9PHN6_HUMAN;tr|Q5T8Q9|Q5T8Q9_HUMAN;tr|A0A0A0MTN3|A0A0A0MTN3_HUMAN;tr|Q5T8R1|Q5T8R1_HUMAN;sp|P46439|GSTM5_HUMAN;sp|P28161|GSTM2_HUMAN;tr|F6XZQ7|F6XZQ7_HUMAN;sp|P21266|GSTM3_HUMAN	tr|E9PLF1|E9PLF1_HUMAN;tr|E9PHN7|E9PHN7_HUMAN;tr|E9PHN6|E9PHN6_HUMAN;tr|Q5T8Q9|Q5T8Q9_HUMAN;tr|A0A0A0MTN3|A0A0A0MTN3_HUMAN;tr|Q5T8R1|Q5T8R1_HUMAN;sp|P46439|GSTM5_HUMAN;sp|P28161|GSTM2_HUMAN;tr|F6XZQ7|F6XZQ7_HUMAN;sp|P21266|GSTM3_HUMAN	1;1;1;1;1;1;1;1;1;1	1;1;1;1;1;1;1;1;1;1	1;1;1;1;1;1;1;1;1;1	tr|E9PLF1|E9PLF1_HUMAN Glutathione S-transferase Mu 2 (Fragment) OS=Homo sapiens GN=GSTM2 PE=1 SV=2;tr|E9PHN7|E9PHN7_HUMAN Glutathione S-transferase Mu 2 OS=Homo sapiens GN=GSTM2 PE=1 SV=2;tr|E9PHN6|E9PHN6_HUMAN Glutathione S-transferase Mu 2 OS=Homo sapie	10	1	29751	GSTM2	ENSG00000213366	P28161	4.4735
sp|Q13404|UB2V1_HUMAN;tr|I3L0A0|I3L0A0_HUMAN;tr|E5RIF1|E5RIF1_HUMAN;tr|D6RG00|D6RG00_HUMAN;tr|A0A0A0MSL3|A0A0A0MSL3_HUMAN;tr|G3V2F7|G3V2F7_HUMAN;sp|Q15819|UB2V2_HUMAN;tr|H0YBX6|H0YBX6_HUMAN	sp|Q13404|UB2V1_HUMAN;tr|I3L0A0|I3L0A0_HUMAN;tr|E5RIF1|E5RIF1_HUMAN;tr|D6RG00|D6RG00_HUMAN;tr|A0A0A0MSL3|A0A0A0MSL3_HUMAN;tr|G3V2F7|G3V2F7_HUMAN;sp|Q15819|UB2V2_HUMAN;tr|H0YBX6|H0YBX6_HUMAN	2;2;1;1;1;1;1;1	2;2;1;1;1;1;1;1	2;2;1;1;1;1;1;1	sp|Q13404|UB2V1_HUMAN Ubiquitin-conjugating enzyme E2 variant 1 OS=Homo sapiens GN=UBE2V1 PE=1 SV=2;tr|I3L0A0|I3L0A0_HUMAN HCG2044781 OS=Homo sapiens GN=TMEM189-UBE2V1 PE=4 SV=1;tr|E5RIF1|E5RIF1_HUMAN Ubiquitin-conjugating enzyme E2 variant 2 (Fragment) OS	8	2	29626.3	UBE2V1	ENSG00000244687	Q13404	4.47168
sp|Q13263|TIF1B_HUMAN;tr|M0R0K9|M0R0K9_HUMAN	sp|Q13263|TIF1B_HUMAN;tr|M0R0K9|M0R0K9_HUMAN	2;1	2;1	2;1	sp|Q13263|TIF1B_HUMAN Transcription intermediary factor 1-beta OS=Homo sapiens GN=TRIM28 PE=1 SV=5;tr|M0R0K9|M0R0K9_HUMAN Transcription intermediary factor 1-beta (Fragment) OS=Homo sapiens GN=TRIM28 PE=1 SV=1	2	2	28278.8	TRIM28	ENSG00000130726	Q13263	4.45146
sp|P40121|CAPG_HUMAN	sp|P40121|CAPG_HUMAN	1	1	1	sp|P40121|CAPG_HUMAN Macrophage-capping protein OS=Homo sapiens GN=CAPG PE=1 SV=2	1	1	27265.1	CAPG	ENSG00000042493	P40121	4.43561
sp|P04424|ARLY_HUMAN;tr|F8W943|F8W943_HUMAN;tr|H7C0S8|H7C0S8_HUMAN	sp|P04424|ARLY_HUMAN;tr|F8W943|F8W943_HUMAN	3;2;1	3;2;1	3;2;1	sp|P04424|ARLY_HUMAN Argininosuccinate lyase OS=Homo sapiens GN=ASL PE=1 SV=4;tr|F8W943|F8W943_HUMAN Argininosuccinate lyase (Fragment) OS=Homo sapiens GN=ASL PE=1 SV=1	3	3	27214.5	ASL	ENSG00000126522	P04424	4.4348
sp|Q14152|EIF3A_HUMAN	sp|Q14152|EIF3A_HUMAN	3	3	3	sp|Q14152|EIF3A_HUMAN Eukaryotic translation initiation factor 3 subunit A OS=Homo sapiens GN=EIF3A PE=1 SV=1	1	3	27074.9	EIF3A	ENSG00000107581	Q14152	4.43257
sp|P13807|GYS1_HUMAN;sp|P54840|GYS2_HUMAN	sp|P13807|GYS1_HUMAN	3;1	3;1	3;1	sp|P13807|GYS1_HUMAN Glycogen [starch] synthase, muscle OS=Homo sapiens GN=GYS1 PE=1 SV=2	2	3	26860.1	GYS1	ENSG00000104812	P13807	4.42911
sp|P46940|IQGA1_HUMAN;tr|H0YLE8|H0YLE8_HUMAN;tr|A0A0J9YXZ5|A0A0J9YXZ5_HUMAN;tr|A0A087X225|A0A087X225_HUMAN	sp|P46940|IQGA1_HUMAN;tr|H0YLE8|H0YLE8_HUMAN;tr|A0A0J9YXZ5|A0A0J9YXZ5_HUMAN	6;4;4;1	6;4;4;1	6;4;4;1	sp|P46940|IQGA1_HUMAN Ras GTPase-activating-like protein IQGAP1 OS=Homo sapiens GN=IQGAP1 PE=1 SV=1;tr|H0YLE8|H0YLE8_HUMAN Ras GTPase-activating-like protein IQGAP1 OS=Homo sapiens GN=IQGAP1 PE=1 SV=1;tr|A0A0J9YXZ5|A0A0J9YXZ5_HUMAN Ras GTPase-activating-li	4	6	26832.9	IQGAP1	ENSG00000140575	P46940	4.42867
sp|Q06203|PUR1_HUMAN	sp|Q06203|PUR1_HUMAN	2	2	2	sp|Q06203|PUR1_HUMAN Amidophosphoribosyltransferase OS=Homo sapiens GN=PPAT PE=1 SV=1	1	2	26818.9	PPAT	ENSG00000128059	Q06203	4.42844
sp|Q9Y678|COPG1_HUMAN;sp|Q9UBF2|COPG2_HUMAN	sp|Q9Y678|COPG1_HUMAN;sp|Q9UBF2|COPG2_HUMAN	2;1	2;1	2;1	sp|Q9Y678|COPG1_HUMAN Coatomer subunit gamma-1 OS=Homo sapiens GN=COPG1 PE=1 SV=1;sp|Q9UBF2|COPG2_HUMAN Coatomer subunit gamma-2 OS=Homo sapiens GN=COPG2 PE=1 SV=1	2	2	26431.8	COPG1	ENSG00000181789	Q9Y678	4.42213
tr|C9JME2|C9JME2_HUMAN;sp|Q9Y4F1|FARP1_HUMAN;tr|M0QYB0|M0QYB0_HUMAN	tr|C9JME2|C9JME2_HUMAN;sp|Q9Y4F1|FARP1_HUMAN;tr|M0QYB0|M0QYB0_HUMAN	2;2;1	2;2;1	2;2;1	tr|C9JME2|C9JME2_HUMAN FERM, RhoGEF and pleckstrin domain-containing protein 1 OS=Homo sapiens GN=FARP1 PE=1 SV=2;sp|Q9Y4F1|FARP1_HUMAN FERM, RhoGEF and pleckstrin domain-containing protein 1 OS=Homo sapiens GN=FARP1 PE=1 SV=1;tr|M0QYB0|M0QYB0_HUMAN FERM,	3	2	25820.5	FARP1	ENSG00000152767	Q9Y4F1	4.41196
sp|P13726|TF_HUMAN	sp|P13726|TF_HUMAN	1	1	1	sp|P13726|TF_HUMAN Tissue factor OS=Homo sapiens GN=F3 PE=1 SV=1	1	1	25582	F3	ENSG00000117525	P13726	4.40793
sp|O43852|CALU_HUMAN;tr|H0Y875|H0Y875_HUMAN	sp|O43852|CALU_HUMAN;tr|H0Y875|H0Y875_HUMAN	3;2	3;2	3;2	sp|O43852|CALU_HUMAN Calumenin OS=Homo sapiens GN=CALU PE=1 SV=2;tr|H0Y875|H0Y875_HUMAN Calumenin (Fragment) OS=Homo sapiens GN=CALU PE=1 SV=1	2	3	25486.3	CALU	ENSG00000128595	O43852	4.40631
sp|P11387|TOP1_HUMAN	sp|P11387|TOP1_HUMAN	1	1	1	sp|P11387|TOP1_HUMAN DNA topoisomerase 1 OS=Homo sapiens GN=TOP1 PE=1 SV=2	1	1	25195	TOP1	ENSG00000198900	P11387	4.40132
sp|P26639|SYTC_HUMAN	sp|P26639|SYTC_HUMAN	2	2	2	sp|P26639|SYTC_HUMAN Threonine--tRNA ligase, cytoplasmic OS=Homo sapiens GN=TARS PE=1 SV=3	1	2	25065.3	TARS1	ENSG00000113407	P26639	4.39907
sp|Q12906|ILF3_HUMAN	sp|Q12906|ILF3_HUMAN	2	2	2	sp|Q12906|ILF3_HUMAN Interleukin enhancer-binding factor 3 OS=Homo sapiens GN=ILF3 PE=1 SV=3	1	2	24907.5	ILF3	ENSG00000129351	Q12906	4.39633
sp|P56199|ITA1_HUMAN	sp|P56199|ITA1_HUMAN	4	4	4	sp|P56199|ITA1_HUMAN Integrin alpha-1 OS=Homo sapiens GN=ITGA1 PE=1 SV=2	1	4	24774.5	ITGA1	ENSG00000213949	P56199	4.39401
tr|A0A0A0MTB0|A0A0A0MTB0_HUMAN;tr|D6RHG7|D6RHG7_HUMAN;sp|Q86VE9|SERC5_HUMAN;tr|A0A0J9YYI4|A0A0J9YYI4_HUMAN	tr|A0A0A0MTB0|A0A0A0MTB0_HUMAN;tr|D6RHG7|D6RHG7_HUMAN;sp|Q86VE9|SERC5_HUMAN;tr|A0A0J9YYI4|A0A0J9YYI4_HUMAN	2;2;2;2	2;2;2;2	2;2;2;2	tr|A0A0A0MTB0|A0A0A0MTB0_HUMAN Serine incorporator 5 OS=Homo sapiens GN=SERINC5 PE=1 SV=1;tr|D6RHG7|D6RHG7_HUMAN Serine incorporator 5 OS=Homo sapiens GN=SERINC5 PE=1 SV=2;sp|Q86VE9|SERC5_HUMAN Serine incorporator 5 OS=Homo sapiens GN=SERINC5 PE=1 SV=1;tr|	4	2	24621.3	SERINC5	ENSG00000164300	Q86VE9	4.39131
sp|P33908|MA1A1_HUMAN	sp|P33908|MA1A1_HUMAN	2	2	2	sp|P33908|MA1A1_HUMAN Mannosyl-oligosaccharide 1,2-alpha-mannosidase IA OS=Homo sapiens GN=MAN1A1 PE=1 SV=3	1	2	24528.2	MAN1A1	ENSG00000111885	P33908	4.38967
sp|Q8IUX7|AEBP1_HUMAN;tr|H7C4B5|H7C4B5_HUMAN;tr|H7C391|H7C391_HUMAN	sp|Q8IUX7|AEBP1_HUMAN;tr|H7C4B5|H7C4B5_HUMAN;tr|H7C391|H7C391_HUMAN	2;1;1	2;1;1	2;1;1	sp|Q8IUX7|AEBP1_HUMAN Adipocyte enhancer-binding protein 1 OS=Homo sapiens GN=AEBP1 PE=1 SV=1;tr|H7C4B5|H7C4B5_HUMAN Adipocyte enhancer-binding protein 1 (Fragment) OS=Homo sapiens GN=AEBP1 PE=1 SV=1;tr|H7C391|H7C391_HUMAN Adipocyte enhancer-binding protei	3	2	24072.6	AEBP1	ENSG00000106624	Q8IUX7	4.38152
sp|O00231|PSD11_HUMAN;tr|J3QRY4|J3QRY4_HUMAN	sp|O00231|PSD11_HUMAN;tr|J3QRY4|J3QRY4_HUMAN	3;2	3;2	3;2	sp|O00231|PSD11_HUMAN 26S proteasome non-ATPase regulatory subunit 11 OS=Homo sapiens GN=PSMD11 PE=1 SV=3;tr|J3QRY4|J3QRY4_HUMAN 26S proteasome non-ATPase regulatory subunit 11 (Fragment) OS=Homo sapiens GN=PSMD11 PE=1 SV=6	2	3	23953.8	PSMD11	ENSG00000108671	O00231	4.37937
sp|P02462|CO4A1_HUMAN;sp|P29400|CO4A5_HUMAN	sp|P02462|CO4A1_HUMAN;sp|P29400|CO4A5_HUMAN	2;1	2;1	2;1	sp|P02462|CO4A1_HUMAN Collagen alpha-1(IV) chain OS=Homo sapiens GN=COL4A1 PE=1 SV=3;sp|P29400|CO4A5_HUMAN Collagen alpha-5(IV) chain OS=Homo sapiens GN=COL4A5 PE=1 SV=2	2	2	23266.1	COL4A1	ENSG00000187498	P02462	4.36672
sp|P63092|GNAS2_HUMAN;sp|Q5JWF2|GNAS1_HUMAN;tr|A0A0A0MR13|A0A0A0MR13_HUMAN;tr|S4R3E3|S4R3E3_HUMAN	sp|P63092|GNAS2_HUMAN;sp|Q5JWF2|GNAS1_HUMAN	3;3;1;1	2;2;1;1	2;2;1;1	sp|P63092|GNAS2_HUMAN Guanine nucleotide-binding protein G(s) subunit alpha isoforms short OS=Homo sapiens GN=GNAS PE=1 SV=1;sp|Q5JWF2|GNAS1_HUMAN Guanine nucleotide-binding protein G(s) subunit alpha isoforms XLas OS=Homo sapiens GN=GNAS PE=1 SV=2	4	3	22707	GNAS	ENSG00000087460	P63092	4.35616
tr|S4R3V8|S4R3V8_HUMAN;sp|Q86X29|LSR_HUMAN	tr|S4R3V8|S4R3V8_HUMAN;sp|Q86X29|LSR_HUMAN	2;2	2;2	2;2	tr|S4R3V8|S4R3V8_HUMAN Lipolysis-stimulated lipoprotein receptor OS=Homo sapiens GN=LSR PE=1 SV=2;sp|Q86X29|LSR_HUMAN Lipolysis-stimulated lipoprotein receptor OS=Homo sapiens GN=LSR PE=1 SV=4	2	2	21884.3	LSR	ENSG00000105699	Q86X29	4.34013
sp|P63010|AP2B1_HUMAN;tr|A0A087WU93|A0A087WU93_HUMAN;tr|A0A087WZQ6|A0A087WZQ6_HUMAN;tr|A0A087X253|A0A087X253_HUMAN;tr|K7EN71|K7EN71_HUMAN;tr|K7ERB2|K7ERB2_HUMAN;tr|C9J1E7|C9J1E7_HUMAN;tr|A0A087WYD1|A0A087WYD1_HUMAN;sp|Q10567|AP1B1_HUMAN	sp|P63010|AP2B1_HUMAN;tr|A0A087WU93|A0A087WU93_HUMAN;tr|A0A087WZQ6|A0A087WZQ6_HUMAN;tr|A0A087X253|A0A087X253_HUMAN	3;2;2;2;1;1;1;1;1	3;2;2;2;1;1;1;1;1	3;2;2;2;1;1;1;1;1	sp|P63010|AP2B1_HUMAN AP-2 complex subunit beta OS=Homo sapiens GN=AP2B1 PE=1 SV=1;tr|A0A087WU93|A0A087WU93_HUMAN AP-2 complex subunit beta (Fragment) OS=Homo sapiens GN=AP2B1 PE=1 SV=1;tr|A0A087WZQ6|A0A087WZQ6_HUMAN AP-2 complex subunit beta (Fragment) OS	9	3	21714.1	AP2B1	ENSG00000006125	P63010	4.33674
sp|Q08188|TGM3_HUMAN	sp|Q08188|TGM3_HUMAN	2	2	2	sp|Q08188|TGM3_HUMAN Protein-glutamine gamma-glutamyltransferase E OS=Homo sapiens GN=TGM3 PE=1 SV=4	1	2	21181.4	TGM3	ENSG00000125780	Q08188	4.32595
sp|P11216|PYGB_HUMAN	sp|P11216|PYGB_HUMAN	5	3	3	sp|P11216|PYGB_HUMAN Glycogen phosphorylase, brain form OS=Homo sapiens GN=PYGB PE=1 SV=5	1	5	20575.9	PYGB	ENSG00000100994	P11216	4.31336
sp|P00751|CFAB_HUMAN;tr|E7ETN3|E7ETN3_HUMAN;tr|B4E1Z4|B4E1Z4_HUMAN;tr|H7C5H1|H7C5H1_HUMAN;tr|A0A0G2JH38|A0A0G2JH38_HUMAN	sp|P00751|CFAB_HUMAN;tr|E7ETN3|E7ETN3_HUMAN;tr|B4E1Z4|B4E1Z4_HUMAN;tr|H7C5H1|H7C5H1_HUMAN;tr|A0A0G2JH38|A0A0G2JH38_HUMAN	2;2;2;1;1	2;2;2;1;1	2;2;2;1;1	sp|P00751|CFAB_HUMAN Complement factor B OS=Homo sapiens GN=CFB PE=1 SV=2;tr|E7ETN3|E7ETN3_HUMAN Uncharacterized protein OS=Homo sapiens PE=3 SV=1;tr|B4E1Z4|B4E1Z4_HUMAN Uncharacterized protein OS=Homo sapiens PE=1 SV=1;tr|H7C5H1|H7C5H1_HUMAN Complement fa	5	2	20328.5	CFB	ENSG00000243649	P00751	4.30811
sp|Q02413|DSG1_HUMAN	sp|Q02413|DSG1_HUMAN	5	5	5	sp|Q02413|DSG1_HUMAN Desmoglein-1 OS=Homo sapiens GN=DSG1 PE=1 SV=2	1	5	20311.2	DSG1	ENSG00000134760	Q02413	4.30773
sp|Q99613|EIF3C_HUMAN;sp|B5ME19|EIFCL_HUMAN	sp|Q99613|EIF3C_HUMAN;sp|B5ME19|EIFCL_HUMAN	2;2	2;2	2;2	sp|Q99613|EIF3C_HUMAN Eukaryotic translation initiation factor 3 subunit C OS=Homo sapiens GN=EIF3C PE=1 SV=1;sp|B5ME19|EIFCL_HUMAN Eukaryotic translation initiation factor 3 subunit C-like protein OS=Homo sapiens GN=EIF3CL PE=3 SV=1	2	2	20110.3	EIF3C	ENSG00000184110	Q99613	4.30342
tr|J3QQL1|J3QQL1_HUMAN;sp|Q9UL36|ZN236_HUMAN;tr|J9JID5|J9JID5_HUMAN	tr|J3QQL1|J3QQL1_HUMAN;sp|Q9UL36|ZN236_HUMAN;tr|J9JID5|J9JID5_HUMAN	1;1;1	1;1;1	1;1;1	tr|J3QQL1|J3QQL1_HUMAN Zinc finger protein 236 (Fragment) OS=Homo sapiens GN=ZNF236 PE=1 SV=1;sp|Q9UL36|ZN236_HUMAN Zinc finger protein 236 OS=Homo sapiens GN=ZNF236 PE=2 SV=2;tr|J9JID5|J9JID5_HUMAN Zinc finger protein 236 OS=Homo sapiens GN=ZNF236 PE=1 SV	3	1	19772.5	ZNF236	ENSG00000130856	Q9UL36	4.29606
sp|P21980|TGM2_HUMAN;tr|A2A2A0|A2A2A0_HUMAN;tr|A2A299|A2A299_HUMAN	sp|P21980|TGM2_HUMAN;tr|A2A2A0|A2A2A0_HUMAN;tr|A2A299|A2A299_HUMAN	2;1;1	2;1;1	2;1;1	sp|P21980|TGM2_HUMAN Protein-glutamine gamma-glutamyltransferase 2 OS=Homo sapiens GN=TGM2 PE=1 SV=2;tr|A2A2A0|A2A2A0_HUMAN Protein-glutamine gamma-glutamyltransferase 2 (Fragment) OS=Homo sapiens GN=TGM2 PE=1 SV=6;tr|A2A299|A2A299_HUMAN Protein-glutamine	3	2	19717.7	TGM2	ENSG00000198959	P21980	4.29486
tr|A0A087WYV8|A0A087WYV8_HUMAN;sp|P35556|FBN2_HUMAN;tr|A0A087WV40|A0A087WV40_HUMAN;tr|F6U495|F6U495_HUMAN;tr|E9PHW4|E9PHW4_HUMAN;tr|D6RJI3|D6RJI3_HUMAN	tr|A0A087WYV8|A0A087WYV8_HUMAN;sp|P35556|FBN2_HUMAN	5;5;1;1;1;1	4;4;0;0;0;1	4;4;0;0;0;1	tr|A0A087WYV8|A0A087WYV8_HUMAN Fibrillin-2 OS=Homo sapiens GN=FBN2 PE=1 SV=1;sp|P35556|FBN2_HUMAN Fibrillin-2 OS=Homo sapiens GN=FBN2 PE=1 SV=3	6	5	19680.3	FBN2	ENSG00000138829	P35556	4.29403
sp|Q5KU26|COL12_HUMAN	sp|Q5KU26|COL12_HUMAN	4	4	4	sp|Q5KU26|COL12_HUMAN Collectin-12 OS=Homo sapiens GN=COLEC12 PE=1 SV=3	1	4	19580.7	COLEC12	ENSG00000158270	Q5KU26	4.29183
tr|E9PJ21|E9PJ21_HUMAN;tr|A0A087WWI4|A0A087WWI4_HUMAN;tr|K7EQK2|K7EQK2_HUMAN;tr|A0A087X054|A0A087X054_HUMAN;sp|Q9Y4L1|HYOU1_HUMAN	tr|E9PJ21|E9PJ21_HUMAN;tr|A0A087WWI4|A0A087WWI4_HUMAN;tr|K7EQK2|K7EQK2_HUMAN;tr|A0A087X054|A0A087X054_HUMAN;sp|Q9Y4L1|HYOU1_HUMAN	2;2;2;2;2	2;2;2;2;2	2;2;2;2;2	tr|E9PJ21|E9PJ21_HUMAN Hypoxia up-regulated protein 1 (Fragment) OS=Homo sapiens GN=HYOU1 PE=1 SV=1;tr|A0A087WWI4|A0A087WWI4_HUMAN Hypoxia up-regulated protein 1 OS=Homo sapiens GN=HYOU1 PE=1 SV=1;tr|K7EQK2|K7EQK2_HUMAN Hypoxia up-regulated protein 1 OS=Ho	5	2	19506.5	HYOU1	ENSG00000149428	Q9Y4L1	4.29018
sp|P49588|SYAC_HUMAN;tr|H3BPK7|H3BPK7_HUMAN	sp|P49588|SYAC_HUMAN	3;1	3;1	3;1	sp|P49588|SYAC_HUMAN Alanine--tRNA ligase, cytoplasmic OS=Homo sapiens GN=AARS PE=1 SV=2	2	3	19242.7	AARS1	ENSG00000090861	P49588	4.28427
tr|A0A0A0MR02|A0A0A0MR02_HUMAN;sp|P45880|VDAC2_HUMAN;tr|A2A3S1|A2A3S1_HUMAN;tr|Q5JSD2|Q5JSD2_HUMAN;tr|Q5JSD1|Q5JSD1_HUMAN	tr|A0A0A0MR02|A0A0A0MR02_HUMAN;sp|P45880|VDAC2_HUMAN;tr|A2A3S1|A2A3S1_HUMAN;tr|Q5JSD2|Q5JSD2_HUMAN;tr|Q5JSD1|Q5JSD1_HUMAN	2;2;1;1;1	2;2;1;1;1	2;2;1;1;1	tr|A0A0A0MR02|A0A0A0MR02_HUMAN Voltage-dependent anion-selective channel protein 2 (Fragment) OS=Homo sapiens GN=VDAC2 PE=1 SV=1;sp|P45880|VDAC2_HUMAN Voltage-dependent anion-selective channel protein 2 OS=Homo sapiens GN=VDAC2 PE=1 SV=2;tr|A2A3S1|A2A3S1_H	5	2	18122.9	VDAC2	ENSG00000165637	P45880	4.25823
sp|P07947|YES_HUMAN;tr|J3QRU1|J3QRU1_HUMAN;sp|P06239|LCK_HUMAN;tr|Q573B4|Q573B4_HUMAN;sp|P12931|SRC_HUMAN;sp|P06241|FYN_HUMAN	sp|P07947|YES_HUMAN;tr|J3QRU1|J3QRU1_HUMAN;sp|P06239|LCK_HUMAN;tr|Q573B4|Q573B4_HUMAN;sp|P12931|SRC_HUMAN;sp|P06241|FYN_HUMAN	2;2;1;1;1;1	2;2;1;1;1;1	2;2;1;1;1;1	sp|P07947|YES_HUMAN Tyrosine-protein kinase Yes OS=Homo sapiens GN=YES1 PE=1 SV=3;tr|J3QRU1|J3QRU1_HUMAN Tyrosine-protein kinase OS=Homo sapiens GN=YES1 PE=1 SV=1;sp|P06239|LCK_HUMAN Tyrosine-protein kinase Lck OS=Homo sapiens GN=LCK PE=1 SV=6;tr|Q573B4|Q5	6	2	18119.3	YES1	ENSG00000176105	P07947	4.25814
sp|O43242|PSMD3_HUMAN;tr|H0YGV8|H0YGV8_HUMAN	sp|O43242|PSMD3_HUMAN;tr|H0YGV8|H0YGV8_HUMAN	2;1	2;1	2;1	sp|O43242|PSMD3_HUMAN 26S proteasome non-ATPase regulatory subunit 3 OS=Homo sapiens GN=PSMD3 PE=1 SV=2;tr|H0YGV8|H0YGV8_HUMAN 26S proteasome non-ATPase regulatory subunit 3 (Fragment) OS=Homo sapiens GN=PSMD3 PE=1 SV=2	2	2	17862.8	PSMD3	ENSG00000108344	O43242	4.25195
sp|P55157|MTP_HUMAN;tr|E9PBP6|E9PBP6_HUMAN;tr|A0A087WZS2|A0A087WZS2_HUMAN;tr|D6REL9|D6REL9_HUMAN	sp|P55157|MTP_HUMAN;tr|E9PBP6|E9PBP6_HUMAN;tr|A0A087WZS2|A0A087WZS2_HUMAN	4;4;3;1	4;4;3;1	4;4;3;1	sp|P55157|MTP_HUMAN Microsomal triglyceride transfer protein large subunit OS=Homo sapiens GN=MTTP PE=1 SV=1;tr|E9PBP6|E9PBP6_HUMAN Microsomal triglyceride transfer protein large subunit OS=Homo sapiens GN=MTTP PE=1 SV=1;tr|A0A087WZS2|A0A087WZS2_HUMAN Micr	4	4	17703.1	MTTP	ENSG00000138823	P55157	4.24805
sp|Q96AC1|FERM2_HUMAN;tr|H0YJ34|H0YJ34_HUMAN;tr|H0YJB6|H0YJB6_HUMAN	sp|Q96AC1|FERM2_HUMAN;tr|H0YJ34|H0YJ34_HUMAN;tr|H0YJB6|H0YJB6_HUMAN	2;2;1	2;2;1	2;2;1	sp|Q96AC1|FERM2_HUMAN Fermitin family homolog 2 OS=Homo sapiens GN=FERMT2 PE=1 SV=1;tr|H0YJ34|H0YJ34_HUMAN Fermitin family homolog 2 (Fragment) OS=Homo sapiens GN=FERMT2 PE=1 SV=1;tr|H0YJB6|H0YJB6_HUMAN Fermitin family homolog 2 (Fragment) OS=Homo sapiens	3	2	17483.6	FERMT2	ENSG00000073712	Q96AC1	4.24263
sp|P11586|C1TC_HUMAN;tr|F5H2F4|F5H2F4_HUMAN	sp|P11586|C1TC_HUMAN;tr|F5H2F4|F5H2F4_HUMAN	2;2	2;2	2;2	sp|P11586|C1TC_HUMAN C-1-tetrahydrofolate synthase, cytoplasmic OS=Homo sapiens GN=MTHFD1 PE=1 SV=3;tr|F5H2F4|F5H2F4_HUMAN C-1-tetrahydrofolate synthase, cytoplasmic OS=Homo sapiens GN=MTHFD1 PE=1 SV=1	2	2	17442.8	MTHFD1	ENSG00000100714	P11586	4.24162
sp|P13796|PLSL_HUMAN;tr|Q5TBN3|Q5TBN3_HUMAN	sp|P13796|PLSL_HUMAN;tr|Q5TBN3|Q5TBN3_HUMAN	4;2	2;0	2;0	sp|P13796|PLSL_HUMAN Plastin-2 OS=Homo sapiens GN=LCP1 PE=1 SV=6;tr|Q5TBN3|Q5TBN3_HUMAN Plastin-2 (Fragment) OS=Homo sapiens GN=LCP1 PE=1 SV=1	2	4	16771.3	LCP1	ENSG00000136167	P13796	4.22457
sp|Q9P225|DYH2_HUMAN	sp|Q9P225|DYH2_HUMAN	1	1	1	sp|Q9P225|DYH2_HUMAN Dynein heavy chain 2, axonemal OS=Homo sapiens GN=DNAH2 PE=2 SV=3	1	1	16765.7	DNAH2	ENSG00000183914	Q9P225	4.22442
sp|P07814|SYEP_HUMAN;tr|V9GYZ6|V9GYZ6_HUMAN	sp|P07814|SYEP_HUMAN	3;1	3;1	3;1	sp|P07814|SYEP_HUMAN Bifunctional glutamate/proline--tRNA ligase OS=Homo sapiens GN=EPRS PE=1 SV=5	2	3	16136.1	EPRS1	ENSG00000136628	P07814	4.2078
sp|P18206|VINC_HUMAN;tr|Q5JQ13|Q5JQ13_HUMAN	sp|P18206|VINC_HUMAN;tr|Q5JQ13|Q5JQ13_HUMAN	11;7	11;7	11;7	sp|P18206|VINC_HUMAN Vinculin OS=Homo sapiens GN=VCL PE=1 SV=4;tr|Q5JQ13|Q5JQ13_HUMAN Vinculin (Fragment) OS=Homo sapiens GN=VCL PE=1 SV=1	2	11	16120.2	VCL	ENSG00000035403	P18206	4.20737
sp|Q14315|FLNC_HUMAN	sp|Q14315|FLNC_HUMAN	8	4	4	sp|Q14315|FLNC_HUMAN Filamin-C OS=Homo sapiens GN=FLNC PE=1 SV=3	1	8	15986.9	FLNC	ENSG00000128591	Q14315	4.20376
sp|P01024|CO3_HUMAN;tr|M0QYC8|M0QYC8_HUMAN	sp|P01024|CO3_HUMAN	7;2	3;1	3;1	sp|P01024|CO3_HUMAN Complement C3 OS=Homo sapiens GN=C3 PE=1 SV=2	2	7	15857.6	C3	ENSG00000125730	P01024	4.20024
sp|Q9NQC3|RTN4_HUMAN;tr|F8W914|F8W914_HUMAN;tr|H7C106|H7C106_HUMAN	sp|Q9NQC3|RTN4_HUMAN;tr|F8W914|F8W914_HUMAN;tr|H7C106|H7C106_HUMAN	2;2;1	2;2;1	2;2;1	sp|Q9NQC3|RTN4_HUMAN Reticulon-4 OS=Homo sapiens GN=RTN4 PE=1 SV=2;tr|F8W914|F8W914_HUMAN Reticulon OS=Homo sapiens GN=RTN4 PE=1 SV=1;tr|H7C106|H7C106_HUMAN Reticulon (Fragment) OS=Homo sapiens GN=RTN4 PE=1 SV=1	3	2	15817.2	RTN4	ENSG00000115310	Q9NQC3	4.19913
sp|Q9Y490|TLN1_HUMAN	sp|Q9Y490|TLN1_HUMAN	2	2	2	sp|Q9Y490|TLN1_HUMAN Talin-1 OS=Homo sapiens GN=TLN1 PE=1 SV=3	1	2	15309.9	TLN1	ENSG00000137076	Q9Y490	4.18497
tr|A0A087X0X3|A0A087X0X3_HUMAN;sp|P52272|HNRPM_HUMAN;tr|M0R2I7|M0R2I7_HUMAN;tr|M0R019|M0R019_HUMAN;tr|M0R2T0|M0R2T0_HUMAN;tr|M0QZM1|M0QZM1_HUMAN	tr|A0A087X0X3|A0A087X0X3_HUMAN;sp|P52272|HNRPM_HUMAN;tr|M0R2I7|M0R2I7_HUMAN;tr|M0R019|M0R019_HUMAN;tr|M0R2T0|M0R2T0_HUMAN;tr|M0QZM1|M0QZM1_HUMAN	2;2;1;1;1;1	2;2;1;1;1;1	2;2;1;1;1;1	tr|A0A087X0X3|A0A087X0X3_HUMAN Heterogeneous nuclear ribonucleoprotein M OS=Homo sapiens GN=HNRNPM PE=1 SV=1;sp|P52272|HNRPM_HUMAN Heterogeneous nuclear ribonucleoprotein M OS=Homo sapiens GN=HNRNPM PE=1 SV=3;tr|M0R2I7|M0R2I7_HUMAN Heterogeneous nuclear ri	6	2	15077.2	HNRNPM	ENSG00000099783	P52272	4.17832
sp|Q9UBG0|MRC2_HUMAN	sp|Q9UBG0|MRC2_HUMAN	3	3	3	sp|Q9UBG0|MRC2_HUMAN C-type mannose receptor 2 OS=Homo sapiens GN=MRC2 PE=1 SV=2	1	3	14996.8	MRC2	ENSG00000011028	Q9UBG0	4.176
sp|Q08554|DSC1_HUMAN	sp|Q08554|DSC1_HUMAN	4	4	4	sp|Q08554|DSC1_HUMAN Desmocollin-1 OS=Homo sapiens GN=DSC1 PE=1 SV=2	1	4	14760.2	DSC1	ENSG00000134765	Q08554	4.16909
tr|A0A0D9SF54|A0A0D9SF54_HUMAN;sp|Q13813|SPTN1_HUMAN;tr|A0A0D9SGF6|A0A0D9SGF6_HUMAN;tr|A0A0D9SFH4|A0A0D9SFH4_HUMAN	tr|A0A0D9SF54|A0A0D9SF54_HUMAN;sp|Q13813|SPTN1_HUMAN;tr|A0A0D9SGF6|A0A0D9SGF6_HUMAN	18;18;18;1	18;18;18;1	18;18;18;1	tr|A0A0D9SF54|A0A0D9SF54_HUMAN Spectrin alpha chain, non-erythrocytic 1 OS=Homo sapiens GN=SPTAN1 PE=1 SV=1;sp|Q13813|SPTN1_HUMAN Spectrin alpha chain, non-erythrocytic 1 OS=Homo sapiens GN=SPTAN1 PE=1 SV=3;tr|A0A0D9SGF6|A0A0D9SGF6_HUMAN Spectrin alpha cha	4	18	13925.5	SPTAN1	ENSG00000197694	Q13813	4.14381
sp|Q99959|PKP2_HUMAN;tr|B8QGS9|B8QGS9_HUMAN	sp|Q99959|PKP2_HUMAN;tr|B8QGS9|B8QGS9_HUMAN	2;1	2;1	2;1	sp|Q99959|PKP2_HUMAN Plakophilin-2 OS=Homo sapiens GN=PKP2 PE=1 SV=2;tr|B8QGS9|B8QGS9_HUMAN Plakophilin-2 OS=Homo sapiens GN=PKP2 PE=1 SV=1	2	2	12771.6	PKP2	ENSG00000057294	Q99959	4.10625
tr|A0A087WUZ3|A0A087WUZ3_HUMAN;sp|Q01082|SPTB2_HUMAN;tr|F8W6C1|F8W6C1_HUMAN	tr|A0A087WUZ3|A0A087WUZ3_HUMAN;sp|Q01082|SPTB2_HUMAN	5;5;1	5;5;1	5;5;1	tr|A0A087WUZ3|A0A087WUZ3_HUMAN Spectrin beta chain, non-erythrocytic 1 OS=Homo sapiens GN=SPTBN1 PE=1 SV=1;sp|Q01082|SPTB2_HUMAN Spectrin beta chain, non-erythrocytic 1 OS=Homo sapiens GN=SPTBN1 PE=1 SV=2	3	5	12768.5	SPTBN1	ENSG00000115306	Q01082	4.10614
sp|A4FU49|SH321_HUMAN	sp|A4FU49|SH321_HUMAN	1	1	1	sp|A4FU49|SH321_HUMAN SH3 domain-containing protein 21 OS=Homo sapiens GN=SH3D21 PE=2 SV=2	1	1	12758.5	SH3D21	ENSG00000214193	A4FU49	4.1058
sp|A6NIE6|RN3P2_HUMAN	sp|A6NIE6|RN3P2_HUMAN	1	1	1	sp|A6NIE6|RN3P2_HUMAN Putative RRN3-like protein RRN3P2 OS=Homo sapiens GN=RRN3P2 PE=5 SV=3	1	1	12758.5	RRN3P2	ENSG00000103472	A6NIE6	4.1058
tr|I3L165|I3L165_HUMAN;tr|I3L1P5|I3L1P5_HUMAN;sp|O14964|HGS_HUMAN	tr|I3L165|I3L165_HUMAN;tr|I3L1P5|I3L1P5_HUMAN;sp|O14964|HGS_HUMAN	1;1;1	1;1;1	1;1;1	tr|I3L165|I3L165_HUMAN Hepatocyte growth factor-regulated tyrosine kinase substrate (Fragment) OS=Homo sapiens GN=HGS PE=1 SV=1;tr|I3L1P5|I3L1P5_HUMAN Hepatocyte growth factor-regulated tyrosine kinase substrate (Fragment) OS=Homo sapiens GN=HGS PE=1 SV=1;	3	1	12758.5	HGS	ENSG00000185359	O14964	4.1058
sp|O15173|PGRC2_HUMAN	sp|O15173|PGRC2_HUMAN	1	1	1	sp|O15173|PGRC2_HUMAN Membrane-associated progesterone receptor component 2 OS=Homo sapiens GN=PGRMC2 PE=1 SV=1	1	1	12758.5	PGRMC2	ENSG00000164040	O15173	4.1058
sp|O15371|EIF3D_HUMAN	sp|O15371|EIF3D_HUMAN	2	2	2	sp|O15371|EIF3D_HUMAN Eukaryotic translation initiation factor 3 subunit D OS=Homo sapiens GN=EIF3D PE=1 SV=1	1	2	12758.5	EIF3D	ENSG00000100353	O15371	4.1058
sp|O15431|COPT1_HUMAN	sp|O15431|COPT1_HUMAN	1	1	1	sp|O15431|COPT1_HUMAN High affinity copper uptake protein 1 OS=Homo sapiens GN=SLC31A1 PE=1 SV=1	1	1	12758.5	SLC31A1	ENSG00000136868	O15431	4.1058
tr|D6RBD7|D6RBD7_HUMAN;tr|C9J1V9|C9J1V9_HUMAN;sp|O43324|MCA3_HUMAN	tr|D6RBD7|D6RBD7_HUMAN;tr|C9J1V9|C9J1V9_HUMAN;sp|O43324|MCA3_HUMAN	1;1;1	1;1;1	1;1;1	tr|D6RBD7|D6RBD7_HUMAN Eukaryotic translation elongation factor 1 epsilon-1 OS=Homo sapiens GN=EEF1E1 PE=4 SV=1;tr|C9J1V9|C9J1V9_HUMAN HCG2043275 OS=Homo sapiens GN=EEF1E1-BLOC1S5 PE=4 SV=2;sp|O43324|MCA3_HUMAN Eukaryotic translation elongation factor 1 ep	3	1	12758.5	EEF1E1	ENSG00000124802	O43324	4.1058
sp|O43776|SYNC_HUMAN;tr|K7EMQ6|K7EMQ6_HUMAN;tr|K7EIU7|K7EIU7_HUMAN;tr|K7EPK2|K7EPK2_HUMAN;tr|K7EQ35|K7EQ35_HUMAN	sp|O43776|SYNC_HUMAN;tr|K7EMQ6|K7EMQ6_HUMAN;tr|K7EIU7|K7EIU7_HUMAN;tr|K7EPK2|K7EPK2_HUMAN;tr|K7EQ35|K7EQ35_HUMAN	2;1;1;1;1	2;1;1;1;1	2;1;1;1;1	sp|O43776|SYNC_HUMAN Asparagine--tRNA ligase, cytoplasmic OS=Homo sapiens GN=NARS PE=1 SV=1;tr|K7EMQ6|K7EMQ6_HUMAN Asparagine--tRNA ligase, cytoplasmic (Fragment) OS=Homo sapiens GN=NARS PE=1 SV=1;tr|K7EIU7|K7EIU7_HUMAN Asparagine--tRNA ligase, cytoplasmic	5	2	12758.5	NARS1	ENSG00000134440	O43776	4.1058
sp|O60493|SNX3_HUMAN	sp|O60493|SNX3_HUMAN	1	1	1	sp|O60493|SNX3_HUMAN Sorting nexin-3 OS=Homo sapiens GN=SNX3 PE=1 SV=3	1	1	12758.5	SNX3	ENSG00000112335	O60493	4.1058
tr|H0YFV4|H0YFV4_HUMAN;sp|O60706|ABCC9_HUMAN	tr|H0YFV4|H0YFV4_HUMAN;sp|O60706|ABCC9_HUMAN	1;1	1;1	1;1	tr|H0YFV4|H0YFV4_HUMAN ATP-binding cassette sub-family C member 9 (Fragment) OS=Homo sapiens GN=ABCC9 PE=3 SV=1;sp|O60706|ABCC9_HUMAN ATP-binding cassette sub-family C member 9 OS=Homo sapiens GN=ABCC9 PE=1 SV=2	2	1	12758.5	ABCC9	ENSG00000069431	O60706	4.1058
sp|O60716|CTND1_HUMAN;tr|C9JZR2|C9JZR2_HUMAN;tr|E9PRE2|E9PRE2_HUMAN	sp|O60716|CTND1_HUMAN;tr|C9JZR2|C9JZR2_HUMAN;tr|E9PRE2|E9PRE2_HUMAN	2;2;1	2;2;1	2;2;1	sp|O60716|CTND1_HUMAN Catenin delta-1 OS=Homo sapiens GN=CTNND1 PE=1 SV=1;tr|C9JZR2|C9JZR2_HUMAN Catenin delta-1 OS=Homo sapiens GN=CTNND1 PE=1 SV=2;tr|E9PRE2|E9PRE2_HUMAN Catenin delta-1 (Fragment) OS=Homo sapiens GN=CTNND1 PE=1 SV=1	3	2	12758.5	CTNND1	ENSG00000198561	O60716	4.1058
sp|O75094|SLIT3_HUMAN;tr|A0A0A0MSC8|A0A0A0MSC8_HUMAN	sp|O75094|SLIT3_HUMAN;tr|A0A0A0MSC8|A0A0A0MSC8_HUMAN	2;1	2;1	2;1	sp|O75094|SLIT3_HUMAN Slit homolog 3 protein OS=Homo sapiens GN=SLIT3 PE=2 SV=3;tr|A0A0A0MSC8|A0A0A0MSC8_HUMAN Slit homolog 3 protein OS=Homo sapiens GN=SLIT3 PE=1 SV=1	2	2	12758.5	SLIT3	ENSG00000184347	O75094	4.1058
tr|M0QZK8|M0QZK8_HUMAN;sp|O75223|GGCT_HUMAN	tr|M0QZK8|M0QZK8_HUMAN;sp|O75223|GGCT_HUMAN	1;1	1;1	1;1	tr|M0QZK8|M0QZK8_HUMAN Uncharacterized protein OS=Homo sapiens PE=4 SV=1;sp|O75223|GGCT_HUMAN Gamma-glutamylcyclotransferase OS=Homo sapiens GN=GGCT PE=1 SV=1	2	1	12758.5	GGCT	ENSG00000006625	O75223	4.1058
sp|O75367|H2AY_HUMAN	sp|O75367|H2AY_HUMAN	1	1	1	sp|O75367|H2AY_HUMAN Core histone macro-H2A.1 OS=Homo sapiens GN=H2AFY PE=1 SV=4	1	1	12758.5	MACROH2A1	ENSG00000113648	O75367	4.1058
tr|B0QZ43|B0QZ43_HUMAN;tr|E5RHW4|E5RHW4_HUMAN;sp|O94905|ERLN2_HUMAN;sp|O75477|ERLN1_HUMAN	tr|B0QZ43|B0QZ43_HUMAN;tr|E5RHW4|E5RHW4_HUMAN;sp|O94905|ERLN2_HUMAN;sp|O75477|ERLN1_HUMAN	1;1;1;1	1;1;1;1	1;1;1;1	tr|B0QZ43|B0QZ43_HUMAN Erlin-1 (Fragment) OS=Homo sapiens GN=ERLIN1 PE=1 SV=1;tr|E5RHW4|E5RHW4_HUMAN Erlin-2 (Fragment) OS=Homo sapiens GN=ERLIN2 PE=1 SV=1;sp|O94905|ERLN2_HUMAN Erlin-2 OS=Homo sapiens GN=ERLIN2 PE=1 SV=1;sp|O75477|ERLN1_HUMAN Erlin-1 OS=H	4	1	12758.5	ERLIN1	ENSG00000107566	O75477	4.1058
sp|O75533|SF3B1_HUMAN	sp|O75533|SF3B1_HUMAN	1	1	1	sp|O75533|SF3B1_HUMAN Splicing factor 3B subunit 1 OS=Homo sapiens GN=SF3B1 PE=1 SV=3	1	1	12758.5	SF3B1	ENSG00000115524	O75533	4.1058
sp|O75643|U520_HUMAN	sp|O75643|U520_HUMAN	1	1	1	sp|O75643|U520_HUMAN U5 small nuclear ribonucleoprotein 200 kDa helicase OS=Homo sapiens GN=SNRNP200 PE=1 SV=2	1	1	12758.5	SNRNP200	ENSG00000144028	O75643	4.1058
sp|O75781|PALM_HUMAN	sp|O75781|PALM_HUMAN	1	1	1	sp|O75781|PALM_HUMAN Paralemmin-1 OS=Homo sapiens GN=PALM PE=1 SV=2	1	1	12758.5	PALM	ENSG00000099864	O75781	4.1058
tr|A0A087WT27|A0A087WT27_HUMAN;tr|J3KN95|J3KN95_HUMAN;sp|O95394|AGM1_HUMAN;tr|H0Y8I3|H0Y8I3_HUMAN;tr|H0Y987|H0Y987_HUMAN	tr|A0A087WT27|A0A087WT27_HUMAN;tr|J3KN95|J3KN95_HUMAN;sp|O95394|AGM1_HUMAN;tr|H0Y8I3|H0Y8I3_HUMAN;tr|H0Y987|H0Y987_HUMAN	2;2;2;1;1	2;2;2;1;1	2;2;2;1;1	tr|A0A087WT27|A0A087WT27_HUMAN Phosphoacetylglucosamine mutase OS=Homo sapiens GN=PGM3 PE=1 SV=1;tr|J3KN95|J3KN95_HUMAN Phosphoacetylglucosamine mutase OS=Homo sapiens GN=PGM3 PE=1 SV=1;sp|O95394|AGM1_HUMAN Phosphoacetylglucosamine mutase OS=Homo sapiens G	5	2	12758.5	PGM3	ENSG00000013375	O95394	4.1058
sp|P00505|AATM_HUMAN	sp|P00505|AATM_HUMAN	1	1	1	sp|P00505|AATM_HUMAN Aspartate aminotransferase, mitochondrial OS=Homo sapiens GN=GOT2 PE=1 SV=3	1	1	12758.5	GOT2	ENSG00000125166	P00505	4.1058
sp|P00742|FA10_HUMAN	sp|P00742|FA10_HUMAN	2	2	2	sp|P00742|FA10_HUMAN Coagulation factor X OS=Homo sapiens GN=F10 PE=1 SV=2	1	2	12758.5	F10	ENSG00000126218	P00742	4.1058
sp|P00918|CAH2_HUMAN	sp|P00918|CAH2_HUMAN	2	2	2	sp|P00918|CAH2_HUMAN Carbonic anhydrase 2 OS=Homo sapiens GN=CA2 PE=1 SV=2	1	2	12758.5	CA2	ENSG00000104267	P00918	4.1058
sp|P01009|A1AT_HUMAN;tr|G3V5R8|G3V5R8_HUMAN;tr|G3V2B9|G3V2B9_HUMAN;tr|G3V387|G3V387_HUMAN;tr|A0A0B4J278|A0A0B4J278_HUMAN;tr|G3V544|G3V544_HUMAN	sp|P01009|A1AT_HUMAN	9;1;1;1;1;1	1;0;0;0;0;0	1;0;0;0;0;0	sp|P01009|A1AT_HUMAN Alpha-1-antitrypsin OS=Homo sapiens GN=SERPINA1 PE=1 SV=3	6	9	12758.5	SERPINA1	ENSG00000197249	P01009	4.1058
sp|P01019|ANGT_HUMAN	sp|P01019|ANGT_HUMAN	1	1	1	sp|P01019|ANGT_HUMAN Angiotensinogen OS=Homo sapiens GN=AGT PE=1 SV=1	1	1	12758.5	AGT	ENSG00000135744	P01019	4.1058
sp|P01034|CYTC_HUMAN	sp|P01034|CYTC_HUMAN	1	1	1	sp|P01034|CYTC_HUMAN Cystatin-C OS=Homo sapiens GN=CST3 PE=1 SV=1	1	1	12758.5	CST3	ENSG00000101439	P01034	4.1058
sp|P02747|C1QC_HUMAN	sp|P02747|C1QC_HUMAN	2	2	2	sp|P02747|C1QC_HUMAN Complement C1q subcomponent subunit C OS=Homo sapiens GN=C1QC PE=1 SV=3	1	2	12758.5	C1QC	ENSG00000159189	P02747	4.1058
sp|P02760|AMBP_HUMAN;tr|S4R3Y4|S4R3Y4_HUMAN	sp|P02760|AMBP_HUMAN;tr|S4R3Y4|S4R3Y4_HUMAN	2;1	2;1	2;1	sp|P02760|AMBP_HUMAN Protein AMBP OS=Homo sapiens GN=AMBP PE=1 SV=1;tr|S4R3Y4|S4R3Y4_HUMAN Protein AMBP OS=Homo sapiens GN=AMBP PE=1 SV=1	2	2	12758.5	AMBP	ENSG00000106927	P02760	4.1058
tr|A0A087WV45|A0A087WV45_HUMAN;sp|P02766|TTHY_HUMAN;tr|A0A087WT59|A0A087WT59_HUMAN	tr|A0A087WV45|A0A087WV45_HUMAN;sp|P02766|TTHY_HUMAN;tr|A0A087WT59|A0A087WT59_HUMAN	2;2;2	2;2;2	2;2;2	tr|A0A087WV45|A0A087WV45_HUMAN Transthyretin OS=Homo sapiens GN=TTR PE=1 SV=1;sp|P02766|TTHY_HUMAN Transthyretin OS=Homo sapiens GN=TTR PE=1 SV=1;tr|A0A087WT59|A0A087WT59_HUMAN Transthyretin OS=Homo sapiens GN=TTR PE=1 SV=1	3	2	12758.5	TTR	ENSG00000118271	P02766	4.1058
sp|P02786|TFR1_HUMAN;tr|F8WBE5|F8WBE5_HUMAN;tr|G3V0E5|G3V0E5_HUMAN	sp|P02786|TFR1_HUMAN;tr|F8WBE5|F8WBE5_HUMAN;tr|G3V0E5|G3V0E5_HUMAN	2;1;1	2;1;1	2;1;1	sp|P02786|TFR1_HUMAN Transferrin receptor protein 1 OS=Homo sapiens GN=TFRC PE=1 SV=2;tr|F8WBE5|F8WBE5_HUMAN Transferrin receptor protein 1 OS=Homo sapiens GN=TFRC PE=1 SV=1;tr|G3V0E5|G3V0E5_HUMAN Transferrin receptor (P90, CD71), isoform CRA_c OS=Homo sap	3	2	12758.5	TFRC	ENSG00000072274	P02786	4.1058
sp|P04181|OAT_HUMAN	sp|P04181|OAT_HUMAN	2	2	2	sp|P04181|OAT_HUMAN Ornithine aminotransferase, mitochondrial OS=Homo sapiens GN=OAT PE=1 SV=1	1	2	12758.5	OAT	ENSG00000065154	P04181	4.1058
tr|U3KQE2|U3KQE2_HUMAN;tr|K7EM73|K7EM73_HUMAN;tr|K7EIV0|K7EIV0_HUMAN;tr|A0A075B7C0|A0A075B7C0_HUMAN;sp|P04632|CPNS1_HUMAN;tr|K7ELJ7|K7ELJ7_HUMAN;tr|A0A0C4DGQ5|A0A0C4DGQ5_HUMAN	tr|U3KQE2|U3KQE2_HUMAN;tr|K7EM73|K7EM73_HUMAN;tr|K7EIV0|K7EIV0_HUMAN;tr|A0A075B7C0|A0A075B7C0_HUMAN;sp|P04632|CPNS1_HUMAN;tr|K7ELJ7|K7ELJ7_HUMAN;tr|A0A0C4DGQ5|A0A0C4DGQ5_HUMAN	1;1;1;1;1;1;1	1;1;1;1;1;1;1	1;1;1;1;1;1;1	tr|U3KQE2|U3KQE2_HUMAN Calpain small subunit 1 (Fragment) OS=Homo sapiens GN=CAPNS1 PE=1 SV=1;tr|K7EM73|K7EM73_HUMAN Calpain small subunit 1 (Fragment) OS=Homo sapiens GN=CAPNS1 PE=1 SV=1;tr|K7EIV0|K7EIV0_HUMAN Calpain small subunit 1 (Fragment) OS=Homo sa	7	1	12758.5	CAPNS1	ENSG00000126247	P04632	4.1058
sp|P04844|RPN2_HUMAN;tr|Q5JYR3|Q5JYR3_HUMAN	sp|P04844|RPN2_HUMAN	3;1	3;1	3;1	sp|P04844|RPN2_HUMAN Dolichyl-diphosphooligosaccharide--protein glycosyltransferase subunit 2 OS=Homo sapiens GN=RPN2 PE=1 SV=3	2	3	12758.5	RPN2	ENSG00000118705	P04844	4.1058
sp|P05026|AT1B1_HUMAN;tr|V9GYR2|V9GYR2_HUMAN	sp|P05026|AT1B1_HUMAN;tr|V9GYR2|V9GYR2_HUMAN	2;1	2;1	2;1	sp|P05026|AT1B1_HUMAN Sodium/potassium-transporting ATPase subunit beta-1 OS=Homo sapiens GN=ATP1B1 PE=1 SV=1;tr|V9GYR2|V9GYR2_HUMAN Sodium/potassium-transporting ATPase subunit beta (Fragment) OS=Homo sapiens GN=ATP1B1 PE=1 SV=1	2	2	12758.5	ATP1B1	ENSG00000143153	P05026	4.1058
sp|P05387|RLA2_HUMAN	sp|P05387|RLA2_HUMAN	1	1	1	sp|P05387|RLA2_HUMAN 60S acidic ribosomal protein P2 OS=Homo sapiens GN=RPLP2 PE=1 SV=1	1	1	12758.5	RPLP2	ENSG00000177600	P05387	4.1058
sp|P05455|LA_HUMAN	sp|P05455|LA_HUMAN	1	1	1	sp|P05455|LA_HUMAN Lupus La protein OS=Homo sapiens GN=SSB PE=1 SV=2	1	1	12758.5	SSB	ENSG00000138385	P05455	4.1058
sp|P06756|ITAV_HUMAN	sp|P06756|ITAV_HUMAN	4	4	4	sp|P06756|ITAV_HUMAN Integrin alpha-V OS=Homo sapiens GN=ITGAV PE=1 SV=2	1	4	12758.5	ITGAV	ENSG00000138448	P06756	4.1058
sp|P09211|GSTP1_HUMAN;tr|A8MX94|A8MX94_HUMAN;tr|A0A087X2E9|A0A087X2E9_HUMAN	sp|P09211|GSTP1_HUMAN;tr|A8MX94|A8MX94_HUMAN;tr|A0A087X2E9|A0A087X2E9_HUMAN	2;2;1	2;2;1	2;2;1	sp|P09211|GSTP1_HUMAN Glutathione S-transferase P OS=Homo sapiens GN=GSTP1 PE=1 SV=2;tr|A8MX94|A8MX94_HUMAN Glutathione S-transferase P OS=Homo sapiens GN=GSTP1 PE=1 SV=1;tr|A0A087X2E9|A0A087X2E9_HUMAN Glutathione S-transferase P (Fragment) OS=Homo sapiens	3	2	12758.5	GSTP1	ENSG00000084207	P09211	4.1058
tr|A0A0A0MTB9|A0A0A0MTB9_HUMAN;tr|H0YAK8|H0YAK8_HUMAN;sp|P09455|RET1_HUMAN;tr|A0A0A0MQT0|A0A0A0MQT0_HUMAN	tr|A0A0A0MTB9|A0A0A0MTB9_HUMAN;tr|H0YAK8|H0YAK8_HUMAN;sp|P09455|RET1_HUMAN;tr|A0A0A0MQT0|A0A0A0MQT0_HUMAN	1;1;1;1	1;1;1;1	1;1;1;1	tr|A0A0A0MTB9|A0A0A0MTB9_HUMAN Retinol-binding protein 1 OS=Homo sapiens GN=RBP1 PE=1 SV=1;tr|H0YAK8|H0YAK8_HUMAN Retinol-binding protein 1 OS=Homo sapiens GN=RBP1 PE=1 SV=2;sp|P09455|RET1_HUMAN Retinol-binding protein 1 OS=Homo sapiens GN=RBP1 PE=1 SV=2;t	4	1	12758.5	RBP1	ENSG00000114115	P09455	4.1058
sp|P09543|CN37_HUMAN	sp|P09543|CN37_HUMAN	1	1	1	sp|P09543|CN37_HUMAN 2,3-cyclic-nucleotide 3-phosphodiesterase OS=Homo sapiens GN=CNP PE=1 SV=2	1	1	12758.5	CNP	ENSG00000173786	P09543	4.1058
sp|P09619|PGFRB_HUMAN	sp|P09619|PGFRB_HUMAN	1	1	1	sp|P09619|PGFRB_HUMAN Platelet-derived growth factor receptor beta OS=Homo sapiens GN=PDGFRB PE=1 SV=1	1	1	12758.5	PDGFRB	ENSG00000113721	P09619	4.1058
tr|A0A087WZM6|A0A087WZM6_HUMAN;tr|A0A087WVX1|A0A087WVX1_HUMAN;tr|A0A087X0T9|A0A087X0T9_HUMAN;sp|P0C875|F228B_HUMAN;tr|A0A087WZA1|A0A087WZA1_HUMAN	tr|A0A087WZM6|A0A087WZM6_HUMAN;tr|A0A087WVX1|A0A087WVX1_HUMAN;tr|A0A087X0T9|A0A087X0T9_HUMAN;sp|P0C875|F228B_HUMAN;tr|A0A087WZA1|A0A087WZA1_HUMAN	1;1;1;1;1	1;1;1;1;1	1;1;1;1;1	tr|A0A087WZM6|A0A087WZM6_HUMAN Protein FAM228B (Fragment) OS=Homo sapiens GN=FAM228B PE=4 SV=1;tr|A0A087WVX1|A0A087WVX1_HUMAN HCG1820835, isoform CRA_b OS=Homo sapiens GN=FAM228B PE=4 SV=1;tr|A0A087X0T9|A0A087X0T9_HUMAN Uncharacterized protein OS=Homo sapi	5	1	12758.5	FAM228B	ENSG00000219626	P0C875	4.1058
tr|F5H7F6|F5H7F6_HUMAN;tr|F5H6X2|F5H6X2_HUMAN;sp|P10620|MGST1_HUMAN	tr|F5H7F6|F5H7F6_HUMAN;tr|F5H6X2|F5H6X2_HUMAN;sp|P10620|MGST1_HUMAN	1;1;1	1;1;1	1;1;1	tr|F5H7F6|F5H7F6_HUMAN Microsomal glutathione S-transferase 1 (Fragment) OS=Homo sapiens GN=MGST1 PE=1 SV=1;tr|F5H6X2|F5H6X2_HUMAN Microsomal glutathione S-transferase 1 (Fragment) OS=Homo sapiens GN=MGST1 PE=1 SV=1;sp|P10620|MGST1_HUMAN Microsomal glutath	3	1	12758.5	MGST1	ENSG00000008394	P10620	4.1058
tr|E5RGH3|E5RGH3_HUMAN;tr|H0YEQ8|H0YEQ8_HUMAN;tr|E5RH24|E5RH24_HUMAN;tr|E5RJB9|E5RJB9_HUMAN;tr|B1ANR1|B1ANR1_HUMAN;tr|H0YBN4|H0YBN4_HUMAN;tr|A0A087WTT1|A0A087WTT1_HUMAN;tr|E7EQV3|E7EQV3_HUMAN;tr|E7ERJ7|E7ERJ7_HUMAN;tr|B1ANR0|B1ANR0_HUMAN;sp|P11940|PABP1_HUMAN;sp|Q13310|PABP4_HUMAN	tr|E5RGH3|E5RGH3_HUMAN;tr|H0YEQ8|H0YEQ8_HUMAN;tr|E5RH24|E5RH24_HUMAN;tr|E5RJB9|E5RJB9_HUMAN;tr|B1ANR1|B1ANR1_HUMAN;tr|H0YBN4|H0YBN4_HUMAN;tr|A0A087WTT1|A0A087WTT1_HUMAN;tr|E7EQV3|E7EQV3_HUMAN;tr|E7ERJ7|E7ERJ7_HUMAN;tr|B1ANR0|B1ANR0_HUMAN;sp|P11940|PABP1_HUMAN;sp|Q13310|PABP4_HUMAN	1;1;1;1;1;1;1;1;1;1;1;1	1;1;1;1;1;1;1;1;1;1;1;1	1;1;1;1;1;1;1;1;1;1;1;1	tr|E5RGH3|E5RGH3_HUMAN Polyadenylate-binding protein 1 (Fragment) OS=Homo sapiens GN=PABPC1 PE=1 SV=1;tr|H0YEQ8|H0YEQ8_HUMAN Polyadenylate-binding protein 4 (Fragment) OS=Homo sapiens GN=PABPC4 PE=1 SV=1;tr|E5RH24|E5RH24_HUMAN Polyadenylate-binding protein	12	1	12758.5	PABPC1	ENSG00000070756	P11940	4.1058
tr|I3L3U1|I3L3U1_HUMAN;tr|I3L1K6|I3L1K6_HUMAN;tr|I3L532|I3L532_HUMAN;sp|P12829|MYL4_HUMAN;sp|P08590|MYL3_HUMAN	tr|I3L3U1|I3L3U1_HUMAN;tr|I3L1K6|I3L1K6_HUMAN;tr|I3L532|I3L532_HUMAN;sp|P12829|MYL4_HUMAN;sp|P08590|MYL3_HUMAN	2;2;2;2;1	2;2;2;2;1	2;2;2;2;1	tr|I3L3U1|I3L3U1_HUMAN Myosin light chain 4 OS=Homo sapiens GN=MYL4 PE=1 SV=1;tr|I3L1K6|I3L1K6_HUMAN Myosin light chain 4 (Fragment) OS=Homo sapiens GN=MYL4 PE=1 SV=1;tr|I3L532|I3L532_HUMAN Myosin light chain 4 (Fragment) OS=Homo sapiens GN=MYL4 PE=1 SV=1;	5	2	12758.5	MYL4	ENSG00000198336	P12829	4.1058
sp|P13010|XRCC5_HUMAN	sp|P13010|XRCC5_HUMAN	1	1	1	sp|P13010|XRCC5_HUMAN X-ray repair cross-complementing protein 5 OS=Homo sapiens GN=XRCC5 PE=1 SV=3	1	1	12758.5	XRCC5	ENSG00000079246	P13010	4.1058
sp|P13674|P4HA1_HUMAN	sp|P13674|P4HA1_HUMAN	3	3	3	sp|P13674|P4HA1_HUMAN Prolyl 4-hydroxylase subunit alpha-1 OS=Homo sapiens GN=P4HA1 PE=1 SV=2	1	3	12758.5	P4HA1	ENSG00000122884	P13674	4.1058
sp|P14550|AK1A1_HUMAN;tr|V9GYG2|V9GYG2_HUMAN;tr|V9GYP9|V9GYP9_HUMAN;tr|Q5T621|Q5T621_HUMAN	sp|P14550|AK1A1_HUMAN	3;1;1;1	3;1;1;1	3;1;1;1	sp|P14550|AK1A1_HUMAN Alcohol dehydrogenase [NADP(+)] OS=Homo sapiens GN=AKR1A1 PE=1 SV=3	4	3	12758.5	AKR1A1	ENSG00000117448	P14550	4.1058
sp|P17858|PFKAL_HUMAN;tr|V9GY25|V9GY25_HUMAN;sp|P08237|PFKAM_HUMAN	sp|P17858|PFKAL_HUMAN	3;1;1	1;0;0	1;0;0	sp|P17858|PFKAL_HUMAN ATP-dependent 6-phosphofructokinase, liver type OS=Homo sapiens GN=PFKL PE=1 SV=6	3	3	12758.5	PFKL	ENSG00000141959	P17858	4.1058
tr|C9JW52|C9JW52_HUMAN;tr|C9JMY1|C9JMY1_HUMAN;sp|P18065|IBP2_HUMAN	tr|C9JW52|C9JW52_HUMAN;tr|C9JMY1|C9JMY1_HUMAN;sp|P18065|IBP2_HUMAN	1;1;1	1;1;1	1;1;1	tr|C9JW52|C9JW52_HUMAN Insulin-like growth factor-binding protein 2 (Fragment) OS=Homo sapiens GN=IGFBP2 PE=1 SV=1;tr|C9JMY1|C9JMY1_HUMAN Insulin-like growth factor-binding protein 2 OS=Homo sapiens GN=IGFBP2 PE=1 SV=1;sp|P18065|IBP2_HUMAN Insulin-like gro	3	1	12758.5	IGFBP2	ENSG00000115457	P18065	4.1058
sp|P20042|IF2B_HUMAN	sp|P20042|IF2B_HUMAN	2	2	2	sp|P20042|IF2B_HUMAN Eukaryotic translation initiation factor 2 subunit 2 OS=Homo sapiens GN=EIF2S2 PE=1 SV=2	1	2	12758.5	EIF2S2	ENSG00000125977	P20042	4.1058
tr|C9JB90|C9JB90_HUMAN;tr|C9JU14|C9JU14_HUMAN;tr|J3KR73|J3KR73_HUMAN;sp|Q9NRW1|RAB6B_HUMAN;sp|P20340|RAB6A_HUMAN;sp|Q14964|RB39A_HUMAN	tr|C9JB90|C9JB90_HUMAN;tr|C9JU14|C9JU14_HUMAN;tr|J3KR73|J3KR73_HUMAN;sp|Q9NRW1|RAB6B_HUMAN;sp|P20340|RAB6A_HUMAN;sp|Q14964|RB39A_HUMAN	1;1;1;1;1;1	1;1;1;1;1;1	1;1;1;1;1;1	tr|C9JB90|C9JB90_HUMAN Ras-related protein Rab-6B (Fragment) OS=Homo sapiens GN=RAB6B PE=4 SV=1;tr|C9JU14|C9JU14_HUMAN Ras-related protein Rab-6B (Fragment) OS=Homo sapiens GN=RAB6B PE=1 SV=3;tr|J3KR73|J3KR73_HUMAN Ras-related protein Rab-6B (Fragment) OS=	6	1	12758.5	RAB6B	ENSG00000154917	Q9NRW1	4.1058
tr|H0YJP3|H0YJP3_HUMAN;sp|P23381|SYWC_HUMAN	tr|H0YJP3|H0YJP3_HUMAN;sp|P23381|SYWC_HUMAN	1;1	1;1	1;1	tr|H0YJP3|H0YJP3_HUMAN Tryptophan--tRNA ligase, cytoplasmic (Fragment) OS=Homo sapiens GN=WARS PE=1 SV=1;sp|P23381|SYWC_HUMAN Tryptophan--tRNA ligase, cytoplasmic OS=Homo sapiens GN=WARS PE=1 SV=2	2	1	12758.5	WARS1	ENSG00000140105	P23381	4.1058
sp|P23634|AT2B4_HUMAN	sp|P23634|AT2B4_HUMAN	7	2	2	sp|P23634|AT2B4_HUMAN Plasma membrane calcium-transporting ATPase 4 OS=Homo sapiens GN=ATP2B4 PE=1 SV=2	1	7	12758.5	ATP2B4	ENSG00000058668	P23634	4.1058
tr|F2Z2Q9|F2Z2Q9_HUMAN;tr|G5E9R5|G5E9R5_HUMAN;tr|D3YTI2|D3YTI2_HUMAN;sp|P24666|PPAC_HUMAN	tr|F2Z2Q9|F2Z2Q9_HUMAN;tr|G5E9R5|G5E9R5_HUMAN;tr|D3YTI2|D3YTI2_HUMAN;sp|P24666|PPAC_HUMAN	1;1;1;1	1;1;1;1	1;1;1;1	tr|F2Z2Q9|F2Z2Q9_HUMAN Low molecular weight phosphotyrosine protein phosphatase OS=Homo sapiens GN=ACP1 PE=1 SV=1;tr|G5E9R5|G5E9R5_HUMAN Acid phosphatase 1, soluble, isoform CRA_d OS=Homo sapiens GN=ACP1 PE=1 SV=1;tr|D3YTI2|D3YTI2_HUMAN Low molecular weigh	4	1	12758.5	ACP1	ENSG00000143727	P24666	4.1058
sp|P25205|MCM3_HUMAN	sp|P25205|MCM3_HUMAN	1	1	1	sp|P25205|MCM3_HUMAN DNA replication licensing factor MCM3 OS=Homo sapiens GN=MCM3 PE=1 SV=3	1	1	12758.5	MCM3	ENSG00000112118	P25205	4.1058
sp|P26006|ITA3_HUMAN;tr|D6R9X8|D6R9X8_HUMAN;tr|H0YA49|H0YA49_HUMAN	sp|P26006|ITA3_HUMAN;tr|D6R9X8|D6R9X8_HUMAN;tr|H0YA49|H0YA49_HUMAN	2;1;1	2;1;1	2;1;1	sp|P26006|ITA3_HUMAN Integrin alpha-3 OS=Homo sapiens GN=ITGA3 PE=1 SV=5;tr|D6R9X8|D6R9X8_HUMAN Integrin alpha-3 OS=Homo sapiens GN=ITGA3 PE=1 SV=2;tr|H0YA49|H0YA49_HUMAN Integrin alpha-3 (Fragment) OS=Homo sapiens GN=ITGA3 PE=1 SV=1	3	2	12758.5	ITGA3	ENSG00000005884	P26006	4.1058
tr|E9PJF0|E9PJF0_HUMAN;tr|E9PQW4|E9PQW4_HUMAN;sp|P27361|MK03_HUMAN;tr|B3KR49|B3KR49_HUMAN	tr|E9PJF0|E9PJF0_HUMAN;tr|E9PQW4|E9PQW4_HUMAN;sp|P27361|MK03_HUMAN;tr|B3KR49|B3KR49_HUMAN	2;2;2;1	1;1;1;0	1;1;1;0	tr|E9PJF0|E9PJF0_HUMAN Mitogen-activated protein kinase OS=Homo sapiens GN=MAPK3 PE=1 SV=1;tr|E9PQW4|E9PQW4_HUMAN Mitogen-activated protein kinase OS=Homo sapiens GN=MAPK3 PE=1 SV=1;sp|P27361|MK03_HUMAN Mitogen-activated protein kinase 3 OS=Homo sapiens GN	4	2	12758.5	MAPK3	ENSG00000102882	P27361	4.1058
sp|P28072|PSB6_HUMAN	sp|P28072|PSB6_HUMAN	2	2	2	sp|P28072|PSB6_HUMAN Proteasome subunit beta type-6 OS=Homo sapiens GN=PSMB6 PE=1 SV=4	1	2	12758.5	PSMB6	ENSG00000142507	P28072	4.1058
sp|P30040|ERP29_HUMAN;tr|F8W1G0|F8W1G0_HUMAN;tr|F8VY02|F8VY02_HUMAN	sp|P30040|ERP29_HUMAN;tr|F8W1G0|F8W1G0_HUMAN;tr|F8VY02|F8VY02_HUMAN	2;1;1	2;1;1	2;1;1	sp|P30040|ERP29_HUMAN Endoplasmic reticulum resident protein 29 OS=Homo sapiens GN=ERP29 PE=1 SV=4;tr|F8W1G0|F8W1G0_HUMAN Endoplasmic reticulum resident protein 29 (Fragment) OS=Homo sapiens GN=ERP29 PE=1 SV=2;tr|F8VY02|F8VY02_HUMAN Endoplasmic reticulum r	3	2	12758.5	ERP29	ENSG00000089248	P30040	4.1058
sp|P30044|PRDX5_HUMAN	sp|P30044|PRDX5_HUMAN	2	2	2	sp|P30044|PRDX5_HUMAN Peroxiredoxin-5, mitochondrial OS=Homo sapiens GN=PRDX5 PE=1 SV=4	1	2	12758.5	PRDX5	ENSG00000126432	P30044	4.1058
tr|F8WEF0|F8WEF0_HUMAN;sp|P31939|PUR9_HUMAN	tr|F8WEF0|F8WEF0_HUMAN;sp|P31939|PUR9_HUMAN	1;1	1;1	1;1	tr|F8WEF0|F8WEF0_HUMAN Bifunctional purine biosynthesis protein PURH OS=Homo sapiens GN=ATIC PE=1 SV=1;sp|P31939|PUR9_HUMAN Bifunctional purine biosynthesis protein PURH OS=Homo sapiens GN=ATIC PE=1 SV=3	2	1	12758.5	ATIC	ENSG00000138363	P31939	4.1058
sp|P31944|CASPE_HUMAN	sp|P31944|CASPE_HUMAN	1	1	1	sp|P31944|CASPE_HUMAN Caspase-14 OS=Homo sapiens GN=CASP14 PE=1 SV=2	1	1	12758.5	CASP14	ENSG00000105141	P31944	4.1058
tr|C9JZ20|C9JZ20_HUMAN;tr|E7ESE2|E7ESE2_HUMAN;tr|E9PCW0|E9PCW0_HUMAN;tr|C9JW96|C9JW96_HUMAN;sp|P35232|PHB_HUMAN	tr|C9JZ20|C9JZ20_HUMAN;tr|E7ESE2|E7ESE2_HUMAN;tr|E9PCW0|E9PCW0_HUMAN;tr|C9JW96|C9JW96_HUMAN;sp|P35232|PHB_HUMAN	1;1;1;1;1	1;1;1;1;1	1;1;1;1;1	tr|C9JZ20|C9JZ20_HUMAN Prohibitin (Fragment) OS=Homo sapiens GN=PHB PE=1 SV=1;tr|E7ESE2|E7ESE2_HUMAN Prohibitin (Fragment) OS=Homo sapiens GN=PHB PE=1 SV=2;tr|E9PCW0|E9PCW0_HUMAN Prohibitin (Fragment) OS=Homo sapiens GN=PHB PE=1 SV=2;tr|C9JW96|C9JW96_HUMAN	5	1	12758.5	PHB1	ENSG00000167085	P35232	4.1058
sp|P35237|SPB6_HUMAN;tr|A0A024QZX5|A0A024QZX5_HUMAN;tr|A0A087X1N8|A0A087X1N8_HUMAN	sp|P35237|SPB6_HUMAN;tr|A0A024QZX5|A0A024QZX5_HUMAN;tr|A0A087X1N8|A0A087X1N8_HUMAN	1;1;1	1;1;1	1;1;1	sp|P35237|SPB6_HUMAN Serpin B6 OS=Homo sapiens GN=SERPINB6 PE=1 SV=3;tr|A0A024QZX5|A0A024QZX5_HUMAN Serpin B6 OS=Homo sapiens GN=SERPINB6 PE=1 SV=1;tr|A0A087X1N8|A0A087X1N8_HUMAN Serpin B6 OS=Homo sapiens GN=SERPINB6 PE=1 SV=1	3	1	12758.5	SERPINB6	ENSG00000124570	P35237	4.1058
sp|P35606|COPB2_HUMAN;tr|D6RBZ7|D6RBZ7_HUMAN;tr|D6RCL6|D6RCL6_HUMAN;tr|D6RBG7|D6RBG7_HUMAN;tr|D6RBT6|D6RBT6_HUMAN;tr|D6R997|D6R997_HUMAN	sp|P35606|COPB2_HUMAN;tr|D6RBZ7|D6RBZ7_HUMAN;tr|D6RCL6|D6RCL6_HUMAN;tr|D6RBG7|D6RBG7_HUMAN;tr|D6RBT6|D6RBT6_HUMAN;tr|D6R997|D6R997_HUMAN	3;2;2;2;2;2	3;2;2;2;2;2	3;2;2;2;2;2	sp|P35606|COPB2_HUMAN Coatomer subunit beta OS=Homo sapiens GN=COPB2 PE=1 SV=2;tr|D6RBZ7|D6RBZ7_HUMAN Coatomer subunit beta (Fragment) OS=Homo sapiens GN=COPB2 PE=1 SV=1;tr|D6RCL6|D6RCL6_HUMAN Coatomer subunit beta (Fragment) OS=Homo sapiens GN=COPB2 PE	6	3	12758.5	COPB2	ENSG00000184432	P35606	4.1058
sp|P36578|RL4_HUMAN;tr|H3BM89|H3BM89_HUMAN;tr|H3BU31|H3BU31_HUMAN	sp|P36578|RL4_HUMAN;tr|H3BM89|H3BM89_HUMAN;tr|H3BU31|H3BU31_HUMAN	2;2;1	2;2;1	2;2;1	sp|P36578|RL4_HUMAN 60S ribosomal protein L4 OS=Homo sapiens GN=RPL4 PE=1 SV=5;tr|H3BM89|H3BM89_HUMAN 60S ribosomal protein L4 OS=Homo sapiens GN=RPL4 PE=1 SV=1;tr|H3BU31|H3BU31_HUMAN 60S ribosomal protein L4 (Fragment) OS=Homo sapiens GN=RPL4 PE=1 SV=1	3	2	12758.5	RPL4	ENSG00000174444	P36578	4.1058
sp|P37837|TALDO_HUMAN;tr|F2Z393|F2Z393_HUMAN	sp|P37837|TALDO_HUMAN;tr|F2Z393|F2Z393_HUMAN	2;1	2;1	2;1	sp|P37837|TALDO_HUMAN Transaldolase OS=Homo sapiens GN=TALDO1 PE=1 SV=2;tr|F2Z393|F2Z393_HUMAN Transaldolase OS=Homo sapiens GN=TALDO1 PE=1 SV=1	2	2	12758.5	TALDO1	ENSG00000177156	P37837	4.1058
tr|U3KQ84|U3KQ84_HUMAN;tr|A0A0C4DGS1|A0A0C4DGS1_HUMAN;sp|P39656|OST48_HUMAN	tr|U3KQ84|U3KQ84_HUMAN;tr|A0A0C4DGS1|A0A0C4DGS1_HUMAN;sp|P39656|OST48_HUMAN	2;2;2	2;2;2	2;2;2	tr|U3KQ84|U3KQ84_HUMAN Dolichyl-diphosphooligosaccharide--protein glycosyltransferase 48 kDa subunit (Fragment) OS=Homo sapiens GN=DDOST PE=1 SV=6;tr|A0A0C4DGS1|A0A0C4DGS1_HUMAN Dolichyl-diphosphooligosaccharide--protein glycosyltransferase 48 kDa subunit	3	2	12758.5	DDOST	ENSG00000244038	P39656	4.1058
tr|C9JRL4|C9JRL4_HUMAN;tr|B9A041|B9A041_HUMAN;tr|C9JF79|C9JF79_HUMAN;sp|P40925|MDHC_HUMAN	tr|C9JRL4|C9JRL4_HUMAN;tr|B9A041|B9A041_HUMAN;tr|C9JF79|C9JF79_HUMAN;sp|P40925|MDHC_HUMAN	1;1;1;1	1;1;1;1	1;1;1;1	tr|C9JRL4|C9JRL4_HUMAN Malate dehydrogenase, cytoplasmic (Fragment) OS=Homo sapiens GN=MDH1 PE=1 SV=6;tr|B9A041|B9A041_HUMAN Malate dehydrogenase, cytoplasmic OS=Homo sapiens GN=MDH1 PE=1 SV=1;tr|C9JF79|C9JF79_HUMAN Malate dehydrogenase (Fragment) OS=Homo	4	1	12758.5	MDH1	ENSG00000014641	P40925	4.1058
sp|P41091|IF2G_HUMAN;sp|Q2VIR3|IF2GL_HUMAN;tr|H7BZU1|H7BZU1_HUMAN;tr|F8W810|F8W810_HUMAN	sp|P41091|IF2G_HUMAN;sp|Q2VIR3|IF2GL_HUMAN	3;2;1;1	3;2;1;1	3;2;1;1	sp|P41091|IF2G_HUMAN Eukaryotic translation initiation factor 2 subunit 3 OS=Homo sapiens GN=EIF2S3 PE=1 SV=3;sp|Q2VIR3|IF2GL_HUMAN Putative eukaryotic translation initiation factor 2 subunit 3-like protein OS=Homo sapiens GN=EIF2S3L PE=5 SV=2	4	3	12758.5	EIF2S3	ENSG00000130741	P41091	4.1058
sp|P42704|LPPRC_HUMAN	sp|P42704|LPPRC_HUMAN	2	2	2	sp|P42704|LPPRC_HUMAN Leucine-rich PPR motif-containing protein, mitochondrial OS=Homo sapiens GN=LRPPRC PE=1 SV=3	1	2	12758.5	LRPPRC	ENSG00000138095	P42704	4.1058
tr|A0A0M3HER1|A0A0M3HER1_HUMAN;sp|P48059|LIMS1_HUMAN;tr|A0A0J9YXC7|A0A0J9YXC7_HUMAN	tr|A0A0M3HER1|A0A0M3HER1_HUMAN;sp|P48059|LIMS1_HUMAN;tr|A0A0J9YXC7|A0A0J9YXC7_HUMAN	1;1;1	1;1;1	1;1;1	tr|A0A0M3HER1|A0A0M3HER1_HUMAN LIM and senescent cell antigen-like-containing domain protein 1 (Fragment) OS=Homo sapiens GN=LIMS1 PE=1 SV=1;sp|P48059|LIMS1_HUMAN LIM and senescent cell antigen-like-containing domain protein 1 OS=Homo sapiens GN=LIMS1 PE=1	3	1	12758.5	LIMS1	ENSG00000169756	P48059	4.1058
tr|G3V2K7|G3V2K7_HUMAN;sp|P49755|TMEDA_HUMAN	tr|G3V2K7|G3V2K7_HUMAN;sp|P49755|TMEDA_HUMAN	1;1	1;1	1;1	tr|G3V2K7|G3V2K7_HUMAN Transmembrane emp24 domain-containing protein 10 OS=Homo sapiens GN=TMED10 PE=1 SV=1;sp|P49755|TMEDA_HUMAN Transmembrane emp24 domain-containing protein 10 OS=Homo sapiens GN=TMED10 PE=1 SV=2	2	1	12758.5	TMED10	ENSG00000170348	P49755	4.1058
tr|E7EPB3|E7EPB3_HUMAN;sp|P50914|RL14_HUMAN	tr|E7EPB3|E7EPB3_HUMAN;sp|P50914|RL14_HUMAN	1;1	1;1	1;1	tr|E7EPB3|E7EPB3_HUMAN 60S ribosomal protein L14 OS=Homo sapiens GN=RPL14 PE=1 SV=1;sp|P50914|RL14_HUMAN 60S ribosomal protein L14 OS=Homo sapiens GN=RPL14 PE=1 SV=4	2	1	12758.5	RPL14	ENSG00000188846	P50914	4.1058
tr|C9J3U1|C9J3U1_HUMAN;sp|P51857|AK1D1_HUMAN	tr|C9J3U1|C9J3U1_HUMAN;sp|P51857|AK1D1_HUMAN	1;1	1;1	1;1	tr|C9J3U1|C9J3U1_HUMAN 3-oxo-5-beta-steroid 4-dehydrogenase (Fragment) OS=Homo sapiens GN=AKR1D1 PE=1 SV=1;sp|P51857|AK1D1_HUMAN 3-oxo-5-beta-steroid 4-dehydrogenase OS=Homo sapiens GN=AKR1D1 PE=1 SV=1	2	1	12758.5	AKR1D1	ENSG00000122787	P51857	4.1058
tr|J3KRE2|J3KRE2_HUMAN;tr|J3KTF8|J3KTF8_HUMAN;sp|P52565|GDIR1_HUMAN;tr|J3QQX2|J3QQX2_HUMAN	tr|J3KRE2|J3KRE2_HUMAN;tr|J3KTF8|J3KTF8_HUMAN;sp|P52565|GDIR1_HUMAN;tr|J3QQX2|J3QQX2_HUMAN	1;1;1;1	1;1;1;1	1;1;1;1	tr|J3KRE2|J3KRE2_HUMAN Rho GDP-dissociation inhibitor 1 OS=Homo sapiens GN=ARHGDIA PE=1 SV=1;tr|J3KTF8|J3KTF8_HUMAN Rho GDP-dissociation inhibitor 1 (Fragment) OS=Homo sapiens GN=ARHGDIA PE=1 SV=6;sp|P52565|GDIR1_HUMAN Rho GDP-dissociation inhibitor 1 OS=H	4	1	12758.5	ARHGDIA	ENSG00000141522	P52565	4.1058
tr|F5H2R5|F5H2R5_HUMAN;tr|F5H6Q0|F5H6Q0_HUMAN;tr|F5H3P3|F5H3P3_HUMAN;tr|H0YGX7|H0YGX7_HUMAN;sp|P52566|GDIR2_HUMAN	tr|F5H2R5|F5H2R5_HUMAN;tr|F5H6Q0|F5H6Q0_HUMAN;tr|F5H3P3|F5H3P3_HUMAN;tr|H0YGX7|H0YGX7_HUMAN;sp|P52566|GDIR2_HUMAN	1;1;1;1;1	1;1;1;1;1	1;1;1;1;1	tr|F5H2R5|F5H2R5_HUMAN Rho GDP-dissociation inhibitor 2 (Fragment) OS=Homo sapiens GN=ARHGDIB PE=1 SV=1;tr|F5H6Q0|F5H6Q0_HUMAN Rho GDP-dissociation inhibitor 2 (Fragment) OS=Homo sapiens GN=ARHGDIB PE=1 SV=1;tr|F5H3P3|F5H3P3_HUMAN Rho GDP-dissociation inhi	5	1	12758.5	ARHGDIB	ENSG00000111348	P52566	4.1058
sp|P53999|TCP4_HUMAN	sp|P53999|TCP4_HUMAN	2	2	2	sp|P53999|TCP4_HUMAN Activated RNA polymerase II transcriptional coactivator p15 OS=Homo sapiens GN=SUB1 PE=1 SV=3	1	2	12758.5	SUB1	ENSG00000113387	P53999	4.1058
sp|P54868|HMCS2_HUMAN;sp|Q01581|HMCS1_HUMAN	sp|P54868|HMCS2_HUMAN;sp|Q01581|HMCS1_HUMAN	1;1	1;1	1;1	sp|P54868|HMCS2_HUMAN Hydroxymethylglutaryl-CoA synthase, mitochondrial OS=Homo sapiens GN=HMGCS2 PE=1 SV=1;sp|Q01581|HMCS1_HUMAN Hydroxymethylglutaryl-CoA synthase, cytoplasmic OS=Homo sapiens GN=HMGCS1 PE=1 SV=2	2	1	12758.5	HMGCS2	ENSG00000134240	P54868	4.1058
sp|P55268|LAMB2_HUMAN	sp|P55268|LAMB2_HUMAN	4	4	4	sp|P55268|LAMB2_HUMAN Laminin subunit beta-2 OS=Homo sapiens GN=LAMB2 PE=1 SV=2	1	4	12758.5	LAMB2	ENSG00000172037	P55268	4.1058
sp|P61006|RAB8A_HUMAN	sp|P61006|RAB8A_HUMAN	3	2	2	sp|P61006|RAB8A_HUMAN Ras-related protein Rab-8A OS=Homo sapiens GN=RAB8A PE=1 SV=1	1	3	12758.5	RAB8A	ENSG00000167461	P61006	4.1058
sp|P61019|RAB2A_HUMAN;tr|H7C125|H7C125_HUMAN;tr|Q5HYI5|Q5HYI5_HUMAN;sp|Q8WUD1|RAB2B_HUMAN;tr|E9PE37|E9PE37_HUMAN;tr|H0YD31|H0YD31_HUMAN;tr|E9PKL7|E9PKL7_HUMAN	sp|P61019|RAB2A_HUMAN;tr|H7C125|H7C125_HUMAN;tr|Q5HYI5|Q5HYI5_HUMAN;sp|Q8WUD1|RAB2B_HUMAN	3;2;2;2;1;1;1	3;2;2;2;1;1;1	3;2;2;2;1;1;1	sp|P61019|RAB2A_HUMAN Ras-related protein Rab-2A OS=Homo sapiens GN=RAB2A PE=1 SV=1;tr|H7C125|H7C125_HUMAN Ras-related protein Rab-2A (Fragment) OS=Homo sapiens GN=RAB2A PE=1 SV=1;tr|Q5HYI5|Q5HYI5_HUMAN Putative uncharacterized protein DKFZp313C1541 OS=Hom	7	3	12758.5	RAB2A	ENSG00000104388	P61019	4.1058
tr|B4DXW1|B4DXW1_HUMAN;sp|P61158|ARP3_HUMAN;sp|Q9P1U1|ARP3B_HUMAN	tr|B4DXW1|B4DXW1_HUMAN;sp|P61158|ARP3_HUMAN	3;3;1	3;3;1	3;3;1	tr|B4DXW1|B4DXW1_HUMAN Actin-related protein 3 OS=Homo sapiens GN=ACTR3 PE=1 SV=1;sp|P61158|ARP3_HUMAN Actin-related protein 3 OS=Homo sapiens GN=ACTR3 PE=1 SV=3	3	3	12758.5	ACTR3	ENSG00000115091	P61158	4.1058
sp|P61160|ARP2_HUMAN	sp|P61160|ARP2_HUMAN	1	1	1	sp|P61160|ARP2_HUMAN Actin-related protein 2 OS=Homo sapiens GN=ACTR2 PE=1 SV=1	1	1	12758.5	ACTR2	ENSG00000138071	P61160	4.1058
tr|C9J9S3|C9J9S3_HUMAN;tr|C9JP48|C9JP48_HUMAN;sp|P62140|PP1B_HUMAN	tr|C9J9S3|C9J9S3_HUMAN;tr|C9JP48|C9JP48_HUMAN;sp|P62140|PP1B_HUMAN	1;1;1	1;1;1	1;1;1	tr|C9J9S3|C9J9S3_HUMAN Serine/threonine-protein phosphatase (Fragment) OS=Homo sapiens GN=PPP1CB PE=1 SV=1;tr|C9JP48|C9JP48_HUMAN Serine/threonine-protein phosphatase (Fragment) OS=Homo sapiens GN=PPP1CB PE=1 SV=1;sp|P62140|PP1B_HUMAN Serine/threonine-prot	3	1	12758.5	PPP1CB	ENSG00000213639	P62140	4.1058
sp|P62277|RS13_HUMAN	sp|P62277|RS13_HUMAN	1	1	1	sp|P62277|RS13_HUMAN 40S ribosomal protein S13 OS=Homo sapiens GN=RPS13 PE=1 SV=2	1	1	12758.5	RPS13	ENSG00000110700	P62277	4.1058
sp|P62306|RUXF_HUMAN	sp|P62306|RUXF_HUMAN	1	1	1	sp|P62306|RUXF_HUMAN Small nuclear ribonucleoprotein F OS=Homo sapiens GN=SNRPF PE=1 SV=1	1	1	12758.5	SNRPF	ENSG00000139343	P62306	4.1058
tr|Q1JUQ3|Q1JUQ3_HUMAN;tr|A0A087WTS4|A0A087WTS4_HUMAN;sp|P62942|FKB1A_HUMAN;tr|A0A087WV48|A0A087WV48_HUMAN;tr|A0A087WZM5|A0A087WZM5_HUMAN	tr|Q1JUQ3|Q1JUQ3_HUMAN;tr|A0A087WTS4|A0A087WTS4_HUMAN;sp|P62942|FKB1A_HUMAN;tr|A0A087WV48|A0A087WV48_HUMAN;tr|A0A087WZM5|A0A087WZM5_HUMAN	1;1;1;1;1	1;1;1;1;1	1;1;1;1;1	tr|Q1JUQ3|Q1JUQ3_HUMAN FK506 binding protein12 OS=Homo sapiens GN=FKBP12-Exin PE=2 SV=1;tr|A0A087WTS4|A0A087WTS4_HUMAN Peptidyl-prolyl cis-trans isomerase FKBP1A OS=Homo sapiens GN=FKBP1A PE=4 SV=1;sp|P62942|FKB1A_HUMAN Peptidyl-prolyl cis-trans isomerase	5	1	12758.5	FKBP1A	ENSG00000088832	P62942	4.1058
tr|Q8WVC2|Q8WVC2_HUMAN;sp|P63220|RS21_HUMAN;tr|Q9BYK2|Q9BYK2_HUMAN;tr|Q9BYK1|Q9BYK1_HUMAN	tr|Q8WVC2|Q8WVC2_HUMAN;sp|P63220|RS21_HUMAN;tr|Q9BYK2|Q9BYK2_HUMAN;tr|Q9BYK1|Q9BYK1_HUMAN	2;2;1;1	2;2;1;1	2;2;1;1	tr|Q8WVC2|Q8WVC2_HUMAN 40S ribosomal protein S21 OS=Homo sapiens GN=RPS21 PE=1 SV=1;sp|P63220|RS21_HUMAN 40S ribosomal protein S21 OS=Homo sapiens GN=RPS21 PE=1 SV=1;tr|Q9BYK2|Q9BYK2_HUMAN 40S ribosomal protein S21 OS=Homo sapiens GN=RPS21 PE=1 SV=1;tr|Q9B	4	2	12758.5	RPS21	ENSG00000171858	P63220	4.1058
tr|F8W6P5|F8W6P5_HUMAN;sp|P68871|HBB_HUMAN;tr|A0A0J9YWK4|A0A0J9YWK4_HUMAN;tr|C9JRG0|C9JRG0_HUMAN;tr|E9PEW8|E9PEW8_HUMAN;tr|E9PFT6|E9PFT6_HUMAN;sp|P02042|HBD_HUMAN	tr|F8W6P5|F8W6P5_HUMAN;sp|P68871|HBB_HUMAN;tr|A0A0J9YWK4|A0A0J9YWK4_HUMAN;tr|C9JRG0|C9JRG0_HUMAN;tr|E9PEW8|E9PEW8_HUMAN;tr|E9PFT6|E9PFT6_HUMAN;sp|P02042|HBD_HUMAN	2;2;1;1;1;1;1	2;2;1;1;1;1;1	2;2;1;1;1;1;1	tr|F8W6P5|F8W6P5_HUMAN Hemoglobin subunit beta (Fragment) OS=Homo sapiens GN=HBB PE=1 SV=1;sp|P68871|HBB_HUMAN Hemoglobin subunit beta OS=Homo sapiens GN=HBB PE=1 SV=2;tr|A0A0J9YWK4|A0A0J9YWK4_HUMAN Hemoglobin subunit beta OS=Homo sapiens GN=HBB PE=1 SV=1;	7	2	12758.5	HBB	ENSG00000244734	P68871	4.1058
tr|C9J1Z8|C9J1Z8_HUMAN;sp|P84085|ARF5_HUMAN	tr|C9J1Z8|C9J1Z8_HUMAN;sp|P84085|ARF5_HUMAN	2;2	1;1	1;1	tr|C9J1Z8|C9J1Z8_HUMAN ADP-ribosylation factor 5 (Fragment) OS=Homo sapiens GN=ARF5 PE=1 SV=1;sp|P84085|ARF5_HUMAN ADP-ribosylation factor 5 OS=Homo sapiens GN=ARF5 PE=1 SV=2	2	2	12758.5	ARF5	ENSG00000004059	P84085	4.1058
tr|J3QL05|J3QL05_HUMAN;tr|J3KP15|J3KP15_HUMAN;sp|Q01130|SRSF2_HUMAN;sp|Q9BRL6|SRSF8_HUMAN	tr|J3QL05|J3QL05_HUMAN;tr|J3KP15|J3KP15_HUMAN;sp|Q01130|SRSF2_HUMAN;sp|Q9BRL6|SRSF8_HUMAN	2;2;2;1	2;2;2;1	2;2;2;1	tr|J3QL05|J3QL05_HUMAN Serine/arginine-rich-splicing factor 2 (Fragment) OS=Homo sapiens GN=SRSF2 PE=1 SV=1;tr|J3KP15|J3KP15_HUMAN Serine/arginine-rich-splicing factor 2 (Fragment) OS=Homo sapiens GN=SRSF2 PE=1 SV=6;sp|Q01130|SRSF2_HUMAN Serine/arginine-ri	4	2	12758.5	SRSF2	ENSG00000161547	Q01130	4.1058
sp|Q02809|PLOD1_HUMAN	sp|Q02809|PLOD1_HUMAN	1	1	1	sp|Q02809|PLOD1_HUMAN Procollagen-lysine,2-oxoglutarate 5-dioxygenase 1 OS=Homo sapiens GN=PLOD1 PE=1 SV=2	1	1	12758.5	PLOD1	ENSG00000083444	Q02809	4.1058
sp|Q04917|1433F_HUMAN;tr|A2IDB2|A2IDB2_HUMAN	sp|Q04917|1433F_HUMAN;tr|A2IDB2|A2IDB2_HUMAN	4;2	2;1	2;1	sp|Q04917|1433F_HUMAN 14-3-3 protein eta OS=Homo sapiens GN=YWHAH PE=1 SV=4;tr|A2IDB2|A2IDB2_HUMAN 14-3-3 protein eta (Fragment) OS=Homo sapiens GN=YWHAH PE=1 SV=1	2	4	12758.5	YWHAH	ENSG00000128245	Q04917	4.1058
sp|Q06210|GFPT1_HUMAN;sp|O94808|GFPT2_HUMAN	sp|Q06210|GFPT1_HUMAN	4;1	4;1	4;1	sp|Q06210|GFPT1_HUMAN Glutamine--fructose-6-phosphate aminotransferase [isomerizing] 1 OS=Homo sapiens GN=GFPT1 PE=1 SV=3	2	4	12758.5	GFPT1	ENSG00000198380	Q06210	4.1058
tr|H0YJI8|H0YJI8_HUMAN;sp|Q07954|LRP1_HUMAN	tr|H0YJI8|H0YJI8_HUMAN;sp|Q07954|LRP1_HUMAN	1;1	1;1	1;1	tr|H0YJI8|H0YJI8_HUMAN Prolow-density lipoprotein receptor-related protein 1 (Fragment) OS=Homo sapiens GN=LRP1 PE=1 SV=1;sp|Q07954|LRP1_HUMAN Prolow-density lipoprotein receptor-related protein 1 OS=Homo sapiens GN=LRP1 PE=1 SV=2	2	1	12758.5	LRP1	ENSG00000123384	Q07954	4.1058
sp|Q08722|CD47_HUMAN	sp|Q08722|CD47_HUMAN	2	2	2	sp|Q08722|CD47_HUMAN Leukocyte surface antigen CD47 OS=Homo sapiens GN=CD47 PE=1 SV=1	1	2	12758.5	CD47	ENSG00000196776	Q08722	4.1058
tr|H0YF10|H0YF10_HUMAN;tr|Q5JP01|Q5JP01_HUMAN;tr|E9PC52|E9PC52_HUMAN;sp|Q16576|RBBP7_HUMAN;sp|Q09028|RBBP4_HUMAN	tr|H0YF10|H0YF10_HUMAN;tr|Q5JP01|Q5JP01_HUMAN;tr|E9PC52|E9PC52_HUMAN;sp|Q16576|RBBP7_HUMAN;sp|Q09028|RBBP4_HUMAN	1;1;1;1;1	1;1;1;1;1	1;1;1;1;1	tr|H0YF10|H0YF10_HUMAN Histone-binding protein RBBP4 (Fragment) OS=Homo sapiens GN=RBBP4 PE=1 SV=1;tr|Q5JP01|Q5JP01_HUMAN Histone-binding protein RBBP7 (Fragment) OS=Homo sapiens GN=RBBP7 PE=1 SV=1;tr|E9PC52|E9PC52_HUMAN Histone-binding protein RBBP7 OS=Ho	5	1	12758.5	RBBP4	ENSG00000162521	Q09028	4.1058
sp|Q12874|SF3A3_HUMAN	sp|Q12874|SF3A3_HUMAN	1	1	1	sp|Q12874|SF3A3_HUMAN Splicing factor 3A subunit 3 OS=Homo sapiens GN=SF3A3 PE=1 SV=1	1	1	12758.5	SF3A3	ENSG00000183431	Q12874	4.1058
tr|H7C3T4|H7C3T4_HUMAN;sp|Q13162|PRDX4_HUMAN	tr|H7C3T4|H7C3T4_HUMAN;sp|Q13162|PRDX4_HUMAN	4;4	2;2	2;2	tr|H7C3T4|H7C3T4_HUMAN Peroxiredoxin-4 (Fragment) OS=Homo sapiens GN=PRDX4 PE=1 SV=1;sp|Q13162|PRDX4_HUMAN Peroxiredoxin-4 OS=Homo sapiens GN=PRDX4 PE=1 SV=1	2	4	12758.5	PRDX4	ENSG00000123131	Q13162	4.1058
sp|Q13200|PSMD2_HUMAN	sp|Q13200|PSMD2_HUMAN	1	1	1	sp|Q13200|PSMD2_HUMAN 26S proteasome non-ATPase regulatory subunit 2 OS=Homo sapiens GN=PSMD2 PE=1 SV=3	1	1	12758.5	PSMD2	ENSG00000175166	Q13200	4.1058
sp|Q14151|SAFB2_HUMAN	sp|Q14151|SAFB2_HUMAN	1	1	1	sp|Q14151|SAFB2_HUMAN Scaffold attachment factor B2 OS=Homo sapiens GN=SAFB2 PE=1 SV=1	1	1	12758.5	SAFB2	ENSG00000130254	Q14151	4.1058
sp|Q14204|DYHC1_HUMAN	sp|Q14204|DYHC1_HUMAN	2	2	2	sp|Q14204|DYHC1_HUMAN Cytoplasmic dynein 1 heavy chain 1 OS=Homo sapiens GN=DYNC1H1 PE=1 SV=5	1	2	12758.5	DYNC1H1	ENSG00000197102	Q14204	4.1058
sp|Q14764|MVP_HUMAN	sp|Q14764|MVP_HUMAN	2	2	2	sp|Q14764|MVP_HUMAN Major vault protein OS=Homo sapiens GN=MVP PE=1 SV=4	1	2	12758.5	MVP	ENSG00000013364	Q14764	4.1058
tr|E5RFZ8|E5RFZ8_HUMAN;tr|E5RGA7|E5RGA7_HUMAN;tr|E5RJ40|E5RJ40_HUMAN;tr|E5RJG5|E5RJG5_HUMAN;tr|E5RIP4|E5RIP4_HUMAN;sp|Q15043|S39AE_HUMAN	tr|E5RFZ8|E5RFZ8_HUMAN;tr|E5RGA7|E5RGA7_HUMAN;tr|E5RJ40|E5RJ40_HUMAN;tr|E5RJG5|E5RJG5_HUMAN;tr|E5RIP4|E5RIP4_HUMAN;sp|Q15043|S39AE_HUMAN	1;1;1;1;1;1	1;1;1;1;1;1	1;1;1;1;1;1	tr|E5RFZ8|E5RFZ8_HUMAN Zinc transporter ZIP14 (Fragment) OS=Homo sapiens GN=SLC39A14 PE=1 SV=1;tr|E5RGA7|E5RGA7_HUMAN Zinc transporter ZIP14 (Fragment) OS=Homo sapiens GN=SLC39A14 PE=1 SV=1;tr|E5RJ40|E5RJ40_HUMAN Zinc transporter ZIP14 (Fragment) OS=Homo s	6	1	12758.5	SLC39A14	ENSG00000104635	Q15043	4.1058
sp|Q15125|EBP_HUMAN	sp|Q15125|EBP_HUMAN	1	1	1	sp|Q15125|EBP_HUMAN 3-beta-hydroxysteroid-Delta(8),Delta(7)-isomerase OS=Homo sapiens GN=EBP PE=1 SV=3	1	1	12758.5	EBP	ENSG00000147155	Q15125	4.1058
sp|Q15293|RCN1_HUMAN;tr|E9PP27|E9PP27_HUMAN	sp|Q15293|RCN1_HUMAN;tr|E9PP27|E9PP27_HUMAN	2;1	2;1	2;1	sp|Q15293|RCN1_HUMAN Reticulocalbin-1 OS=Homo sapiens GN=RCN1 PE=1 SV=1;tr|E9PP27|E9PP27_HUMAN Reticulocalbin-1 (Fragment) OS=Homo sapiens GN=RCN1 PE=1 SV=1	2	2	12758.5	RCN1	ENSG00000049449	Q15293	4.1058
sp|Q15493|RGN_HUMAN	sp|Q15493|RGN_HUMAN	1	1	1	sp|Q15493|RGN_HUMAN Regucalcin OS=Homo sapiens GN=RGN PE=1 SV=1	1	1	12758.5	RGN	ENSG00000130988	Q15493	4.1058
tr|J3KSD7|J3KSD7_HUMAN;tr|J3QKZ7|J3QKZ7_HUMAN;sp|Q15648|MED1_HUMAN	tr|J3KSD7|J3KSD7_HUMAN;tr|J3QKZ7|J3QKZ7_HUMAN;sp|Q15648|MED1_HUMAN	1;1;1	1;1;1	1;1;1	tr|J3KSD7|J3KSD7_HUMAN Mediator of RNA polymerase II transcription subunit 1 OS=Homo sapiens GN=MED1 PE=1 SV=1;tr|J3QKZ7|J3QKZ7_HUMAN Mediator of RNA polymerase II transcription subunit 1 OS=Homo sapiens GN=MED1 PE=1 SV=1;sp|Q15648|MED1_HUMAN Mediator of R	3	1	12758.5	MED1	ENSG00000125686	Q15648	4.1058
sp|Q15691|MARE1_HUMAN	sp|Q15691|MARE1_HUMAN	1	1	1	sp|Q15691|MARE1_HUMAN Microtubule-associated protein RP/EB family member 1 OS=Homo sapiens GN=MAPRE1 PE=1 SV=3	1	1	12758.5	MAPRE1	ENSG00000101367	Q15691	4.1058
tr|M0QXM4|M0QXM4_HUMAN;sp|Q15758|AAAT_HUMAN	tr|M0QXM4|M0QXM4_HUMAN;sp|Q15758|AAAT_HUMAN	2;2	2;2	2;2	tr|M0QXM4|M0QXM4_HUMAN Amino acid transporter OS=Homo sapiens GN=SLC1A5 PE=1 SV=1;sp|Q15758|AAAT_HUMAN Neutral amino acid transporter B(0) OS=Homo sapiens GN=SLC1A5 PE=1 SV=2	2	2	12758.5	SLC1A5	ENSG00000105281	Q15758	4.1058
sp|Q53F19|NCBP3_HUMAN	sp|Q53F19|NCBP3_HUMAN	1	1	1	sp|Q53F19|NCBP3_HUMAN Nuclear cap-binding protein subunit 3 OS=Homo sapiens GN=NCBP3 PE=1 SV=2	1	1	12758.5	NCBP3	ENSG00000074356	Q53F19	4.1058
tr|F8W9X7|F8W9X7_HUMAN;sp|Q567U6|CCD93_HUMAN	tr|F8W9X7|F8W9X7_HUMAN;sp|Q567U6|CCD93_HUMAN	1;1	1;1	1;1	tr|F8W9X7|F8W9X7_HUMAN Coiled-coil domain-containing protein 93 OS=Homo sapiens GN=CCDC93 PE=1 SV=1;sp|Q567U6|CCD93_HUMAN Coiled-coil domain-containing protein 93 OS=Homo sapiens GN=CCDC93 PE=1 SV=2	2	1	12758.5	CCDC93	ENSG00000125633	Q567U6	4.1058
sp|Q5T749|KPRP_HUMAN	sp|Q5T749|KPRP_HUMAN	3	3	3	sp|Q5T749|KPRP_HUMAN Keratinocyte proline-rich protein OS=Homo sapiens GN=KPRP PE=1 SV=1	1	3	12758.5	KPRP	ENSG00000203786	Q5T749	4.1058
sp|Q6UWP8|SBSN_HUMAN	sp|Q6UWP8|SBSN_HUMAN	1	1	1	sp|Q6UWP8|SBSN_HUMAN Suprabasin OS=Homo sapiens GN=SBSN PE=1 SV=2	1	1	12758.5	SBSN	ENSG00000189001	Q6UWP8	4.1058
sp|Q6ZR08|DYH12_HUMAN;tr|E9PG32|E9PG32_HUMAN	sp|Q6ZR08|DYH12_HUMAN;tr|E9PG32|E9PG32_HUMAN	1;1	1;1	1;1	sp|Q6ZR08|DYH12_HUMAN Dynein heavy chain 12, axonemal OS=Homo sapiens GN=DNAH12 PE=2 SV=2;tr|E9PG32|E9PG32_HUMAN Dynein heavy chain 12, axonemal OS=Homo sapiens GN=DNAH12 PE=4 SV=2	2	1	12758.5	DNAH12	ENSG00000174844	Q6ZR08	4.1058
sp|Q709F0|ACD11_HUMAN	sp|Q709F0|ACD11_HUMAN	1	1	1	sp|Q709F0|ACD11_HUMAN Acyl-CoA dehydrogenase family member 11 OS=Homo sapiens GN=ACAD11 PE=1 SV=2	1	1	12758.5	ACAD11	ENSG00000240303	Q709F0	4.1058
sp|Q7L1Q6|BZW1_HUMAN;tr|C9JFN4|C9JFN4_HUMAN;tr|C9IZ80|C9IZ80_HUMAN	sp|Q7L1Q6|BZW1_HUMAN;tr|C9JFN4|C9JFN4_HUMAN;tr|C9IZ80|C9IZ80_HUMAN	2;1;1	2;1;1	2;1;1	sp|Q7L1Q6|BZW1_HUMAN Basic leucine zipper and W2 domain-containing protein 1 OS=Homo sapiens GN=BZW1 PE=1 SV=1;tr|C9JFN4|C9JFN4_HUMAN Basic leucine zipper and W2 domain-containing protein 1 (Fragment) OS=Homo sapiens GN=BZW1 PE=1 SV=1;tr|C9IZ80|C9IZ80_HUMA	3	2	12758.5	BZW1	ENSG00000082153	Q7L1Q6	4.1058
tr|A0A0G2JR96|A0A0G2JR96_HUMAN;tr|A0A0G2JQT1|A0A0G2JQT1_HUMAN;sp|Q7L576|CYFP1_HUMAN	tr|A0A0G2JR96|A0A0G2JR96_HUMAN;tr|A0A0G2JQT1|A0A0G2JQT1_HUMAN;sp|Q7L576|CYFP1_HUMAN	1;1;1	1;1;1	1;1;1	tr|A0A0G2JR96|A0A0G2JR96_HUMAN Cytoplasmic FMR1-interacting protein 1 (Fragment) OS=Homo sapiens GN=CYFIP1 PE=1 SV=2;tr|A0A0G2JQT1|A0A0G2JQT1_HUMAN Cytoplasmic FMR1-interacting protein 1 (Fragment) OS=Homo sapiens GN=CYFIP1 PE=1 SV=2;sp|Q7L576|CYFP1_HUMAN	3	1	12758.5	CYFIP1	ENSG00000273749	Q7L576	4.1058
sp|Q7Z406|MYH14_HUMAN;tr|A1L2Z2|A1L2Z2_HUMAN;tr|M0QY43|M0QY43_HUMAN	sp|Q7Z406|MYH14_HUMAN;tr|A1L2Z2|A1L2Z2_HUMAN	4;3;1	2;1;1	2;1;1	sp|Q7Z406|MYH14_HUMAN Myosin-14 OS=Homo sapiens GN=MYH14 PE=1 SV=2;tr|A1L2Z2|A1L2Z2_HUMAN MYH14 protein OS=Homo sapiens GN=MYH14 PE=1 SV=1	3	4	12758.5	MYH14	ENSG00000105357	Q7Z406	4.1058
sp|Q8IUE6|H2A2B_HUMAN	sp|Q8IUE6|H2A2B_HUMAN	3	1	1	sp|Q8IUE6|H2A2B_HUMAN Histone H2A type 2-B OS=Homo sapiens GN=HIST2H2AB PE=1 SV=3	1	3	12758.5	H2AC21	ENSG00000184270	Q8IUE6	4.1058
tr|M0QZI4|M0QZI4_HUMAN;sp|Q8IV08|PLD3_HUMAN	tr|M0QZI4|M0QZI4_HUMAN;sp|Q8IV08|PLD3_HUMAN	2;2	2;2	2;2	tr|M0QZI4|M0QZI4_HUMAN Phospholipase D3 (Fragment) OS=Homo sapiens GN=PLD3 PE=1 SV=1;sp|Q8IV08|PLD3_HUMAN Phospholipase D3 OS=Homo sapiens GN=PLD3 PE=1 SV=1	2	2	12758.5	PLD3	ENSG00000105223	Q8IV08	4.1058
tr|F5H4B6|F5H4B6_HUMAN;sp|Q8IZ83|A16A1_HUMAN	tr|F5H4B6|F5H4B6_HUMAN;sp|Q8IZ83|A16A1_HUMAN	1;1	1;1	1;1	tr|F5H4B6|F5H4B6_HUMAN Aldehyde dehydrogenase family 16 member A1 OS=Homo sapiens GN=ALDH16A1 PE=1 SV=1;sp|Q8IZ83|A16A1_HUMAN Aldehyde dehydrogenase family 16 member A1 OS=Homo sapiens GN=ALDH16A1 PE=1 SV=2	2	1	12758.5	ALDH16A1	ENSG00000161618	Q8IZ83	4.1058
tr|A0A087WYL6|A0A087WYL6_HUMAN;tr|A0A087X1S9|A0A087X1S9_HUMAN;sp|Q8TEW8|PAR3L_HUMAN	tr|A0A087WYL6|A0A087WYL6_HUMAN;tr|A0A087X1S9|A0A087X1S9_HUMAN;sp|Q8TEW8|PAR3L_HUMAN	1;1;1	1;1;1	1;1;1	tr|A0A087WYL6|A0A087WYL6_HUMAN Partitioning defective 3 homolog B OS=Homo sapiens GN=PARD3B PE=1 SV=1;tr|A0A087X1S9|A0A087X1S9_HUMAN Partitioning defective 3 homolog B OS=Homo sapiens GN=PARD3B PE=1 SV=1;sp|Q8TEW8|PAR3L_HUMAN Partitioning defective 3 homol	3	1	12758.5	PARD3B	ENSG00000116117	Q8TEW8	4.1058
tr|C9JP35|C9JP35_HUMAN;tr|C9JMN4|C9JMN4_HUMAN;sp|Q92520|FAM3C_HUMAN	tr|C9JP35|C9JP35_HUMAN;tr|C9JMN4|C9JMN4_HUMAN;sp|Q92520|FAM3C_HUMAN	1;1;1	1;1;1	1;1;1	tr|C9JP35|C9JP35_HUMAN Protein FAM3C (Fragment) OS=Homo sapiens GN=FAM3C PE=1 SV=1;tr|C9JMN4|C9JMN4_HUMAN Protein FAM3C (Fragment) OS=Homo sapiens GN=FAM3C PE=1 SV=1;sp|Q92520|FAM3C_HUMAN Protein FAM3C OS=Homo sapiens GN=FAM3C PE=1 SV=1	3	1	12758.5	FAM3C	ENSG00000196937	Q92520	4.1058
tr|E5RJY1|E5RJY1_HUMAN;tr|E7ESM1|E7ESM1_HUMAN;sp|Q92597|NDRG1_HUMAN	tr|E5RJY1|E5RJY1_HUMAN;tr|E7ESM1|E7ESM1_HUMAN;sp|Q92597|NDRG1_HUMAN	1;1;1	1;1;1	1;1;1	tr|E5RJY1|E5RJY1_HUMAN Protein NDRG1 OS=Homo sapiens GN=NDRG1 PE=1 SV=1;tr|E7ESM1|E7ESM1_HUMAN Protein NDRG1 OS=Homo sapiens GN=NDRG1 PE=1 SV=1;sp|Q92597|NDRG1_HUMAN Protein NDRG1 OS=Homo sapiens GN=NDRG1 PE=1 SV=1	3	1	12758.5	NDRG1	ENSG00000104419	Q92597	4.1058
sp|Q96CX2|KCD12_HUMAN	sp|Q96CX2|KCD12_HUMAN	2	2	2	sp|Q96CX2|KCD12_HUMAN BTB/POZ domain-containing protein KCTD12 OS=Homo sapiens GN=KCTD12 PE=1 SV=1	1	2	12758.5	KCTD12	ENSG00000178695	Q96CX2	4.1058
sp|Q96L73|NSD1_HUMAN	sp|Q96L73|NSD1_HUMAN	1	1	1	sp|Q96L73|NSD1_HUMAN Histone-lysine N-methyltransferase, H3 lysine-36 and H4 lysine-20 specific OS=Homo sapiens GN=NSD1 PE=1 SV=1	1	1	12758.5	NSD1	ENSG00000165671	Q96L73	4.1058
sp|Q96NT5|PCFT_HUMAN	sp|Q96NT5|PCFT_HUMAN	1	1	1	sp|Q96NT5|PCFT_HUMAN Proton-coupled folate transporter OS=Homo sapiens GN=SLC46A1 PE=1 SV=1	1	1	12758.5	SLC46A1	ENSG00000076351	Q96NT5	4.1058
sp|Q96P63|SPB12_HUMAN	sp|Q96P63|SPB12_HUMAN	2	2	2	sp|Q96P63|SPB12_HUMAN Serpin B12 OS=Homo sapiens GN=SERPINB12 PE=1 SV=1	1	2	12758.5	SERPINB12	ENSG00000166634	Q96P63	4.1058
tr|G3V2K4|G3V2K4_HUMAN;tr|G3V3A2|G3V3A2_HUMAN;tr|G3V536|G3V536_HUMAN;tr|G3V3S3|G3V3S3_HUMAN;sp|Q9BUH8|BEGIN_HUMAN	tr|G3V2K4|G3V2K4_HUMAN;tr|G3V3A2|G3V3A2_HUMAN;tr|G3V536|G3V536_HUMAN;tr|G3V3S3|G3V3S3_HUMAN;sp|Q9BUH8|BEGIN_HUMAN	1;1;1;1;1	1;1;1;1;1	1;1;1;1;1	tr|G3V2K4|G3V2K4_HUMAN Brain-enriched guanylate kinase-associated protein (Fragment) OS=Homo sapiens GN=BEGAIN PE=1 SV=6;tr|G3V3A2|G3V3A2_HUMAN Brain-enriched guanylate kinase-associated protein (Fragment) OS=Homo sapiens GN=BEGAIN PE=1 SV=1;tr|G3V536|G3V5	5	1	12758.5	BEGAIN	ENSG00000183092	Q9BUH8	4.1058
tr|H3BTV8|H3BTV8_HUMAN;tr|H3BT67|H3BT67_HUMAN;tr|H3BPK1|H3BPK1_HUMAN;sp|Q9BVA0|KTNB1_HUMAN	tr|H3BTV8|H3BTV8_HUMAN;tr|H3BT67|H3BT67_HUMAN;tr|H3BPK1|H3BPK1_HUMAN;sp|Q9BVA0|KTNB1_HUMAN	1;1;1;1	1;1;1;1	1;1;1;1	tr|H3BTV8|H3BTV8_HUMAN Katanin p80 WD40 repeat-containing subunit B1 (Fragment) OS=Homo sapiens GN=KATNB1 PE=1 SV=1;tr|H3BT67|H3BT67_HUMAN Katanin p80 WD40 repeat-containing subunit B1 (Fragment) OS=Homo sapiens GN=KATNB1 PE=1 SV=1;tr|H3BPK1|H3BPK1_HUMAN K	4	1	12758.5	KATNB1	ENSG00000140854	Q9BVA0	4.1058
sp|Q9BWD1|THIC_HUMAN	sp|Q9BWD1|THIC_HUMAN	1	1	1	sp|Q9BWD1|THIC_HUMAN Acetyl-CoA acetyltransferase, cytosolic OS=Homo sapiens GN=ACAT2 PE=1 SV=2	1	1	12758.5	ACAT2	ENSG00000120437	Q9BWD1	4.1058
sp|Q9BXR0|TGT_HUMAN	sp|Q9BXR0|TGT_HUMAN	1	1	1	sp|Q9BXR0|TGT_HUMAN Queuine tRNA-ribosyltransferase OS=Homo sapiens GN=QTRT1 PE=1 SV=3	1	1	12758.5	QTRT1	ENSG00000213339	Q9BXR0	4.1058
tr|K7EKI3|K7EKI3_HUMAN;tr|K7EQY1|K7EQY1_HUMAN;tr|K7EJ76|K7EJ76_HUMAN;sp|Q9C0F0|ASXL3_HUMAN	tr|K7EKI3|K7EKI3_HUMAN;tr|K7EQY1|K7EQY1_HUMAN;tr|K7EJ76|K7EJ76_HUMAN;sp|Q9C0F0|ASXL3_HUMAN	1;1;1;1	1;1;1;1	1;1;1;1	tr|K7EKI3|K7EKI3_HUMAN Putative Polycomb group protein ASXL3 (Fragment) OS=Homo sapiens GN=ASXL3 PE=4 SV=6;tr|K7EQY1|K7EQY1_HUMAN Putative Polycomb group protein ASXL3 (Fragment) OS=Homo sapiens GN=ASXL3 PE=4 SV=1;tr|K7EJ76|K7EJ76_HUMAN Putative Polycomb g	4	1	12758.5	ASXL3	ENSG00000141431	Q9C0F0	4.1058
tr|H3BTI0|H3BTI0_HUMAN;sp|Q9H0B8|CRLD2_HUMAN	tr|H3BTI0|H3BTI0_HUMAN;sp|Q9H0B8|CRLD2_HUMAN	2;2	2;2	2;2	tr|H3BTI0|H3BTI0_HUMAN Cysteine-rich secretory protein LCCL domain-containing 2 OS=Homo sapiens GN=CRISPLD2 PE=1 SV=1;sp|Q9H0B8|CRLD2_HUMAN Cysteine-rich secretory protein LCCL domain-containing 2 OS=Homo sapiens GN=CRISPLD2 PE=2 SV=1	2	2	12758.5	CRISPLD2	ENSG00000103196	Q9H0B8	4.1058
sp|Q9H0U4|RAB1B_HUMAN;tr|E9PLD0|E9PLD0_HUMAN;tr|A0A087WTI1|A0A087WTI1_HUMAN	sp|Q9H0U4|RAB1B_HUMAN;tr|E9PLD0|E9PLD0_HUMAN;tr|A0A087WTI1|A0A087WTI1_HUMAN	3;3;2	1;1;1	1;1;1	sp|Q9H0U4|RAB1B_HUMAN Ras-related protein Rab-1B OS=Homo sapiens GN=RAB1B PE=1 SV=1;tr|E9PLD0|E9PLD0_HUMAN Ras-related protein Rab-1B OS=Homo sapiens GN=RAB1B PE=1 SV=1;tr|A0A087WTI1|A0A087WTI1_HUMAN Ras-related protein Rab-1B OS=Homo sapiens GN=RAB1B PE=1	3	3	12758.5	RAB1B	ENSG00000174903	Q9H0U4	4.1058
tr|I3L3Q4|I3L3Q4_HUMAN;sp|Q9HC38|GLOD4_HUMAN;tr|F6TLX2|F6TLX2_HUMAN	tr|I3L3Q4|I3L3Q4_HUMAN;sp|Q9HC38|GLOD4_HUMAN;tr|F6TLX2|F6TLX2_HUMAN	1;1;1	1;1;1	1;1;1	tr|I3L3Q4|I3L3Q4_HUMAN Glyoxalase domain-containing protein 4 (Fragment) OS=Homo sapiens GN=GLOD4 PE=1 SV=1;sp|Q9HC38|GLOD4_HUMAN Glyoxalase domain-containing protein 4 OS=Homo sapiens GN=GLOD4 PE=1 SV=1;tr|F6TLX2|F6TLX2_HUMAN Glyoxalase domain-containing	3	1	12758.5	GLOD4	ENSG00000167699	Q9HC38	4.1058
sp|Q9NP80|PLPL8_HUMAN	sp|Q9NP80|PLPL8_HUMAN	1	1	1	sp|Q9NP80|PLPL8_HUMAN Calcium-independent phospholipase A2-gamma OS=Homo sapiens GN=PNPLA8 PE=1 SV=1	1	1	12758.5	PNPLA8	ENSG00000135241	Q9NP80	4.1058
sp|Q9NRF8|PYRG2_HUMAN	sp|Q9NRF8|PYRG2_HUMAN	1	1	1	sp|Q9NRF8|PYRG2_HUMAN CTP synthase 2 OS=Homo sapiens GN=CTPS2 PE=1 SV=1	1	1	12758.5	CTPS2	ENSG00000047230	Q9NRF8	4.1058
sp|Q9NXG0|CNTLN_HUMAN	sp|Q9NXG0|CNTLN_HUMAN	1	1	1	sp|Q9NXG0|CNTLN_HUMAN Centlein OS=Homo sapiens GN=CNTLN PE=1 SV=5	1	1	12758.5	CNTLN	ENSG00000044459	Q9NXG0	4.1058
sp|Q9NZH0|GPC5B_HUMAN	sp|Q9NZH0|GPC5B_HUMAN	2	2	2	sp|Q9NZH0|GPC5B_HUMAN G-protein coupled receptor family C group 5 member B OS=Homo sapiens GN=GPRC5B PE=2 SV=2	1	2	12758.5	GPRC5B	ENSG00000167191	Q9NZH0	4.1058
tr|H0YD14|H0YD14_HUMAN;sp|Q9NZM1|MYOF_HUMAN	tr|H0YD14|H0YD14_HUMAN;sp|Q9NZM1|MYOF_HUMAN	2;2	2;2	2;2	tr|H0YD14|H0YD14_HUMAN Myoferlin (Fragment) OS=Homo sapiens GN=MYOF PE=1 SV=1;sp|Q9NZM1|MYOF_HUMAN Myoferlin OS=Homo sapiens GN=MYOF PE=1 SV=1	2	2	12758.5	MYOF	ENSG00000138119	Q9NZM1	4.1058
sp|Q9P0L0|VAPA_HUMAN	sp|Q9P0L0|VAPA_HUMAN	1	1	1	sp|Q9P0L0|VAPA_HUMAN Vesicle-associated membrane protein-associated protein A OS=Homo sapiens GN=VAPA PE=1 SV=3	1	1	12758.5	VAPA	ENSG00000101558	Q9P0L0	4.1058
sp|Q9P258|RCC2_HUMAN	sp|Q9P258|RCC2_HUMAN	1	1	1	sp|Q9P258|RCC2_HUMAN Protein RCC2 OS=Homo sapiens GN=RCC2 PE=1 SV=2	1	1	12758.5	RCC2	ENSG00000179051	Q9P258	4.1058
tr|H7C2Y5|H7C2Y5_HUMAN;sp|Q9UBS4|DJB11_HUMAN	tr|H7C2Y5|H7C2Y5_HUMAN;sp|Q9UBS4|DJB11_HUMAN	1;1	1;1	1;1	tr|H7C2Y5|H7C2Y5_HUMAN DnaJ homolog subfamily B member 11 (Fragment) OS=Homo sapiens GN=DNAJB11 PE=1 SV=6;sp|Q9UBS4|DJB11_HUMAN DnaJ homolog subfamily B member 11 OS=Homo sapiens GN=DNAJB11 PE=1 SV=1	2	1	12758.5	DNAJB11	ENSG00000090520	Q9UBS4	4.1058
sp|Q9UKR5|ERG28_HUMAN	sp|Q9UKR5|ERG28_HUMAN	1	1	1	sp|Q9UKR5|ERG28_HUMAN Probable ergosterol biosynthetic protein 28 OS=Homo sapiens GN=C14orf1 PE=1 SV=1	1	1	12758.5	ERG28	ENSG00000133935	Q9UKR5	4.1058
sp|Q9UL25|RAB21_HUMAN	sp|Q9UL25|RAB21_HUMAN	1	1	1	sp|Q9UL25|RAB21_HUMAN Ras-related protein Rab-21 OS=Homo sapiens GN=RAB21 PE=1 SV=3	1	1	12758.5	RAB21	ENSG00000080371	Q9UL25	4.1058
tr|H0YD73|H0YD73_HUMAN;tr|E9PL38|E9PL38_HUMAN;tr|J3KNQ3|J3KNQ3_HUMAN;sp|Q9UNM6|PSD13_HUMAN;tr|A0A087WUL9|A0A087WUL9_HUMAN	tr|H0YD73|H0YD73_HUMAN;tr|E9PL38|E9PL38_HUMAN;tr|J3KNQ3|J3KNQ3_HUMAN;sp|Q9UNM6|PSD13_HUMAN;tr|A0A087WUL9|A0A087WUL9_HUMAN	2;2;2;2;2	2;2;2;2;2	2;2;2;2;2	tr|H0YD73|H0YD73_HUMAN 26S proteasome non-ATPase regulatory subunit 13 (Fragment) OS=Homo sapiens GN=PSMD13 PE=1 SV=1;tr|E9PL38|E9PL38_HUMAN 26S proteasome non-ATPase regulatory subunit 13 (Fragment) OS=Homo sapiens GN=PSMD13 PE=1 SV=1;tr|J3KNQ3|J3KNQ3_HUM	5	2	12758.5	PSMD13	ENSG00000185627	Q9UNM6	4.1058
sp|Q9Y230|RUVB2_HUMAN;tr|X6R2L4|X6R2L4_HUMAN;tr|M0R0Z0|M0R0Z0_HUMAN;tr|M0QXI6|M0QXI6_HUMAN;tr|M0R0Y3|M0R0Y3_HUMAN	sp|Q9Y230|RUVB2_HUMAN;tr|X6R2L4|X6R2L4_HUMAN	3;2;1;1;1	3;2;1;1;1	3;2;1;1;1	sp|Q9Y230|RUVB2_HUMAN RuvB-like 2 OS=Homo sapiens GN=RUVBL2 PE=1 SV=3;tr|X6R2L4|X6R2L4_HUMAN RuvB-like 2 OS=Homo sapiens GN=RUVBL2 PE=1 SV=1	5	3	12758.5	RUVBL2	ENSG00000183207	Q9Y230	4.1058
tr|F5GWD8|F5GWD8_HUMAN;tr|F5GXH6|F5GXH6_HUMAN;tr|F5H6U7|F5H6U7_HUMAN;sp|Q9Y3E0|GOT1B_HUMAN	tr|F5GWD8|F5GWD8_HUMAN;tr|F5GXH6|F5GXH6_HUMAN;tr|F5H6U7|F5H6U7_HUMAN;sp|Q9Y3E0|GOT1B_HUMAN	1;1;1;1	1;1;1;1	1;1;1;1	tr|F5GWD8|F5GWD8_HUMAN Vesicle transport protein GOT1B OS=Homo sapiens GN=GOLT1B PE=1 SV=1;tr|F5GXH6|F5GXH6_HUMAN Vesicle transport protein GOT1B OS=Homo sapiens GN=GOLT1B PE=1 SV=1;tr|F5H6U7|F5H6U7_HUMAN Vesicle transport protein GOT1B OS=Homo sapiens GN=	4	1	12758.5	GOLT1B	ENSG00000111711	Q9Y3E0	4.1058
sp|Q9Y3I0|RTCB_HUMAN	sp|Q9Y3I0|RTCB_HUMAN	2	2	2	sp|Q9Y3I0|RTCB_HUMAN tRNA-splicing ligase RtcB homolog OS=Homo sapiens GN=RTCB PE=1 SV=1	1	2	12758.5	RTCB	ENSG00000100220	Q9Y3I0	4.1058
tr|J3KNJ3|J3KNJ3_HUMAN;sp|Q9Y3Q0|NALD2_HUMAN	tr|J3KNJ3|J3KNJ3_HUMAN;sp|Q9Y3Q0|NALD2_HUMAN	1;1	1;1	1;1	tr|J3KNJ3|J3KNJ3_HUMAN N-acetylated-alpha-linked acidic dipeptidase 2 OS=Homo sapiens GN=NAALAD2 PE=1 SV=1;sp|Q9Y3Q0|NALD2_HUMAN N-acetylated-alpha-linked acidic dipeptidase 2 OS=Homo sapiens GN=NAALAD2 PE=1 SV=1	2	1	12758.5	NAALAD2	ENSG00000077616	Q9Y3Q0	4.1058
tr|E5RHG9|E5RHG9_HUMAN	tr|E5RHG9|E5RHG9_HUMAN	1	1	1	tr|E5RHG9|E5RHG9_HUMAN Cytochrome b-c1 complex subunit 7 OS=Homo sapiens GN=UQCRB PE=1 SV=1	1	1	12758.5	UQCRB	ENSG00000156467	P14927	4.1058
tr|H0YKX5|H0YKX5_HUMAN;tr|F5H7S3|F5H7S3_HUMAN;tr|B7Z596|B7Z596_HUMAN;tr|H0YK20|H0YK20_HUMAN;tr|H0YL42|H0YL42_HUMAN	tr|H0YKX5|H0YKX5_HUMAN;tr|F5H7S3|F5H7S3_HUMAN;tr|B7Z596|B7Z596_HUMAN	4;3;3;1;1	1;0;0;0;0	0;0;0;0;0	tr|H0YKX5|H0YKX5_HUMAN Tropomyosin alpha-1 chain (Fragment) OS=Homo sapiens GN=TPM1 PE=1 SV=1;tr|F5H7S3|F5H7S3_HUMAN Tropomyosin alpha-1 chain OS=Homo sapiens GN=TPM1 PE=1 SV=2;tr|B7Z596|B7Z596_HUMAN Tropomyosin alpha-1 chain OS=Homo sapiens GN=TPM1 PE=1 S	5	4	12758.5	TPM1	ENSG00000140416	P09493	4.1058
tr|H3BNI4|H3BNI4_HUMAN	tr|H3BNI4|H3BNI4_HUMAN	1	1	1	tr|H3BNI4|H3BNI4_HUMAN ATPase, H+ transporting, lysosomal 16kDa, V0 subunit c OS=Homo sapiens GN=ATP6V0C PE=1 SV=1	1	1	12758.5	ATP6V0C	ENSG00000185883	P27449	4.1058
tr|H3BTB6|H3BTB6_HUMAN	tr|H3BTB6|H3BTB6_HUMAN	1	1	1	tr|H3BTB6|H3BTB6_HUMAN COX assembly mitochondrial protein 2 homolog OS=Homo sapiens GN=CMC2 PE=1 SV=1	1	1	12758.5	CMC2	ENSG00000103121	Q9NRP2	4.1058
tr|J3QLS6|J3QLS6_HUMAN	tr|J3QLS6|J3QLS6_HUMAN	1	1	1	tr|J3QLS6|J3QLS6_HUMAN RAC-beta serine/threonine-protein kinase (Fragment) OS=Homo sapiens GN=AKT2 PE=1 SV=1	1	1	12758.5	AKT2	ENSG00000105221	P31751	4.1058
tr|J3QSE8|J3QSE8_HUMAN	tr|J3QSE8|J3QSE8_HUMAN	1	1	1	tr|J3QSE8|J3QSE8_HUMAN Fanconi anemia group J protein OS=Homo sapiens GN=BRIP1 PE=1 SV=1	1	1	12758.5	BRIP1	ENSG00000136492	Q9BX63	4.1058
sp|P35555|FBN1_HUMAN	sp|P35555|FBN1_HUMAN	5	5	4	sp|P35555|FBN1_HUMAN Fibrillin-1 OS=Homo sapiens GN=FBN1 PE=1 SV=3	1	5	12599.9	FBN1	ENSG00000166147	P35555	4.10037
sp|Q5SZK8|FREM2_HUMAN	sp|Q5SZK8|FREM2_HUMAN	2	2	2	sp|Q5SZK8|FREM2_HUMAN FRAS1-related extracellular matrix protein 2 OS=Homo sapiens GN=FREM2 PE=1 SV=2	1	2	11554	FREM2	ENSG00000150893	Q5SZK8	4.06273
sp|Q09666|AHNK_HUMAN;tr|E9PQE3|E9PQE3_HUMAN;tr|E9PJZ0|E9PJZ0_HUMAN;tr|E9PKR9|E9PKR9_HUMAN;tr|E9PJC6|E9PJC6_HUMAN;tr|E9PLK4|E9PLK4_HUMAN	sp|Q09666|AHNK_HUMAN	5;1;1;1;1;1	5;1;1;1;1;1	5;1;1;1;1;1	sp|Q09666|AHNK_HUMAN Neuroblast differentiation-associated protein AHNAK OS=Homo sapiens GN=AHNAK PE=1 SV=2	6	5	5992.2	AHNAK	ENSG00000124942	Q09666	3.77759
