# Supplementary material for: Integrative Proteomics of Extracellular Vesicles from hiPSC-Derived Cardiac Organoids Reveals Heart Tissue-like Molecular Representativity
Source: Int J Mol Sci. 2026 Jan 19;27(2):981. doi: 10.3390/ijms27020981 (PMC12842532; doi:10.3390/ijms27020981)
Supplement: Supplementary file 1 [file ijms-27-00981-s001.zip › ijms-4084456-supplementary/Supplementary Material_Revised/Supplementary File 3.xlsx]

## Sheet: Folha1
Supplementary File 3: Curated dataset of proteins identified in AC10 CM EVs [63]. Green-headered collums represent the curated data used for subsequent analyses.
Unused	%Cov	Accession	Name	Peptides (95%)	GN	ENSG_CODE	UniProt_ID
71.89	47.13	sp|Q92626|PXDN_HUMAN	Peroxidasin homolog	46	PXDN	ENSG00000130508	Q92626
60.32	23.41	sp|Q99715|COCA1_HUMAN	Collagen alpha-1(XII) chain	32	COL12A1	ENSG00000111799	Q99715
59.83	23.95	sp|P12111|CO6A3_HUMAN	Collagen alpha-3(VI) chain	32	COL6A3	ENSG00000163359	P12111
42.34	25.73	sp|P02751|FINC_HUMAN	Fibronectin	22	FN1	ENSG00000115414	P02751
39.69	79.07	sp|Q08431|MFGM_HUMAN	Lactadherin	32	MFGE8	ENSG00000140545	Q08431
38.55	31.34	sp|Q00610|CLH1_HUMAN	Clathrin heavy chain 1	21	CLTC	ENSG00000141367	Q00610
38.15	29.32	sp|P07996|TSP1_HUMAN	Thrombospondin-1	26	THBS1	ENSG00000137801	P07996
31.69	47	sp|Q15582|BGH3_HUMAN	Transforming growth factor-beta-induced protein ig-h3	21	TGFBI	ENSG00000120708	Q15582
27.74	40.85	sp|Q08380|LG3BP_HUMAN	Galectin-3-binding protein	15	LGALS3BP	ENSG00000108679	Q08380
26.74	25	sp|P35442|TSP2_HUMAN	Thrombospondin-2	15	THBS2	ENSG00000186340	P35442
21.89	13.18	sp|Q6UVK1|CSPG4_HUMAN	Chondroitin sulfate proteoglycan 4	13	CSPG4	ENSG00000173546	Q6UVK1
19.84	6.79	sp|P98160|PGBM_HUMAN	Basement membrane-specific heparan sulfate proteoglycan core protein	12	HSPG2	ENSG00000142798	P98160
18.07	41.43	sp|P14618|KPYM_HUMAN	Pyruvate kinase PKM	10	PKM	ENSG00000067225	P14618
17.76	43.65	sp|Q99880|H2B1L_HUMAN	Histone H2B type 1-L	24	H2BC13	ENSG00000185130	Q99880
13.24	9.87	sp|O00468|AGRIN_HUMAN	Agrin	7	AGRN	ENSG00000188157	O00468
12.07	23.53	sp|Q9UKU9|ANGL2_HUMAN	Angiopoietin-related protein 2	7	ANGPTL2	ENSG00000136859	Q9UKU9
11.72	21.05	sp|P05556|ITB1_HUMAN	Integrin beta-1	9	ITGB1	ENSG00000150093	P05556
11.29	15.47	sp|P12109|CO6A1_HUMAN	Collagen alpha-1(VI)	8	COL6A1	ENSG00000142156	P12109
11.02	17.13	sp|Q969P0|IGSF8_HUMAN	Immunoglobulin superfamily member 8	7	IGSF8	ENSG00000162729	Q969P0
10.37	45.64	sp|O00560|SDCB1_HUMAN	Syntenin-1	8	SDCBP	ENSG00000137575	O00560
10.28	16.24	sp|Q9Y6C2|EMIL1_HUMAN	EMILIN-1	7	EMILIN1	ENSG00000138080	Q9Y6C2
10.06	14.03	sp|P14543|NID1_HUMAN	Nidogen-1	8	NID1	ENSG00000116962	P14543
9.47	13.84	sp|P12110|CO6A2_HUMAN	Collagen alpha-2(VI) chain	5	COL6A2	ENSG00000142173	P12110
8.99	25.84	sp|P10909|CLUS_HUMAN	Clusterin	5	CLU	ENSG00000120885	P10909
8.11	22.41	sp|Q9P2B2|FPRP_HUMAN	Prostaglandin F2 receptor negative regulator	5	PTGFRN	ENSG00000134247	Q9P2B2
8.05	22.1	sp|P30495|1B56_HUMAN	HLA class I histocompatibility antigen. B-56 alpha chain	5	HLA-B	ENSG00000234745	P30495
7.92	15.89	sp|Q76M96|CCD80_HUMAN	Coiled-coil domain-containing protein 80	5	CCDC80	ENSG00000091986	Q76M96
7.84	6.14	sp|O15230|LAMA5_HUMAN	Laminin subunit alpha-5	5	LAMA5	ENSG00000130702	O15230
7.74	7.04	sp|P01031|CO5_HUMAN	Complement C5	4	C5	ENSG00000106804	P01031
5.91	12.94	sp|P26006|ITA3_HUMAN	Integrin alpha-3	3	ITGA3	ENSG00000005884	P26006
5.76	24.84	sp|P04216|THY1_HUMAN	Thy-1 membrane glycoprotein	4	THY1	ENSG00000154096	P04216
4.49	2.56	sp|P04114|APOB_HUMAN	Apolipoprotein B-100	3	APOB	ENSG00000084674	P04114
4.19	11.66	sp|Q9C0H2|TTYH3_HUMAN	Protein tweety homolog 3	2	TTYH3	ENSG00000136295	Q9C0H2
4.01	3.78	sp|P13612|ITA4_HUMAN	Integrin alpha-4	2	ITGA4	ENSG00000115232	P13612
2.68	3.12	sp|Q8IZ83|A16A1_HUMAN	Aldehyde dehydrogenase family 16 member	2	ALDH16A1	ENSG00000161618	Q8IZ83
2.28	3.27	sp|P11387|TOP1_HUMAN	DNA topoisomerase 1	1	TOP1	ENSG00000198900	P11387
2.27	16.26	sp|Q15113|PCOC1_HUMAN	Procollagen C-endopeptidase enhancer 1	1	PCOLCE	ENSG00000106333	Q15113
2.2	7.11	sp|Q9Y4K0|LOXL2_HUMAN	Lysyl oxidase homolog 2	2	LOXL2	ENSG00000134013	Q9Y4K0
2.04	7.18	sp|Q13822|ENPP2_HUMAN	Ectonucleotide pyrophosphatase/phosphodiesterase family member 2	1	ENPP2	ENSG00000136960	Q13822
2.03	20.17	sp|O14817|TSN4_HUMAN	Tetraspanin-4	2	TSPAN4	ENSG00000214063	O14817
2	13.51	sp|Q9UK55|ZPI_HUMAN	Protein Z-dependent protease inhibitor	1	SERPINA10	ENSG00000140093	Q9UK55
2	5.12	sp|P40189|IL6RB_HUMAN	Interleukin-6 receptor subunit beta	1	IL6ST	ENSG00000134352	P40189
2	6.93	sp|Q16769|QPCT_HUMAN	Glutaminyl-peptide cyclotransferase	1	QPCT	ENSG00000115828	Q16769
2	4.18	sp|P21589|5NTD_HUMAN	5'-nucleotidase	1	NT5E	ENSG00000135318	P21589
2	1.52	sp|P98095|FBLN2_HUMAN	Fibulin-2	1	FBLN2	ENSG00000163520	P98095
2	11.4	sp|P06702|S10A9_HUMAN	Protein S100-A9	1	S100A9	ENSG00000163220	P06702
1.95	1.69	sp|Q9UBG0|MRC2_HUMAN	C-type mannose receptor 2	1	MRC2	ENSG00000011028	Q9UBG0
1.83	5.44	sp|Q9Y5C1|ANGL3_HUMAN	Angiopoietin-related protein 3	2	ANGPTL3	ENSG00000132855	Q9Y5C1
1.81	8.67	sp|Q9Y240|CLC11_HUMAN	C-type lectin domain family 11 member A	2	CLEC11A	ENSG00000105472	Q9Y240
1.68	3.56	sp|Q99536|VAT1_HUMAN	Synaptic vesicle membrane protein VAT-1 homolog	1	VAT1	ENSG00000108828	Q99536
1.62	9.65	sp|P21926|CD9_HUMAN	CD9 antigen	1	CD9	ENSG00000010278	P21926
1.39	1.22	sp|O00159|MYO1C_HUMAN	Unconventional myosin-Ic	1	MYO1C	ENSG00000197879	O00159
1.38	23.44	sp|Q71UI9|H2AV_HUMAN	Histone H2A.V	3	H2AZ2	ENSG00000105968	Q71UI9
