# Supplementary material for: Integrative Proteomics of Extracellular Vesicles from hiPSC-Derived Cardiac Organoids Reveals Heart Tissue-like Molecular Representativity
Source: Int J Mol Sci. 2026 Jan 19;27(2):981. doi: 10.3390/ijms27020981 (PMC12842532; doi:10.3390/ijms27020981)
Supplement: Supplementary file 1 [file ijms-27-00981-s001.zip › ijms-4084456-supplementary/Supplementary Material_Revised/Supplementary File 4.xlsx]

## Sheet: Cardioid
GN	iBAQ
H2BC8	27.4391
H3-3B	27.0405
H4C1	26.9076
ACTB	26.808
H2AC14	25.8778
FN1	25.0141
HPX	24.5823
TF	24.4826
SLC2A3	24.4494
MDK	24.383
TSPAN14	24.2501
TUBA1B	24.1172
VCP	23.6521
CALM1	23.4528
YWHAZ	23.3199
CFL1	23.1538
ANXA2	23.1206
AHCY	22.9877
GAPDH	22.8549
HSP90AB1	22.8549
UBC	22.722
ENO1	22.5559
FBXO9	22.5559
H1-2	22.4895
DPP4	22.4562
UBE2NL	22.3566
CAT	22.3566
EEF1A1P5	22.2237
TUBB4B	22.0576
H1-5	22.0576
SLC2A1	21.9247
YWHAE	21.9247
PRDX1	21.8251
GSTA2	21.7254
CD63	21.6922
MARCKSL1	21.6922
RAN	21.659
EZR	21.659
NPM1	21.5925
LDHB	21.5925
ALDH1A1	21.4929
ANXA4	21.4597
PKM	21.4597
GNB1	21.36
KATNAL2	21.3268
LGALS3BP	21.2936
HSPA8	21.2603
ALDOA	21.1939
FGG	21.1939
SDCBP	21.1607
ANPEP	21.0942
KIF3A	21.0942
NHERF1	21.061
IFITM2	21.0278
FGA	20.9614
A2M	20.9614
S100A11	20.9281
HSP90AA1	20.8949
H3-7	20.8949
NCL	20.8285
RPS8	20.7953
CCT3	20.7621
TLK2	20.7621
IGKC	20.7621
CLIC1	20.7288
FGB	20.7288
SET	20.6624
GNG5	20.6292
SFN	20.6292
CLDN6	20.596
HMGB1	20.5627
PDIA3	20.5295
BSG	20.5295
AHSG	20.5295
STOM	20.4963
ANXA6	20.4963
GNG12	20.4631
H2BC21	20.4631
IGHG4	20.3966
RPSA	20.3634
SLC15A2	20.3634
RPS3	20.3302
LDHA	20.297
GLUD1	20.297
ANXA5	20.297
PGK1	20.2638
IDH1	20.1973
RPL23A	20.1973
RPLP0	20.1973
RPL11	20.1641
S100A6	20.1641
VTN	20.1309
PYGL	20.1309
PODXL	20.0312
HSPA5	20.0312
NACA	20.0312
SRSF1	20.0312
RPS3A	20.0312
RPS15A	19.998
MYL6	19.998
TPI1	19.998
ATP1A1	19.9648
RPS18	19.9648
COL1A2	19.9316
PPIA	19.9316
S100A16	19.9316
BHMT	19.8984
MARCKS	19.8984
HSPD1	19.8651
RPS14	19.8319
DOCK7	19.8319
RPS6	19.8319
SNRPD2	19.7987
BASP1	19.7987
PPIB	19.7655
RAC1	19.7323
RPL13AP3	19.699
IGLC2	19.699
CD9	19.6658
RPS25	19.6658
CD81	19.6658
ALDH2	19.6326
ARF1	19.6326
GJA1	19.5329
ANXA1	19.5329
HSP90B1	19.4997
TMEM88	19.4665
KAT2B	19.4665
H1-0	19.4665
GGT1	19.4665
DSTN	19.4665
ST13	19.4333
FTH1	19.4333
PPARD	19.4333
HSPA6	19.4333
GYG1	19.4001
P4HB	19.4001
PTN	19.3668
APOA4	19.3668
TPM3	19.3336
GNAI2	19.3336
GPRC5C	19.3336
PGAM1	19.3004
FSCN1	19.3004
MIF	19.3004
PSMA3	19.3004
YWHAB	19.3004
CD59	19.2672
TRIM5	19.234
HMGB2	19.2007
CRABP2	19.2007
IGHG1	19.2007
RPS16	19.1675
RPL12	19.1675
HSPE1	19.1675
FABP5	19.1343
RAB1A	19.1011
DECR1	19.1011
PHGDH	19.0679
NME2P1	19.0679
HMGA2	19.0679
SNRPD1	19.0679
CLIC4	19.0347
RACK1	19.0347
RHOA	19.0347
RPL15	19.0347
ARF4	19.0347
PRDX6	19.0347
RPL18A	19.0347
LAMP1	19.0014
MFGE8	19.0014
FTL	18.9682
PEBP1	18.935
RPL35A	18.935
MSN	18.9018
PDIA4	18.9018
PSMA4	18.8686
MDH2	18.8686
GNB2	18.8686
YWHAG	18.8353
HNRNPD	18.8353
RAB11A	18.8021
UGDH	18.8021
IST1	18.8021
TXN	18.7689
KPNB1	18.7357
ATP5F1B	18.7357
PRDX2	18.7357
CLU	18.7357
SLC16A3	18.7025
RPL27A	18.7025
CYP19A1	18.6692
GDI2	18.6692
RPL28	18.6028
ALDH9A1	18.6028
PFN2	18.5696
LIMA1	18.5364
STMN2	18.5364
CLTC	18.5364
REEP6	18.4699
FRZB	18.4699
RPS23	18.4699
SPP1	18.4367
BTBD17	18.4367
COL2A1	18.4367
SLC16A1	18.4367
EEF2	18.4367
PSMA7	18.4035
RPS11	18.4035
RAB10	18.4035
FASN	18.4035
RPL8	18.4035
PCBP2	18.4035
RPS20	18.3703
EIF3L	18.3703
RHOBTB3	18.3703
RPL30	18.3703
RAB5C	18.3703
CKB	18.3703
RPS19	18.337
NID2	18.337
RPS24	18.337
GPI	18.337
SFRP1	18.3038
RPS4X	18.3038
LAMC1	18.3038
COL18A1	18.3038
SERPINH1	18.3038
QPRT	18.2706
RPL22	18.2706
COL6A2	18.2374
ACTN4	18.2374
CDC42	18.2374
SSBP1	18.2374
SOD1	18.2374
PDCD6IP	18.2042
MYL12A	18.2042
PSMB5	18.171
FDPS	18.171
RPL7	18.171
CCT8	18.171
HSPG2	18.1377
CAPZA1	18.1377
RPL10A	18.1377
VTCN1	18.1377
OTC	18.1045
YWHAQ	18.1045
SUMO4	18.1045
HNRNPA1	18.1045
GIMAP4	18.1045
LASP1	18.1045
RPL31	18.0713
COL6A3	18.0713
DNAH8	18.0713
FABP1	18.0713
TSPYL2	18.0713
RPS10	18.0381
SNRPD3	18.0381
GCDH	18.0049
SLC3A2	18.0049
IGHA1	17.9716
EIF5A2	17.9716
HNRNPU	17.9716
PSMB1	17.9716
RPL10	17.9384
HSPA1B	17.9052
STX3	17.9052
HMGA1	17.9052
ACTA1	17.9052
ALPL	17.872
WDR1	17.872
ACTG1	17.8388
AQP1	17.8388
RPL27	17.8055
NUCKS1	17.8055
ANXA3	17.8055
SDCBP2	17.7723
JUP	17.7391
PCOLCE	17.7391
NAP1L4	17.7391
RPS5	17.7059
MAPK1	17.7059
CPS1	17.7059
CD151	17.6727
TGFBI	17.6727
LIN28A	17.6727
DYNLRB2	17.6727
MYH10	17.6394
HNRNPC	17.6394
RAP1B	17.6062
EPCAM	17.6062
TUBB2B	17.573
RBP2	17.573
C1orf141	17.573
CNDP2	17.573
YBX1	17.573
ALDH7A1	17.573
CALR	17.5398
PPP2R1A	17.5398
RPL3	17.5066
EEF1G	17.4401
S100A9	17.4069
STMN1	17.4069
KRT18	17.4069
SSRP1	17.4069
PGD	17.3737
HMCN1	17.3405
DPYSL3	17.3405
RPL26	17.3405
RALA	17.3405
S100A14	17.3073
GATM	17.274
SYNCRIP	17.274
IDH2	17.2408
FLNA	17.2408
ATP5F1A	17.2076
ARG1	17.1744
PSMA1	17.1744
MEP1A	17.1744
SMOC1	17.1412
RPL34	17.1412
RPL7A	17.1412
FAH	17.0747
PHB2	17.0747
CUL3	17.0415
PRMT5	17.0415
VAT1	17.0415
IGFBP3	17.0083
TUBB3	17.0083
CCT5	17.0083
CTSD	16.9751
HNRNPK	16.9751
VIM	16.9418
PSMB4	16.9418
GPM6B	16.9418
ECHS1	16.8754
TNC	16.8754
DCD	16.8754
LAMB1	16.8754
ECH1	16.8754
SUSD2	16.8754
SERPINB9	16.8422
TST	16.8422
TPM4	16.809
SPRR1A	16.809
HSPA9	16.7757
SFPQ	16.7757
HBE1	16.7757
CTNNB1	16.7425
SLC44A2	16.7425
H1-10	16.7425
ITGB1	16.7425
SFRP2	16.7425
PXDN	16.6761
RPL5	16.6761
SERPINE2	16.6761
SEPTIN2	16.6761
PSMA5	16.6761
CAP1	16.6761
CORO1C	16.6429
PARK7	16.6429
LMAN1	16.6429
GNAI3	16.6429
LGALS3	16.5764
XRCC6	16.5764
APOA1	16.5764
ATP2B1	16.5432
STXBP2	16.51
PCCB	16.51
GPC3	16.51
RPS2	16.4768
HSD17B10	16.4768
PRKAR1A	16.4768
TM9SF2	16.4436
ANXA11	16.4436
HNRNPH1	16.4103
CCT4	16.4103
PRKCSH	16.4103
APEH	16.3771
TCP1	16.3771
ACAA1	16.3439
STAM	16.3439
EIF3F	16.3439
VIL1	16.3439
ACLY	16.3107
SND1	16.3107
CAPZB	16.2775
PLS3	16.2775
CCT2	16.2775
PARP1	16.2442
HNRNPA2B1	16.2442
SEPTIN7	16.2442
F11R	16.2442
COL6A1	16.211
SLC34A2	16.211
LYZ	16.211
RDX	16.211
EIF4A1	16.1446
MMP2	16.1446
UGP2	16.1114
ARPC2	16.1114
RAB7A	16.0449
DSP	16.0449
ADAM10	16.0449
COL5A1	16.0449
EIF3B	16.0117
RPL19	16.0117
SMC5	16.0117
ALDOC	16.0117
SEPTIN11	16.0117
GSTO1	16.0117
EMILIN1	16.0117
DPYSL2	16.0117
AGRN	16.0117
PSAT1	16.0117
DLD	15.9785
EIF4A3	15.9785
M6PR	15.9785
PAICS	15.9785
CTNNA1	15.9453
PTGFRN	15.9453
CALML5	15.9121
FAM151A	15.9121
RELN	15.9121
MYH16	15.9121
PSMA6	15.8788
LAMA5	15.8788
ACTN1	15.8456
PSMB7	15.8124
ADH5	15.8124
VCAN	15.7792
CCT6A	15.746
APRT	15.746
UBA1	15.746
SEPTIN9	15.746
ERP44	15.7127
LOXL2	15.7127
IMPDH2	15.7127
CKAP4	15.6463
ALDH8A1	15.6463
CD44	15.6463
NID1	15.5799
SVEP1	15.5467
AOX1	15.5467
GNA11	15.5134
TKT	15.5134
COL4A2	15.447
PRKAR2A	15.447
LIN7C	15.447
CSE1L	15.447
PDIA6	15.447
APOB	15.4138
IGF2BP1	15.4138
COL5A2	15.4138
RACGAP1	15.3806
FLNB	15.3806
KIF5A	15.3473
DDX17	15.3473
NPEPPS	15.3473
GANAB	15.3141
MAP1B	15.3141
PROM1	15.3141
CPNE1	15.2809
RRBP1	15.2809
PACSIN3	15.2809
ACY1	15.2477
SF3B3	15.2477
CCT7	15.2477
PACSIN2	15.2477
LAMA1	15.2477
GGH	15.2477
TOMM22	15.2477
ANXA7	15.2145
CRYZ	15.2145
DDAH2	15.2145
PFKP	15.2145
HSPA4	15.2145
ECI1	15.1813
SHMT2	15.1813
PCCA	15.1813
AP2A2	15.1813
SLC7A5	15.1813
PNP	15.0816
ITIH4	15.0152
PLTP	15.0152
KIF23	15.0152
ACTR1B	14.9819
PGM1	14.9487
RAB35	14.9487
TXNDC5	14.8823
NPTN	14.8823
RUVBL1	14.8823
CAMK2D	14.8823
GSTM2	14.8491
UBE2V1	14.8491
TRIM28	14.7826
CAPG	14.7494
ASL	14.7162
EIF3A	14.7162
GYS1	14.7162
IQGAP1	14.7162
PPAT	14.7162
COPG1	14.683
FARP1	14.6498
F3	14.6498
CALU	14.6498
TOP1	14.6165
TARS1	14.6165
ILF3	14.6165
ITGA1	14.5833
SERINC5	14.5833
MAN1A1	14.5833
AEBP1	14.5501
PSMD11	14.5501
COL4A1	14.5169
GNAS	14.4837
LSR	14.4172
AP2B1	14.4172
TGM3	14.384
PYGB	14.3176
CFB	14.3176
DSG1	14.3176
EIF3C	14.2844
ZNF236	14.2844
TGM2	14.2511
FBN2	14.2511
COLEC12	14.2511
HYOU1	14.2511
AARS1	14.2179
VDAC2	14.1515
YES1	14.1515
PSMD3	14.1183
MTTP	14.1183
FERMT2	14.0851
MTHFD1	14.0851
LCP1	14.0186
DNAH2	14.0186
EPRS1	13.9854
VCL	13.9854
FLNC	13.9522
C3	13.9522
RTN4	13.9522
TLN1	13.8858
HNRNPM	13.8858
MRC2	13.8858
DSC1	13.8525
SPTAN1	13.7529
PKP2	13.6532
SPTBN1	13.6532
SH3D21	13.6532
RRN3P2	13.6532
HGS	13.6532
PGRMC2	13.6532
EIF3D	13.6532
SLC31A1	13.6532
EEF1E1	13.6532
NARS1	13.6532
SNX3	13.6532
ABCC9	13.6532
CTNND1	13.6532
SLIT3	13.6532
GGCT	13.6532
MACROH2A1	13.6532
ERLIN1	13.6532
SF3B1	13.6532
SNRNP200	13.6532
PALM	13.6532
PGM3	13.6532
GOT2	13.6532
F10	13.6532
CA2	13.6532
SERPINA1	13.6532
AGT	13.6532
CST3	13.6532
C1QC	13.6532
AMBP	13.6532
TTR	13.6532
TFRC	13.6532
OAT	13.6532
CAPNS1	13.6532
RPN2	13.6532
ATP1B1	13.6532
RPLP2	13.6532
SSB	13.6532
ITGAV	13.6532
GSTP1	13.6532
RBP1	13.6532
CNP	13.6532
PDGFRB	13.6532
FAM228B	13.6532
MGST1	13.6532
PABPC1	13.6532
MYL4	13.6532
XRCC5	13.6532
P4HA1	13.6532
AKR1A1	13.6532
PFKL	13.6532
IGFBP2	13.6532
EIF2S2	13.6532
RAB6B	13.6532
WARS1	13.6532
ATP2B4	13.6532
ACP1	13.6532
MCM3	13.6532
ITGA3	13.6532
MAPK3	13.6532
PSMB6	13.6532
ERP29	13.6532
PRDX5	13.6532
ATIC	13.6532
CASP14	13.6532
PHB1	13.6532
SERPINB6	13.6532
COPB2	13.6532
RPL4	13.6532
TALDO1	13.6532
DDOST	13.6532
MDH1	13.6532
EIF2S3	13.6532
LRPPRC	13.6532
LIMS1	13.6532
TMED10	13.6532
RPL14	13.6532
AKR1D1	13.6532
ARHGDIA	13.6532
ARHGDIB	13.6532
SUB1	13.6532
HMGCS2	13.6532
LAMB2	13.6532
RAB8A	13.6532
RAB2A	13.6532
ACTR3	13.6532
ACTR2	13.6532
PPP1CB	13.6532
RPS13	13.6532
SNRPF	13.6532
FKBP1A	13.6532
RPS21	13.6532
HBB	13.6532
ARF5	13.6532
SRSF2	13.6532
PLOD1	13.6532
YWHAH	13.6532
GFPT1	13.6532
LRP1	13.6532
CD47	13.6532
RBBP4	13.6532
SF3A3	13.6532
PRDX4	13.6532
PSMD2	13.6532
SAFB2	13.6532
DYNC1H1	13.6532
MVP	13.6532
SLC39A14	13.6532
EBP	13.6532
RCN1	13.6532
RGN	13.6532
MED1	13.6532
MAPRE1	13.6532
SLC1A5	13.6532
NCBP3	13.6532
CCDC93	13.6532
KPRP	13.6532
SBSN	13.6532
DNAH12	13.6532
ACAD11	13.6532
BZW1	13.6532
CYFIP1	13.6532
MYH14	13.6532
H2AC21	13.6532
PLD3	13.6532
ALDH16A1	13.6532
PARD3B	13.6532
FAM3C	13.6532
NDRG1	13.6532
KCTD12	13.6532
NSD1	13.6532
SLC46A1	13.6532
SERPINB12	13.6532
BEGAIN	13.6532
KATNB1	13.6532
ACAT2	13.6532
QTRT1	13.6532
ASXL3	13.6532
CRISPLD2	13.6532
RAB1B	13.6532
GLOD4	13.6532
PNPLA8	13.6532
CTPS2	13.6532
CNTLN	13.6532
GPRC5B	13.6532
MYOF	13.6532
VAPA	13.6532
RCC2	13.6532
DNAJB11	13.6532
ERG28	13.6532
RAB21	13.6532
PSMD13	13.6532
RUVBL2	13.6532
GOLT1B	13.6532
RTCB	13.6532
NAALAD2	13.6532
UQCRB	13.6532
TPM1	13.6532
ATP6V0C	13.6532
CMC2	13.6532
AKT2	13.6532
BRIP1	13.6532
FBN1	13.62
FREM2	13.4872
AHNAK	12.5571

## Sheet: Explant
Supplementary File 4: iBAQ values for heEV proteins, converted from their original LFQ values.
GN	iBAQ
SERPINB6	13.3524
RPS9	18.324
EHD1	16.4981
SERPINA1	15.8088
IGHM	12.439
EPPK1	9.18855
TNPO2	7.51093
SYNM	8.96891
CAPNS1	13.5927
CAPNS2	13.1078
GPX4	7.41222
SLC1A3	9.73777
ANK3	10.8837
ANK2	5.61169
HSPA4	0
VPS45	15.6696
ACACB	7.75789
EHD4	9.02506
PPP1R13L	9.12442
HNRNPD	12.8602
HNRNPDL	12.4066
TKFC	12.1723
DAK	15.5723
GPX1	13.7349
RPS24	11.2594
BSG	9.57724
SPTBN1	10.8699
RPL10	10.5513
RPL10L	20.4173
IGHG1	13.0157
IGHG3	9.77474
IGHG2	8.90227
IGHG4	7.75503
TARDBP	14.1939
PRKACB	10.7228
AS3MT	9.73314
CLTC	7.22445
MOB2	10.1347
PSMB2	13.4914
SCRN3	15.0241
SH3GLB1	15.2975
PSMD1	13.4855
TRAPPC3	13.9527
SDHB	13.3454
BCL2L13	14.5808
NDUFA10	14.3342
MAP3K14	9.10701
ADCK2	11.0453
VPS11	10.9664
ASNA1	11.731
PRKAA2	9.73779
Em:AP000351.3	14.3126
GSTT2	11.5882
GSTT2B	11.9422
AP2M1	8.503
UGP2	7.16071
C16orf13	6.42162
SYCP1	9.55656
MARCKS	0
IDH3B	13.0742
IGKV3-11	15.0777
IGKC	10.2286
IGKV1-8	16.5977
SBDS	11.5528
COPE	15.9828
MARK4	9.71813
MARK2	8.88053
MARK3	15.0026
MARK1	9.07097
COL15A1	10.9129
CAB39	13.8661
SELO	14.0465
ACOT2	13.5411
HNRNPM	8.96992
LAIR1	23.5732
FTL	14.7197
NDUFA5	15.7352
ST13	8.7156
ST13P4	7.40096
ST13P5	13.7365
GPX3	12.5178
LYPLA1	14.2442
EEF1D	17.5255
PSME2	13.8121
AP2B1	13.2729
KIAA1033	11.0133
IFIT2	16.4625
DDX1	15.293
PSMC6	15.5465
GPS1	13.1538
SAA2-SAA4	7.17027
SAA2	14.1462
SAA1	0
SAA4	15.271
MYBPC3	12.4913
VDAC2	12.7172
CUL4A	14.5034
HPR	12.873
HP	13.3686
EXOC7	14.2348
SYNE2	8.80236
HNTN1	18.4783
TNNT2	13.8603
PCMT1	18.2885
ANKRD2	23.4753
DCTN3	16.8314
PDE1C	8.02731
SLC4A1	13.591
HADH	11.7739
FHL2	14.5212
PRDX1	11.788
EXOC5	12.7593
TANC1	11.4522
PLS3	11.172
ADD1	7.20864
ABCA8	10.6252
IARS	7.17926
ATP1A3	16.1499
AKR1C1	12.626
AKR1C3	13.7194
PLCL1	7.46826
IVD	10.8882
ILK	9.40099
CUL2	7.91477
GSTM3	9.73226
CDH13	14.1274
GPI	13.1304
TTN	6.55377
SMYD1	10.2159
SULT1A4	16.2411
SULT1A3	11.6214
NAA15	0
LYZ	20.7261
TUBB3	9.94273
COMMD4	12.9822
TCEB2	9.71706
TPT1	15.8275
MGLL	12.9824
NAMPT	11.9862
SNX27	13.1176
FRY	5.08505
RPSA	17.8271
RABGAP1L	11.1875
RRAS2	18.8948
ZG16B	11.3209
NDUFA6	10.1948
SERPINB8	18.5247
SERPINI2	12.2996
SERPINB9	10.4951
SERPINB1	10.027
CUL1	12.0588
YARS	9.21944
TPP1	14.5903
EHD3	10.9842
DDX3X	9.04209
DDX3Y	11.8994
TBC1D24	13.5233
SPTAN1	8.33078
HLA-DRA	14.8825
HLA-A	12.6607
HLA-C	13.8528
HSPA1B	8.91281
HSPA1A	10.4091
HLA-DRB1	12.3865
HLA-DPB1	14.8391
C4A	8.89693
C4B	6.85658
	7.73773
PANK4	15.5905
SVIL	13.642
LIMS1	9.60308
IQGAP1	9.99137
TIGAR	14.8595
ADPRHL1	11.6769
SYPL1	16.5235
HIST1H2AJ	12.285
HIST1H2AH	12.7248
H2AFJ	12.4841
HIST2H2AC	15.8312
HIST2H2AA3	13.5005
HIST1H2AD	11.7285
HIST1H2AG	16.8002
HIST1H2AC	12.6611
HIST3H2A	12.3587
HIST1H2AB	15.904
HIST1H2AA	16.4387
H2AFX	17.4056
EXOC6B	17.7285
UBA6	11.0395
ACO2	9.2676
TARSL2	11.7438
VWA8	9.59599
CNOT1	14.0777
PGP	16.3016
BPNT1	16.0102
OBSCN	9.95397
LRRC14B	14.0321
HSPB11	12.4775
PHKA1	11.0267
USP14	10.8482
CD81	11.3744
CD9	14.7271
PPP2R4	13.2318
HSPB2	17.7669
GSK3A	14.2696
DSCR3	8.57058
AIMP2	9.89546
RPL7	9.19845
NAA10	12.2298
NAA11	14.0924
DRG2	10.8261
TOM1	16.4293
EIF3L	13.4872
MB	9.69341
CPNE1	12.019
ARCN1	8.52451
VIM	7.94044
CROCC	5.40951
GNB1	9.85531
GNB2	12.2195
GNB3	15.6816
ATP1A2	9.78981
LGALS8	13.5453
PABPC4	11.5597
MYH11	7.90675
HNRNPC	16.809
HNRNPCL4	16.261
HNRNPCL1	14.0855
HNRNPCL3	14.6569
HNRNPCL2	9.68024
FNTA	14.285
H3F3B	11.3726
H3F3A	11.0657
HIST2H3A	14.3976
HIST3H3	9.98808
HIST1H3A	8.88376
HIST2H3PS2	9.55326
H3F3C	20.0562
LMCD1	10.7839
PACS1	9.97821
CTNNB1	11.8011
COPS2	10.8121
NDUFS1	12.5993
CS	13.8834
CHURC1-FNTB	12.8499
FNTB	9.57798
STK24	9.47849
STK25	7.97055
STK26	8.48478
HNRNPR	0
MTAP	15.7933
UBB	16.777
RPS27A	14.1877
UBC	13.2482
UBA52	13.4019
ACTR3	15.5719
ILF2	11.8851
SRL	12.7363
MAPK14	13.4385
CORO1C	13.637
PPP1R7	14.5182
JMJD7	14.4462
JMJD7-PLA2G4B	10.5417
RPA3	13.3037
RPS7	8.02217
SEPT2	9.34388
RAN	11.7809
EIF3C	10.9759
EIF3CL	6.88377
SEPT10	10.2354
SYNCRIP	7.86674
NUBP2	12.2389
MYL6	14.8097
ETF1	16.7064
NAP1L1	9.2316
ACADM	0
NDRG4	12.0819
ITIH4	13.4093
CCDC141	9.53344
INPP1	8.94533
SCRN1	16.3684
HIBCH	14.7259
DKC1	10.7932
SRI	14.6886
TUBA8	16.09
HSPB7	8.77425
DKFZp779D0968	0
TANGO2	12.6884
C22orf25	13.0832
ATP6V1E1	10.6563
ALDH5A1	8.72857
FGG	12.1574
NAGK	15.3759
CYCS	18.145
TYMP	14.5962
FAHD2A	13.8766
APEH	7.65318
OXSR1	11.4325
ATG4B	10.6801
GNB2	13.6151
GNB4	12.9728
SH3BGR	10.5014
ATP5J2-PTCD1	13.9145
ATP5J2	12.9412
ABHD14A-ACY1	11.2435
ACY1	10.1203
GYG1	11.54
PCCB	11.439
ARL6IP5	15.1888
STEAP4	13.4585
PRKAR1B	11.6471
FGF12	13.7894
FGF14	14.2122
ARPC3	15.5996
NAP1L4	13.4823
ADPRH	17.0265
TTC39A	10.9412
AK4	10.8808
EIF4G2	6.29204
ITGB2	9.77806
pk	9.01744
ZAK	13.7392
CAMK2D	7.20539
SLC9B2	14.7048
BDH2	15.9146
ANXA3	6.90566
CTBP1	17.9375
COPS4	9.8589
EIF4E	9.62042
EIF4E1B	13.1807
H2AFY	13.902
H2AFY2	21.4397
PGM3	8.94791
SEC31A	9.01419
SDHA	15.0799
RPS3A	14.0313
COX7A2	11.1568
C4orf36	14.1708
HSPA4L	12.3317
INPP4B	13.5508
REEP5	14.08
OPA1	5.56997
SNAP91	8.61622
PICALM	12.8854
VDAC3	15.3049
PROSC	12.3257
IMPA1	19.333
TATDN1	14.7952
ENO3	12.133
FBXL8	9.95205
ANXA6	14.4967
G6PD	12.2373
COPS6	10.7133
ASAH1	8.99134
AP1M1	11.9955
COL6A3	8.16941
CCT5	10.8297
RPL14	9.25729
SEPT7	11.7118
ACSL1	12.3203
PTPRM	14.6261
LTF	10.5791
EZR	10.4033
RPL15	8.75322
HSD17B4	9.51896
SSB	14.1834
CLASP2	9.62255
XPO7	10.6028
BZW2	16.4739
CD36	9.10659
CSNK2A1	7.99731
CSNK2A3	15.028
CYFIP2	10.9311
C16orf62	14.5837
NRP1	10.0981
DCTN1	14.0294
DKFZp686E0752	10.7026
RBBP4	8.71105
RBBP7	12.864
GUCY1B3	10.1429
OGDH	0
HNRNPH1	14.3219
HNRNPF	10.0806
CAP2	13.5978
DLAT	13.0551
LRBA	0
DLD	13.8394
TNS1	10.5056
ARPC1A	12.841
TNPO3	10.5768
GSTK1	16.8547
PPP2R5D	10.0024
PRKAG2	10.3578
COPS8	14.2557
LANCL1	12.329
EPB41L2	6.78515
EXOSC4	17.1459
NXF1	13.1733
COMMD9	15.2886
RPL27A	9.73503
CFL1	13.8294
PYGL	8.72398
PSMC3	10.6457
PRMT1	13.2214
NDUFS8	11.7291
NPEPPS	9.43694
CSDE1	10.9754
SIRT3	7.71023
PPP1CA	8.76444
PPP1CC	17.3601
MAPK3	8.4818
CRYAB	10.59
DDX25	7.91886
DDX19A	12.2779
XPO4	12.8958
TALDO1	7.36247
PTGR1	12.658
LAMTOR1	12.0639
MPI	16.2039
COPS7A	12.5091
OTUB1	6.50112
MFGE8	12.3651
SLC3A2	9.31009
SLC2A4	13.3726
EIF2B1	11.2059
MTHFD1	12.5339
SEC23A	13.9191
TUBA1C	7.47091
TUBA1B	9.84144
MYO1C	12.4211
MAGOHB	11.0831
MAGOH	8.77007
VPS33A	12.8861
DSTN	7.93051
ACTR10	9.26782
RPS10	19.9368
RPS10-NUDT3	11.6415
PICK1	16.638
PHKG1	7.19637
NEGR1	12.9494
CD63	7.84849
OSBPL8	11.3402
HNRNPA1	15.3542
HNRNPA1L2	11.5207
SLC25A3	14.8229
VPS29	12.368
PPP1CC	12.7849
ARL1	11.92
MON2	10.9289
DCTN2	15.4419
EML1	9.2774
BRE	12.5454
RTN4	11.6445
ARPC4-TTLL3	14.3614
ARPC4	7.83041
SIRT2	10.5278
RPN1	19.1828
NDUFV1	15.5987
ATP6V1H	12.0513
FTH1	14.0599
ASPG	12.5399
RPL18	14.2732
ITGA7	11.8995
LGMN	6.10818
SERPINA3	14.6683
NUMB	6.95283
LGALS3	16.3664
PTGR2	15.1843
AHSA1	9.12342
NDRG2	7.84326
EIF2S1	14.5476
RPS20	14.2913
NAPRT	10.2072
SDCBP	13.1415
SEC24C	10.761
WIPI1	17.4117
DNM1L	7.0425
HCK	7.80997
YES1	14.7114
LYN	13.4078
SRC	10.1543
FYN	9.04853
P4HB	0
UROD	11.6688
PCCA	10.2413
RAB18	12.3465
IPO5	13.7334
PPA2	14.9053
PWWP2A	11.8228
WWP1	11.5077
ITCH	15.23
ATP6V1B2	7.47857
ATP6V1B1	9.27037
VPS51	8.1109
TAGLN	17.21
PPP5C	15.298
RIC8A	14.8822
C8orf82	16.3825
CRIP2	14.1778
ABCF1	14.1508
NT5C2	13.7288
FERMT2	12.0331
LRP1	11.5347
DPP8	16.0352
PSME1	13.6768
WDR61	11.722
IDH3A	14.6622
TNFAIP2	11.1142
ALDH1A2	15.8517
RALDH2	10.3685
ALDH1A3	14.513
RAB8B	17.4706
AKR7A2	13.0088
DDX17	15.2378
DDX5	13.4892
NOL3	15.1591
RPL4	12.5475
COX4I1	17.6393
NUDT21	7.86142
ABAT	11.4412
COX5A	12.3003
HAGH	0
ULK3	11.5965
FBXO22	0
UQCRC2	15.3744
SPG21	12.321
CORO1A	5.89203
SULT1A1	12.6049
SULT1A2	14.4029
ECI1	9.76576
DCI	11.5889
PPP4C	16.1763
PKM	13.4681
RYR2	6.32882
MYL7	13.0257
CCNYL1	17.9026
CCNY	18.4946
CCNYL2	14.7245
CPVL	12.2635
PAK2	6.13138
SERPING1	11.949
MYL4	10.3545
SLC25A11	13.6322
PCYT2	8.6383
PHKB	9.4793
LCMT1	13.654
GAA	15.1321
EIF5A	15.6843
RPS15A	10.1702
TRAPPC1	10.9583
KIAA0368	13.3207
ECM29	13.8458
EIF3M	11.7318
PARVA	15.2987
AGTPBP1	12.9586
STAT1	8.66658
ALDOA	10.3082
OLA1	9.71768
TBCD	14.5426
NT5C	13.4711
ARHGDIA	11.6147
DCXR	11.9715
CORO6	16.0328
CPTP	14.2041
SCRN2	11.3177
CUL4B	14.9996
CLUH	13.2867
KATNAL2	14.5791
KANK2	15.534
LONP1	13.2078
PSMD8	14.9091
SEPT9	9.83842
CA4	13.9381
MAPRE2	21.0203
MAPRE3	17.7414
PARK7	13.3651
TNNI3	13.0391
UBXN6	12.753
THOP1	10.3595
FARSA	7.86547
TXNL1	12.3593
UBE2O	13.4693
MFAP4	14.7128
AQP1	0
HNRNPL	10.4046
MYH14	11.7554
RPL13a	0
RPL13A	16.0033
RPL13AP3	16.6277
AP2S1	17.8004
RPS11	13.2226
NAPA	14.4251
RPL18A	15.005
RPS16	16.7036
ZNF90	16.1979
RAB3A	11.5228
RAB3D	22.5463
DMPK	18.8601
STXBP3	15.4668
PSMD11	15.9228
PSMD12	14.8062
CLIC1	10.2712
EIF3F	16.1316
RTCA	0
PSMD14	11.7575
KPNA3	16.7394
KPNA4	14.9944
PPP6C	14.885
PDXK	20.7158
HSPB6	12.1001
AP3D1	18.349
CHD1	16.3188
PRMT5	10.7311
MRAS	17.9702
OPLAH	10.4492
MGST3	18.052
CASQ2	10.6884
XPO1	16.3463
ARPC1B	19.963
ARPC2	14.804
EIF3D	18.585
DHX15	16.067
PHGDH	15.6138
PSMD3	13.474
TGFB1I1	8.05934
HSPA12A	18.2106
XPOT	11.0012
ACTN4	17.715
PRKAB2	21.9178
PRKAB1	18.391
AP1G1	0
NARS	14.2888
PRPSAP2	16.4245
RANBP6	0
NMT2	18.0182
NMT1	18.3115
KLHL41	15.0764
UGDH	14.8839
SNX2	12.7352
SNX1	14.0734
USO1	14.9533
PFKFB2	0
CCDC22	9.73585
DNAJA2	11.4075
WDR1	17.5657
LDB3	11.2506
CPNE3	11.1474
CAND2	14.4819
DNAJC13	8.91203
NDUFS2	0
VPS26A	11.3089
VPS26B	10.6777
NDUFS3	18.5822
BANF1	18.6374
SF3B1	13.1164
CBR3	14.6297
IDH1	13.6464
ALDH1L1	10.9071
NEBL	9.3791
IPO13	19.9052
UFL1	6.10935
AP2A2	12.951
STBD1	21.0254
EPM2A	21.5909
IPO7	6.25835
SEC24A	8.38977
SEC24B	16.0952
ASMTL	16.4316
AP2A1	11.7234
SDPR	15.5524
MLYCD	13.7377
AIFM1	16.1919
EML2	14.5736
DDAH2	14.8059
ACTL6A	21.7855
ADH1B	14.4133
ADH1A	15.412
ADH1C	9.3117
LDHA	15.6416
ALDH1A1	18.399
CYB5R3	19.5733
MT-CO2	0
F13A1	13.6527
HPRT1	19.6512
GOT2	16.2391
PGK1	14.3826
AK1	13.797
F9	14.6326
PLG	20.5653
ASS1	13.8182
SERPINA1	10.8418
AGT	15.9673
A2M	16.7056
C3	16.9585
CSTA	15.473
IGHA1	16.6272
IGHA2	15.4341
HLA-B	12.1971
HBD	17.8254
LMNA	12.6505
APOA1	10.3185
FGA	14.3044
FGB	15.8229
CRP	14.435
APCS	19.3611
FN1	14.8403
VTN	13.4518
ANXA1	18.2001
HRG	13.1478
GAPDH	15.1769
HSPB1	16.6633
GNAI2	11.9269
ATP1A1	12.7056
ATP1B1	17.6812
ARG1	13.9927
ALDH2	16.9399
ICAM1	18.3983
RPLP1	15.181
RPLP0	14.4372
RPLP0P6	13.4161
FABP3	15.7985
ITGB1	14.1069
ATP5B	8.00119
S100A9	16.8113
CKM	18.477
ENO1	13.7418
ITGAV	12.8668
HIST3H2BB	18.8696
HIST2H2BE	14.8722
HIST1H2BB	19.1499
HIST1H2BO	14.1207
HIST1H2BJ	12.3208
EPHX1	10.9651
LDHB	13.409
PGK2	14.4957
CTSD	14.7246
ANXA2	16.1022
ANXA2P2	17.3415
CAPN1	17.1474
TUBB	12.6515
PFN1	14.904
APRT	17.1919
EPRS	10.7754
CTSB	14.1762
HSP90AA1	15.8179
FH	10.9147
ANXA6	15.1463
PFKM	11.9559
HSP90AB1	14.2593
ITGA2B	14.283
PDHA1	17.554
MYL3	16.448
GNAI3	10.3022
ANXA5	13.3257
GSTP1	14.2547
LGALS1	9.48773
QDPR	18.0443
GNAO1	9.87889
GSTM1	16.424
ANXA4	13.5351
PDGFRB	10.7638
PARP1	13.8998
LTA4H	14.5012
ALDOC	12.7355
UQCRFS1	16.8835
UQCRFS1P1	17.2331
TROVE2	12.8088
RRAS	16.1488
HLA-B	12.7165
HIST1H1C	13.7884
HIST1H1E	15.4213
HIST1H1D	11.8761
TXN	19.3986
COX5B	14.2906
PRKAR1A	14.9818
ESD	17.0741
CLU	11.6584
MYL2	15.8048
HSPA5	0
LAMC1	12.0623
MYH3	10.3555
HSPA8	14.7012
SLC2A1	12.2258
PDHB	16.8659
PYGB	10.9345
PYGM	7.2928
SPTB	6.38074
LAMP1	16.1478
DMD	7.92135
ADH5	13.6009
PRPS1	15.6188
PRPS2	10.8375
PRPS1L1	13.7834
SLC25A4	20.107
SLC25A6	14.5548
PIP	15.7129
CKB	21.6016
ACTN1	8.85517
MYH1	8.49898
MYH8	12.8571
MYH2	12.022
MYH7	7.29276
XRCC6	9.21529
XRCC5	14.6256
LAMP2	12.379
RNH1	19.6452
MYH6	8.38824
EEF2	13.0055
HLA-DRB1	16.4065
HLA-DRB3	15.5694
ETFA	12.7918
GYS1	12.1724
PRKAR2A	0
MIF	17.5074
FDPS	14.785
AKR1A1	14.8852
PKM	16.3208
HSP90B1	13.1173
IDE	14.1117
DARS	10.8372
JUP	14.3525
AKR1B1	13.0793
PGAM2	9.79004
RPS2	6.82308
DSP	4.46594
RPA2	16.3343
CBR1	9.58533
ACADS	10.2201
MGMT	16.1363
ATP2A2	11.8706
ATP2A1	13.0568
HSPA6	12.7326
HSPA7	11.2645
GOT1	12.7324
CKMT2	14.4047
PRKACA	14.0373
CAPN2	15.6993
DES	15.4581
ENG	15.6717
PFKL	11.3461
TCP1	15.1302
RPL35A	13.8828
ARF4	19.1617
VCL	16.4296
LBP	16.6934
PGAM1	16.889
HK1	14.8732
SRM	13.3617
ANXA7	13.9429
RAB4B	18.1724
RAB4A	13.4826
RAB6B	12.5807
RAB6A	9.05847
RAB39A	17.2738
OGN	13.9555
ATP6V1C1	13.5709
ATP6V1C2	16.2314
FLNA	13.2803
ACO1	15.3933
NT5E	15.955
VDAC1	12.8846
TGM2	13.0305
GART	12.2501
UBA1	12.9778
NME1-NME2	11.9248
NME2	14.3851
PRKACG	20.3686
FBLN1	14.3513
SFPQ	12.3502
S100A1	18.2606
ME2	13.404
WARS	10.4528
RPS3	13.4896
AHCY	15.1738
CPT2	14.4051
GPT	11.4852
ACAT1	20.7548
AZGP1	15.3607
MPST	12.2758
ATP5A1	10.6461
COL5A3	13.9498
MSN	16.2707
DDX6	12.3745
TARS	13.6461
VARS	14.3051
EEF1G	15.1394
STOM	12.859
PON1	11.2398
YWHAQ	16.0044
RPA1	13.7326
CANX	19.1891
GSTM2	16.1645
TMOD1	14.09
MAPK1	11.4075
LAP3	14.7425
CD34	14.608
TPP2	8.39851
GNA11	13.0138
GNA14	15.1305
ALDH4A1	15.3557
PRDX6	16.7275
BLVRB	18.3852
PRDX5	14.7847
DDT	16.5242
DDTL	13.6948
PRDX3	14.5606
RPL12	13.7143
PEBP1	16.2109
PDIA3	13.7896
PPP2R1A	14.3369
HLA-B	17.0138
ADSL	15.1601
GSTT1	15.9799
LCN1	15.4389
LCN1P1	17.2827
GDI1	12.9528
S100A7	17.3534
MAT2A	14.8759
PRKAR2B	9.48438
UQCRC1	13.18
HIBADH	16.8145
ATIC	15.5414
YWHAB	13.7971
SFN	12.8689
S100A11	20.4871
PRDX2	16.5716
GBP1	13.9478
KIF5B	14.4363
EPHX2	10.5892
CTNNA1	14.2112
CTNNA2	11.5257
SPR	14.8131
AGL	13.1512
MYH9	13.3091
COPB2	8.45727
ACTN2	15.8677
GLRX	16.9171
IGFALS	11.8685
PSMC2	22.4301
GGT5	14.768
ARL2	18.3333
ARL3	16.143
MAP2K2	16.7647
ATP5C1	11.6962
PGM1	20.1139
HPCA	20.2696
NCALD	16.7638
HPCAL1	17.654
TAGLN2	11.9034
ETFB	9.42423
ATP6V1A	14.0797
HSPA9	12.4431
EIF4A3	13.1099
RPL3	12.7422
CCT6A	14.3996
STAT3	11.3453
MDH1	11.093
MDH2	14.6353
HADHA	18.2177
EIF2S3	12.2457
EIF2S3L	12.7567
CSK	12.1429
GARS	13.579
ACTR1B	15.4351
PIK3CA	15.3198
MTOR	10.0805
LRPPRC	12.8227
ACAA2	11.1308
PRCP	11.3309
MTHFR	19.2993
PAFAH1B1	13.595
CRAT	7.4254
PSMC4	15.3053
USP5	10.1798
MAPK9	15.61
MAPK10	11.9453
RECQL	0
RPL5	13.1745
MAP1B	7.29068
CAPZA2	16.2832
CAPZB	13.3325
QARS	9.23913
ATP5O	11.0901
PREP	13.0668
ME1	9.64966
IDH2	12.6987
ALDH9A1	12.2771
FASN	11.6377
CCT3	14.9124
ALDH7A1	15.7294
AARS	6.74866
SARS	13.0574
ACADVL	11.6352
GSK3B	16.2856
GMPS	10.6235
GNAQ	11.2353
GDI2	12.392
CSRP3	17.2088
DNM2	12.2559
CCT8	14.623
CCT4	13.1076
ANXA11	16.3154
RAB7A	11.8145
DUSP3	15.5196
GALK1	19.5762
PSMD7	20.1311
RPS6KA3	19.7722
AKR1D1	11.1588
PRELP	14.3869
MYOM1	12.2106
PGD	15.0045
CAPZA1	18.9315
BLVRA	16.9989
ACLY	13.1919
METAP1	10.4987
COPB1	11.9638
COPA	13.2106
RARS	10.5799
CACNA2D1	7.66694
MYOM2	16.2855
HSPA2	9.83659
ATP1B3	18.6198
EIF5	14.7281
CSE1L	14.0381
VCP	12.5935
HADHB	11.7552
ADK	12.9357
OXCT1	12.6518
EIF3B	9.80814
MARS	13.2804
ITGA1	5.66063
TPI1	14.0295
EIF3E	16.1985
ACTG1	13.0628
ACTB	17.8765
EIF4A1	10.9261
S100A10	12.9262
CDC42	16.3534
RAB2A	17.8473
DKFZp313C1541	11.797
RAB2B	15.3325
RAB5B	7.27579
RAB10	14.4293
UBE2M	0
RAB14	15.3788
ACTR2	11.8262
ACTR1A	11.7791
ARF1	12.7205
ARF3	9.74462
ARF5	11.5664
ABCE1	16.6589
RAP1A	11.6539
RAP1B	8.89444
RAP2B	15.0244
RPL27	12.2878
RHOA	10.5501
NUTF2	11.6089
HNRNPK	13.4318
YWHAG	13.5755
PPP1CB	11.805
PSMC1	17.7076
PSMC5	0
RPS8	13.7526
YWHAE	13.3795
RPS23	10.0919
RPS18	16.198
RPS13	0
SNRPE	16.6478
RPL7A	10.9857
RPS4X	0
PPP2CA	8.65464
PPP2CB	13.5321
ACTA2	8.50244
ACTG2	15.0984
RPS6	10.1835
HIST1H4A	9.27522
RAB1A	12.2695
RPS26	0
RPS26P11	14.5341
RPL10A	13.1695
RPL11	9.18666
PPIA	12.381
RAC1	14.4169
RAC3	8.15385
RAC2	12.0804
GNAS	14.5643
YWHAZ	8.00099
PPP2R2A	13.1957
DYNLT1	15.8664
GNB2L1	11.176
TNNC1	10.3746
CSNK2B	14.8167
CSNK2B-LY6G5B-1181	7.87551
CSNK2B-LY6G5B--991	16.5477
ACTC1	12.4868
EEF1A1P5	9.37221
EEF1A1	12.2356
ACTA1	13.2421
TUBA4A	13.6364
TUBB4B	16.4183
PAFAH1B2	11.7853
HBB	17.8565
HBA1	16.1596
HBA2	7.63607
CCT2	14.5944
GSTO1	11.6524
PRKDC	13.0998
CRADD	9.99947
DCD	17.7078
FBLN2	11.6573
HSPG2	13.2632
PURA	12.8848
SORD	8.10932
HNRNPU	12.0999
FABP5	11.1621
CAP1	8.89335
PFKP	13.4644
ALDH6A1	12.6547
DSG1	8.68796
MAP2K1	13.017
RPL6	10.8993
CAV1	16.9979
GBE1	13.2253
GLO1	12.2498
YWHAH	9.8635
PLP2	13.5621
UBE3A	9.63187
EEF1A2	12.4386
CDK18	11.0247
ENPEP	14.1662
ARHGAP1	7.31174
DHX9	6.84191
CRYZ	14.1781
LGALS3BP	15.357
DSC1	11.9108
CD47	9.24079
NCBP1	13.6019
AHNAK	10.5853
AP1B1	6.8102
PMPCA	12.9469
KIAA0196	8.5798
ILF3	16.6722
HSPB3	12.3225
ECH1	12.5609
STRN3	16.5486
COASY	14.0997
PSMD2	9.94006
SELENBP1	11.109
IFIT5	15.2419
EIF3I	10.603
DYNC1I2	11.9947
SNTA1	13.0008
SNTB2	11.1119
CAMK2B	14.2921
CAMK2G	0
NAE1	17.143
DDX39B	13.6545
DDX39A	15.0354
TUBB2A	8.73661
TUBB2B	12.8873
PRKG1	15.1035
UBE4A	14.3885
EIF3A	8.28901
TTLL12	10.7642
DPYSL3	12.4822
DYNC1H1	6.43035
EIF4A2	14.2881
FLNC	7.42008
GNA13	9.32611
PDE3A	9.56163
GANAB	11.663
MVP	11.8175
CRYM	18.3139
KPNB1	10.7709
PSMD6	15.8129
EFTUD2	13.608
KARS	13.6032
KIF14	10.1773
PDIA6	9.0623
PDK1	14.6393
PGM5	12.3231
PMVK	0
PLEC	8.73026
PPP2R5A	10.4762
ANKRD1	8.43469
PCBP1	12.871
PCBP2	12.2144
PCBP3	13.3683
RHEB	16.7045
RSU1	11.4723
MYLK	11.4923
TBCE	11.4875
RAB11B	14.7016
RAB11A	13.0421
UAP1	11.6535
PSMD5	14.1345
DDB1	14.8318
PPP2R5E	14.837
DPYSL2	12.5644
SGCB	14.1595
PTGIS	8.17591
FSCN1	11.0226
DECR1	13.5597
ATP2B3	12.0362
ATP2B1	15.379
ATP2B4	0
AOC3	6.8469
INF2	13.8797
MYLK3	12.1921
CYBRD1	13.8552
ACTBL2	14.3118
HSP90AB2P	10.5621
MURC	8.79116
HERC4	9.40667
MAGED2	10.1125
PCID2	14.9302
FHL1	16.4607
UCHL5	11.8876
NT5DC1	0
TTC38	8.45844
GSN	6.79481
FLAD1	12.0085
UBR4	12.2575
XPNPEP1	5.60543
C9orf64	11.5232
LGSN	7.28257
MYOM3	12.8969
IRAK1BP1	11.4285
PPCS	13.1679
BROX	15.9095
FOCAD	11.2339
LYPLAL1	9.03997
GLIPR2	13.2742
RNF123	11.2457
PLCXD3	11.0022
ARID2	11.5283
ADAL	13.7014
TWF2	7.62406
SETD3	13.0573
PTRF	15.1946
PRPF8	6.23362
SARM1	7.45767
DHRS11	13.7587
SBSN	13.4463
WDR82	14.9509
HSDL2	13.8452
TRIM72	8.36825
TOM1L2	14.7583
XIRP1	13.1235
VPS13C	8.143
TUBA1A	15.6802
TUBA3C	11.8536
TUBA3E	12.4617
SND1	14.665
FAM73B	14.0612
RRAGA	12.6127
RRAGB	15.4223
CYFIP1	0
GET4	0
EPM2AIP1	0
MOB1A	0
MOB1B	0
DYM	0
MUC19	0
HUWE1	0
ZER1	0
TRAPPC6B	0
DPP9	0
PRUNE	0
ACOT1	0
VPS36	0
CAND1	0
NIT1	0
PLD3	0
CARKD	0
UBR1	0
UNC45B	0
ALDH16A1	0
ADSSL1	0
LRRC47	0
GPD1L	0
FAM63A	0
ATPAF2	0
NHLRC2	0
CMAS	0
OR1L8	0
NPLOC4	0
UBA3	0
TBC1D15	0
BICD2	0
NEK9	0
PDCD6IP	0
SCFD1	0
SLC44A1	0
PALLD	0
ACOT11	0
CPT1B	0
NDRG1	0
SGCD	0
RABGGTA	0
OSTF1	0
UPF1	0
COPS5	0
TNPO1	0
USP9X	0
USP7	0
CUL5	0
PHKB	0
ARL8B	0
ARL8A	0
GALM	0
DCPS	0
ISOC1	0
KCTD12	0
NUDT16	0
CMBL	0
DYNLL2	0
DYNLL1	0
PDXP	0
SNF8	0
PDLIM5	0
REEP6	0
GMPPA	0
CDK5RAP3	0
EXOC2	0
CNDP2	0
SERPINB12	0
VPS35	0
FAM129B	0
VAT1	0
MTR	0
HSD17B10	0
CCT7	0
PKP2	0
ARPC5L	0
MACROD1	0
WDR77	0
CORO1B	0
VPS25	0
ESYT1	0
C1orf50	0
OSBPL1A	0
EIF2A	0
TRIM54	0
FAM129A	0
TOLLIP	0
FN3K	0
RNPEP	0
KLHL31	0
PTGES2	0
GORASP2	0
ARMT1	0
LRRC40	0
ACTR5	0
FN3KRP	0
TBC1D17	0
XPO5	0
PARVB	0
MCCC2	0
MYOZ2	0
ACOT13	0
HINT3	0
NIT2	0
ACSS2	0
SAR1A	0
SAR1B	0
NANS	0
AASDHPPT	0
PHPT1	0
FARSB	0
MAN2C1	0
ABHD10	0
SIRT5	0
ERAP1	0
CLIC5	0
HSPBP1	0
MAT2B	0
EHD2	0
CALML5	0
ARMCX1	0
PTGFRN	0
LARS	0
ANKFY1	0
SUCLA2	0
ATXN10	0
MRC2	0
COMMD3	0
COMMD3-BMI1	0
GNG12	0
EIF3K	0
GRHPR	0
DNAJB4	0
ZRANB1	0
SUSD2	0
PCYOX1	0
CTNNA3	0
AK3	0
LNPEP	0
APPL1	0
PARP4	0
RAB21	0
RAB23	0
MCTS1	0
PSMD13	0
COPS3	0
COG5	0
USP24	0
PA2G4	0
C14orf166	0
RUVBL2	0
APOBEC2	0
PLAA	0
RUVBL1	0
CFL2	0
DRG1	0
NCKAP1	0
STK38L	0
CRYL1	0
MEMO1	0
PPIL1	0
FIS1	0
STRAP	0
RTCB	0
SAMHD1	0
TLN1	0
USP15	0
TLN2	0
DTNA	0
GMPPB	0
COPG1	0
CLIC4	0
POT1	0
