# Supplementary material for: Integrative Proteomics of Extracellular Vesicles from hiPSC-Derived Cardiac Organoids Reveals Heart Tissue-like Molecular Representativity
Source: Int J Mol Sci. 2026 Jan 19;27(2):981. doi: 10.3390/ijms27020981 (PMC12842532; doi:10.3390/ijms27020981)
Supplement: Supplementary file 1 [file ijms-27-00981-s001.zip › ijms-4084456-supplementary/Supplementary Material_Revised/Supplementary File 5.xls]

## Sheet: ExN
Supplementary File 5: Comparison of regulated proteins between cardEVs and heEVs
pro	logFC	AveExpr	t	P.Value	-LOG10(P.Val)	adj.P.Val	-LOG10(P adj)	B	# rep C	# rep E	CARD1_1	CARD1_2	CARD2_1	CARD2_2	CARD3_1	CARD3_2	CARD4_1	CARD4_2	CARD5_1	CARD5_2	LFQ.intensity.rep.2	LFQ.intensity.rep.3	mean_C	mean_E	CV_C	CV_E	median_C	median_E	GN	Protein.IDs	Majority.protein.IDs	Peptide.counts..all.	Peptide.counts..razor.unique.	Peptide.counts..unique.	Fasta.headers	Number.of.proteins	Peptides
IDH2	4.03416	0.672359	29.5872	9.11451e-12	11.0403	5.07861e-10	9.29425	15.0292	0	2	0	0	0	0	0	0	0	0	0	0	4.06869	3.99962	0	4.03416	0	0.0121065	0	4.03416	IDH2	sp|P48735|IDHP_HUMAN;tr|H0YL11|H0YL11_HUMAN	sp|P48735|IDHP_HUMAN;tr|H0YL11|H0YL11_HUMAN	4;2	4;2	4;2	sp|P48735|IDHP_HUMAN Isocitrate dehydrogenase [NADP], mitochondrial OS=Homo sapiens GN=IDH2 PE=1 SV=2;tr|H0YL11|H0YL11_HUMAN Isocitrate dehydrogenase [NADP], mitochondrial OS=Homo sapiens GN=IDH2 PE=1 SV=1	2	4
ACTR1B	3.95091	0.658486	28.8599	1.19195e-11	10.9237	5.07861e-10	9.29425	14.8898	0	2	0	0	0	0	0	0	0	0	0	0	4.00154	3.90029	0	3.95091	0	0.0181216	0	3.95091	ACTR1B	sp|P42025|ACTY_HUMAN;sp|P61163|ACTZ_HUMAN;tr|R4GMT0|R4GMT0_HUMAN	sp|P42025|ACTY_HUMAN;sp|P61163|ACTZ_HUMAN;tr|R4GMT0|R4GMT0_HUMAN	2;2;1	2;2;1	2;2;1	sp|P42025|ACTY_HUMAN Beta-centractin OS=Homo sapiens GN=ACTR1B PE=1 SV=1;sp|P61163|ACTZ_HUMAN Alpha-centractin OS=Homo sapiens GN=ACTR1A PE=1 SV=1;tr|R4GMT0|R4GMT0_HUMAN Alpha-centractin OS=Homo sapiens GN=ACTR1A PE=1 SV=1	3	2
SLC3A2	3.99839	0.666398	28.6817	1.27422e-11	10.8948	5.07861e-10	9.29425	14.8546	0	2	0	0	0	0	0	0	0	0	0	0	4.0925	3.90428	0	3.99839	0	0.0332853	0	3.99839	SLC3A2	tr|F5GZS6|F5GZS6_HUMAN;sp|P08195|4F2_HUMAN;tr|J3KPF3|J3KPF3_HUMAN;tr|F5H0E2|F5H0E2_HUMAN;tr|H0YFS2|H0YFS2_HUMAN;tr|F5H867|F5H867_HUMAN;tr|F5GZR9|F5GZR9_HUMAN	tr|F5GZS6|F5GZS6_HUMAN;sp|P08195|4F2_HUMAN;tr|J3KPF3|J3KPF3_HUMAN;tr|F5H0E2|F5H0E2_HUMAN;tr|H0YFS2|H0YFS2_HUMAN;tr|F5H867|F5H867_HUMAN	7;7;7;5;5;4;2	7;7;7;5;5;4;2	7;7;7;5;5;4;2	tr|F5GZS6|F5GZS6_HUMAN 4F2 cell-surface antigen heavy chain OS=Homo sapiens GN=SLC3A2 PE=1 SV=1;sp|P08195|4F2_HUMAN 4F2 cell-surface antigen heavy chain OS=Homo sapiens GN=SLC3A2 PE=1 SV=3;tr|J3KPF3|J3KPF3_HUMAN 4F2 cell-surface antigen heavy chain OS=Homo	7	7
RPS11	3.8869	0.647816	28.6075	1.31027e-11	10.8826	5.07861e-10	9.29425	14.8398	0	2	0	0	0	0	0	0	0	0	0	0	3.8899	3.88389	0	3.88689	0	0.00109266	0	3.88689	RPS11	tr|M0QZC5|M0QZC5_HUMAN;sp|P62280|RS11_HUMAN	tr|M0QZC5|M0QZC5_HUMAN;sp|P62280|RS11_HUMAN	2;2	2;2	2;2	tr|M0QZC5|M0QZC5_HUMAN 40S ribosomal protein S11 OS=Homo sapiens GN=RPS11 PE=1 SV=1;sp|P62280|RS11_HUMAN 40S ribosomal protein S11 OS=Homo sapiens GN=RPS11 PE=1 SV=3	2	2
MSN	3.85392	0.64232	28.209	1.52402e-11	10.817	5.07861e-10	9.29425	14.759	0	2	0	0	0	0	0	0	0	0	0	0	3.89714	3.81071	0	3.85392	0	0.0158581	0	3.85392	MSN	sp|P26038|MOES_HUMAN;tr|V9GZ54|V9GZ54_HUMAN;tr|E9PNP4|E9PNP4_HUMAN	sp|P26038|MOES_HUMAN	18;2;1	9;1;0	9;1;0	sp|P26038|MOES_HUMAN Moesin OS=Homo sapiens GN=MSN PE=1 SV=3	3	18
PPP1CB	3.86975	0.644958	28.0799	1.60123e-11	10.7955	5.07861e-10	9.29425	14.7324	0	2	0	0	0	0	0	0	0	0	0	0	3.93933	3.80017	0	3.86975	0	0.0254275	0	3.86975	PPP1CB	tr|C9J9S3|C9J9S3_HUMAN;tr|C9JP48|C9JP48_HUMAN;sp|P62140|PP1B_HUMAN	tr|C9J9S3|C9J9S3_HUMAN;tr|C9JP48|C9JP48_HUMAN;sp|P62140|PP1B_HUMAN	1;1;1	1;1;1	1;1;1	tr|C9J9S3|C9J9S3_HUMAN Serine/threonine-protein phosphatase (Fragment) OS=Homo sapiens GN=PPP1CB PE=1 SV=1;tr|C9JP48|C9JP48_HUMAN Serine/threonine-protein phosphatase (Fragment) OS=Homo sapiens GN=PPP1CB PE=1 SV=1;sp|P62140|PP1B_HUMAN Serine/threonine-prot	3	1
MAP1B	3.81218	0.635364	27.8383	1.75739e-11	10.7551	5.07861e-10	9.29425	14.6818	0	2	0	0	0	0	0	0	0	0	0	0	3.8638	3.76057	0	3.81218	0	0.0191468	0	3.81218	MAP1B	tr|D6RA32|D6RA32_HUMAN;sp|P46821|MAP1B_HUMAN;tr|D6RCL2|D6RCL2_HUMAN;tr|D6RGJ3|D6RGJ3_HUMAN;tr|D6RA40|D6RA40_HUMAN	tr|D6RA32|D6RA32_HUMAN;sp|P46821|MAP1B_HUMAN;tr|D6RCL2|D6RCL2_HUMAN;tr|D6RGJ3|D6RGJ3_HUMAN;tr|D6RA40|D6RA40_HUMAN	2;2;1;1;1	2;2;1;1;1	2;2;1;1;1	tr|D6RA32|D6RA32_HUMAN Microtubule-associated protein 1B (Fragment) OS=Homo sapiens GN=MAP1B PE=1 SV=2;sp|P46821|MAP1B_HUMAN Microtubule-associated protein 1B OS=Homo sapiens GN=MAP1B PE=1 SV=2;tr|D6RCL2|D6RCL2_HUMAN Microtubule-associated protein 1B OS=Ho	5	2
PRKAR1A	3.78703	0.631172	27.7303	1.83247e-11	10.737	5.07861e-10	9.29425	14.659	0	2	0	0	0	0	0	0	0	0	0	0	3.82868	3.74539	0	3.78703	0	0.0155521	0	3.78703	PRKAR1A	tr|K7EPR5|K7EPR5_HUMAN;tr|K7EQK3|K7EQK3_HUMAN;tr|K7EMU2|K7EMU2_HUMAN;tr|X6RAV4|X6RAV4_HUMAN;tr|K7EMZ6|K7EMZ6_HUMAN;tr|K7EIE5|K7EIE5_HUMAN;tr|K7EID3|K7EID3_HUMAN;tr|K7EJ40|K7EJ40_HUMAN;tr|K7EK41|K7EK41_HUMAN;tr|K7EPB2|K7EPB2_HUMAN;sp|P10644|KAP0_HUMAN	tr|K7EPR5|K7EPR5_HUMAN;tr|K7EQK3|K7EQK3_HUMAN;tr|K7EMU2|K7EMU2_HUMAN;tr|X6RAV4|X6RAV4_HUMAN;tr|K7EMZ6|K7EMZ6_HUMAN;tr|K7EIE5|K7EIE5_HUMAN;tr|K7EID3|K7EID3_HUMAN;tr|K7EJ40|K7EJ40_HUMAN;tr|K7EK41|K7EK41_HUMAN;tr|K7EPB2|K7EPB2_HUMAN;sp|P10644|KAP0_HUMAN	1;1;1;1;1;1;1;1;1;1;1	1;1;1;1;1;1;1;1;1;1;1	1;1;1;1;1;1;1;1;1;1;1	tr|K7EPR5|K7EPR5_HUMAN cAMP-dependent protein kinase type I-alpha regulatory subunit (Fragment) OS=Homo sapiens GN=PRKAR1A PE=1 SV=6;tr|K7EQK3|K7EQK3_HUMAN cAMP-dependent protein kinase type I-alpha regulatory subunit (Fragment) OS=Homo sapiens GN=PRKAR1A	11	1
XRCC6	3.73697	0.622828	27.4058	2.08007e-11	10.6819	5.07861e-10	9.29425	14.5892	0	2	0	0	0	0	0	0	0	0	0	0	3.77181	3.70212	0	3.73697	0	0.0131882	0	3.73697	XRCC6	tr|B1AHC9|B1AHC9_HUMAN;sp|P12956|XRCC6_HUMAN	tr|B1AHC9|B1AHC9_HUMAN;sp|P12956|XRCC6_HUMAN	4;4	4;4	4;4	tr|B1AHC9|B1AHC9_HUMAN X-ray repair cross-complementing protein 6 OS=Homo sapiens GN=XRCC6 PE=1 SV=1;sp|P12956|XRCC6_HUMAN X-ray repair cross-complementing protein 6 OS=Homo sapiens GN=XRCC6 PE=1 SV=2	2	4
NDRG1	3.73312	0.622187	27.3123	2.15799e-11	10.6659	5.07861e-10	9.29425	14.5688	0	2	0	0	0	0	0	0	0	0	0	0	3.77811	3.68814	0	3.73312	0	0.0170418	0	3.73312	NDRG1	tr|E5RJY1|E5RJY1_HUMAN;tr|E7ESM1|E7ESM1_HUMAN;sp|Q92597|NDRG1_HUMAN	tr|E5RJY1|E5RJY1_HUMAN;tr|E7ESM1|E7ESM1_HUMAN;sp|Q92597|NDRG1_HUMAN	1;1;1	1;1;1	1;1;1	tr|E5RJY1|E5RJY1_HUMAN Protein NDRG1 OS=Homo sapiens GN=NDRG1 PE=1 SV=1;tr|E7ESM1|E7ESM1_HUMAN Protein NDRG1 OS=Homo sapiens GN=NDRG1 PE=1 SV=1;sp|Q92597|NDRG1_HUMAN Protein NDRG1 OS=Homo sapiens GN=NDRG1 PE=1 SV=1	3	1
AHCY	3.73054	0.621757	27.2384	2.22187e-11	10.6533	5.07861e-10	9.29425	14.5525	0	2	0	0	0	0	0	0	0	0	0	0	3.7826	3.67848	0	3.73054	0	0.0197362	0	3.73054	AHCY	sp|P23526|SAHH_HUMAN	sp|P23526|SAHH_HUMAN	17	17	17	sp|P23526|SAHH_HUMAN Adenosylhomocysteinase OS=Homo sapiens GN=AHCY PE=1 SV=4	1	17
SDCBP	3.71073	0.618454	27.0944	2.35222e-11	10.6285	5.07861e-10	9.29425	14.5207	0	2	0	0	0	0	0	0	0	0	0	0	3.7627	3.65875	0	3.71073	0	0.0198078	0	3.71073	SDCBP	sp|O00560|SDCB1_HUMAN;tr|G5EA09|G5EA09_HUMAN;tr|B4DHN5|B4DHN5_HUMAN;tr|E9PBU7|E9PBU7_HUMAN	sp|O00560|SDCB1_HUMAN;tr|G5EA09|G5EA09_HUMAN;tr|B4DHN5|B4DHN5_HUMAN;tr|E9PBU7|E9PBU7_HUMAN	7;5;4;4	7;5;4;4	7;5;4;4	sp|O00560|SDCB1_HUMAN Syntenin-1 OS=Homo sapiens GN=SDCBP PE=1 SV=1;tr|G5EA09|G5EA09_HUMAN Syndecan binding protein (Syntenin), isoform CRA_a OS=Homo sapiens GN=SDCBP PE=1 SV=1;tr|B4DHN5|B4DHN5_HUMAN Syntenin-1 OS=Homo sapiens GN=SDCBP PE=1 SV=1;tr|E9PBU7|	4	7
SUSD2	3.66674	0.611124	26.9732	2.46849e-11	10.6076	5.07861e-10	9.29425	14.4936	0	2	0	0	0	0	0	0	0	0	0	0	3.68028	3.65321	0	3.66674	0	0.00522042	0	3.66674	SUSD2	sp|Q9UGT4|SUSD2_HUMAN	sp|Q9UGT4|SUSD2_HUMAN	4	4	4	sp|Q9UGT4|SUSD2_HUMAN Sushi domain-containing protein 2 OS=Homo sapiens GN=SUSD2 PE=1 SV=1	1	4
YWHAG	3.6885	0.614749	26.8658	2.57675e-11	10.5889	5.07861e-10	9.29425	14.4694	0	2	0	0	0	0	0	0	0	0	0	0	3.74803	3.62897	0	3.6885	0	0.0228251	0	3.6885	YWHAG	sp|P61981|1433G_HUMAN;tr|F8WEB6|F8WEB6_HUMAN;tr|A2IDB1|A2IDB1_HUMAN	sp|P61981|1433G_HUMAN	9;1;1	6;0;0	6;0;0	sp|P61981|1433G_HUMAN 14-3-3 protein gamma OS=Homo sapiens GN=YWHAG PE=1 SV=2	3	9
XRCC5	3.6429	0.607151	26.8037	2.64165e-11	10.5781	5.07861e-10	9.29425	14.4554	0	2	0	0	0	0	0	0	0	0	0	0	3.65336	3.63245	0	3.6429	0	0.00405838	0	3.6429	XRCC5	sp|P13010|XRCC5_HUMAN	sp|P13010|XRCC5_HUMAN	1	1	1	sp|P13010|XRCC5_HUMAN X-ray repair cross-complementing protein 5 OS=Homo sapiens GN=XRCC5 PE=1 SV=3	1	1
DYNC1H1	3.63313	0.605522	26.6686	2.78922e-11	10.5545	5.07861e-10	9.29425	14.4246	0	2	0	0	0	0	0	0	0	0	0	0	3.66323	3.60303	0	3.63313	0	0.0117175	0	3.63313	DYNC1H1	sp|Q14204|DYHC1_HUMAN	sp|Q14204|DYHC1_HUMAN	2	2	2	sp|Q14204|DYHC1_HUMAN Cytoplasmic dynein 1 heavy chain 1 OS=Homo sapiens GN=DYNC1H1 PE=1 SV=5	1	2
RUVBL2	3.6453	0.60755	26.6454	2.81549e-11	10.5504	5.07861e-10	9.29425	14.4192	0	2	0	0	0	0	0	0	0	0	0	0	3.69362	3.59698	0	3.6453	0	0.0187444	0	3.6453	RUVBL2	sp|Q9Y230|RUVB2_HUMAN;tr|X6R2L4|X6R2L4_HUMAN;tr|M0R0Z0|M0R0Z0_HUMAN;tr|M0QXI6|M0QXI6_HUMAN;tr|M0R0Y3|M0R0Y3_HUMAN	sp|Q9Y230|RUVB2_HUMAN;tr|X6R2L4|X6R2L4_HUMAN	3;2;1;1;1	3;2;1;1;1	3;2;1;1;1	sp|Q9Y230|RUVB2_HUMAN RuvB-like 2 OS=Homo sapiens GN=RUVBL2 PE=1 SV=3;tr|X6R2L4|X6R2L4_HUMAN RuvB-like 2 OS=Homo sapiens GN=RUVBL2 PE=1 SV=1	5	3
ITGB1	3.62056	0.603426	26.5673	2.90577e-11	10.5367	5.07861e-10	9.29425	14.4013	0	2	0	0	0	0	0	0	0	0	0	0	3.6525	3.58861	0	3.62055	0	0.0124781	0	3.62055	ITGB1	sp|P05556|ITB1_HUMAN;tr|C9JPK5|C9JPK5_HUMAN;tr|H7C4N8|H7C4N8_HUMAN;tr|Q5T3E6|Q5T3E6_HUMAN;tr|E9PLR6|E9PLR6_HUMAN;tr|E7EUI6|E7EUI6_HUMAN;tr|E7EQW5|E7EQW5_HUMAN;tr|C9JJP8|C9JJP8_HUMAN;tr|Q5T3E5|Q5T3E5_HUMAN;tr|E9PQJ2|E9PQJ2_HUMAN;tr|E7ERX5|E7ERX5_HUMAN	sp|P05556|ITB1_HUMAN	11;2;2;2;2;2;2;1;1;1;1	11;2;2;2;2;2;2;1;1;1;1	11;2;2;2;2;2;2;1;1;1;1	sp|P05556|ITB1_HUMAN Integrin beta-1 OS=Homo sapiens GN=ITGB1 PE=1 SV=2	11	11
SFPQ	3.62408	0.604013	26.4372	3.06329e-11	10.5138	5.07861e-10	9.29425	14.3711	0	2	0	0	0	0	0	0	0	0	0	0	3.67902	3.56914	0	3.62408	0	0.021438	0	3.62408	SFPQ	sp|P23246|SFPQ_HUMAN;tr|C9IZL7|C9IZL7_HUMAN;tr|H7C367|H7C367_HUMAN;sp|Q15233|NONO_HUMAN	sp|P23246|SFPQ_HUMAN;tr|C9IZL7|C9IZL7_HUMAN;tr|H7C367|H7C367_HUMAN;sp|Q15233|NONO_HUMAN	2;1;1;1	2;1;1;1	2;1;1;1	sp|P23246|SFPQ_HUMAN Splicing factor, proline- and glutamine-rich OS=Homo sapiens GN=SFPQ PE=1 SV=2;tr|C9IZL7|C9IZL7_HUMAN Non-POU domain-containing octamer-binding protein (Fragment) OS=Homo sapiens GN=NONO PE=1 SV=1;tr|H7C367|H7C367_HUMAN Non-POU domain-	4	2
FASN	3.54865	0.591441	25.8291	3.93384e-11	10.4052	6.1958e-10	9.2079	14.2262	0	2	0	0	0	0	0	0	0	0	0	0	3.61016	3.48713	0	3.54865	0	0.0245135	0	3.54865	FASN	sp|P49327|FAS_HUMAN	sp|P49327|FAS_HUMAN	35	35	35	sp|P49327|FAS_HUMAN Fatty acid synthase OS=Homo sapiens GN=FASN PE=1 SV=3	1	35
AKR1D1	3.49044	0.58174	25.5212	4.47485e-11	10.3492	6.71228e-10	9.17313	14.1503	0	2	0	0	0	0	0	0	0	0	0	0	3.53768	3.4432	0	3.49044	0	0.0191391	0	3.49044	AKR1D1	tr|C9J3U1|C9J3U1_HUMAN;sp|P51857|AK1D1_HUMAN	tr|C9J3U1|C9J3U1_HUMAN;sp|P51857|AK1D1_HUMAN	1;1	1;1	1;1	tr|C9J3U1|C9J3U1_HUMAN 3-oxo-5-beta-steroid 4-dehydrogenase (Fragment) OS=Homo sapiens GN=AKR1D1 PE=1 SV=1;sp|P51857|AK1D1_HUMAN 3-oxo-5-beta-steroid 4-dehydrogenase OS=Homo sapiens GN=AKR1D1 PE=1 SV=1	2	1
LDHA	3.57113	0.595188	25.3602	4.78959e-11	10.3197	6.85783e-10	9.16381	14.11	0	2	0	0	0	0	0	0	0	0	0	0	3.68271	3.45955	0	3.57113	0	0.0441863	0	3.57113	LDHA	sp|P00338|LDHA_HUMAN;tr|F5GYU2|F5GYU2_HUMAN;tr|F5GXY2|F5GXY2_HUMAN;tr|F5GXH2|F5GXH2_HUMAN;tr|F5H5J4|F5H5J4_HUMAN;tr|F5H6W8|F5H6W8_HUMAN;tr|F5H5G7|F5H5G7_HUMAN;tr|F5H155|F5H155_HUMAN;tr|A0A087WUM2|A0A087WUM2_HUMAN;tr|G3XAP5|G3XAP5_HUMAN;tr|F5H245|F5H245_HUMAN;sp|Q6ZMR3|LDH6A_HUMAN;sp|P07864|LDHC_HUMAN	sp|P00338|LDHA_HUMAN	9;4;4;3;1;1;1;1;1;1;1;1;1	8;4;4;3;1;1;0;0;0;0;0;0;0	8;4;4;3;1;1;0;0;0;0;0;0;0	sp|P00338|LDHA_HUMAN L-lactate dehydrogenase A chain OS=Homo sapiens GN=LDHA PE=1 SV=2	13	9
SSB	3.39296	0.565493	24.4455	7.1044e-11	10.1485	9.72993e-10	9.01189	13.8715	0	2	0	0	0	0	0	0	0	0	0	0	3.47849	3.30742	0	3.39296	0	0.0356527	0	3.39296	SSB	sp|P05455|LA_HUMAN	sp|P05455|LA_HUMAN	1	1	1	sp|P05455|LA_HUMAN Lupus La protein OS=Homo sapiens GN=SSB PE=1 SV=2	1	1
RPS6	3.35786	0.932027	3.99797	0.00212847	2.67193	0.0279362	1.55383	-1.48683	1	2	0	0	0	0	0	0	0	0	3.72384	0	3.7921	3.66838	0.372384	3.73024	3.16228	0.0234521	0	3.73024	RPS6	sp|P62753|RS6_HUMAN;tr|A2A3R7|A2A3R7_HUMAN;tr|A2A3R5|A2A3R5_HUMAN	sp|P62753|RS6_HUMAN;tr|A2A3R7|A2A3R7_HUMAN;tr|A2A3R5|A2A3R5_HUMAN	2;1;1	2;1;1	2;1;1	sp|P62753|RS6_HUMAN 40S ribosomal protein S6 OS=Homo sapiens GN=RPS6 PE=1 SV=1;tr|A2A3R7|A2A3R7_HUMAN 40S ribosomal protein S6 OS=Homo sapiens GN=RPS6 PE=1 SV=1;tr|A2A3R5|A2A3R5_HUMAN 40S ribosomal protein S6 OS=Homo sapiens GN=RPS6 PE=1 SV=1	3	2
HSPG2	3.60785	1.00858	3.9361	0.00236525	2.62612	0.0292948	1.53321	-1.59292	1	2	4.07271	0	0	0	0	0	0	0	0	0	4.08325	3.94699	0.40727	4.01512	3.16228	0.0239979	0	4.01512	HSPG2	sp|P98160|PGBM_HUMAN;tr|Q5SZJ1|Q5SZJ1_HUMAN;tr|Q5SZJ2|Q5SZJ2_HUMAN;tr|Q5SZI9|Q5SZI9_HUMAN	sp|P98160|PGBM_HUMAN	32;1;1;1	32;1;1;1	32;1;1;1	sp|P98160|PGBM_HUMAN Basement membrane-specific heparan sulfate proteoglycan core protein OS=Homo sapiens GN=HSPG2 PE=1 SV=4	4	32
CLU	-4.09191	3.40992	-3.9232	0.00241798	2.61655	0.0292948	1.53321	-1.61509	9	0	4.12467	0	4.2959	4.27342	4.86576	4.89412	4.91753	4.83384	4.30261	4.41125	0	0	4.09191	0	0.359173	0	4.35693	0	CLU	sp|P10909|CLUS_HUMAN;tr|H0YC35|H0YC35_HUMAN;tr|H0YAS8|H0YAS8_HUMAN;tr|E7ERK6|E7ERK6_HUMAN;tr|E7ETB4|E7ETB4_HUMAN;tr|H0YLK8|H0YLK8_HUMAN	sp|P10909|CLUS_HUMAN;tr|H0YC35|H0YC35_HUMAN;tr|H0YAS8|H0YAS8_HUMAN	5;4;3;1;1;1	5;4;3;1;1;1	5;4;3;1;1;1	sp|P10909|CLUS_HUMAN Clusterin OS=Homo sapiens GN=CLU PE=1 SV=1;tr|H0YC35|H0YC35_HUMAN Clusterin (Fragment) OS=Homo sapiens GN=CLU PE=1 SV=1;tr|H0YAS8|H0YAS8_HUMAN Clusterin (Fragment) OS=Homo sapiens GN=CLU PE=1 SV=1	6	5
RPS15A	3.31964	0.945054	3.76058	0.00319775	2.49516	0.0338864	1.46997	-1.89574	1	2	0	0	0	0	0	0	0	0	3.9178	0	3.80031	3.62254	0.39178	3.71143	3.16228	0.0338684	0	3.71143	RPS15A	tr|H3BV27|H3BV27_HUMAN;tr|H3BT37|H3BT37_HUMAN;tr|I3L303|I3L303_HUMAN;tr|I3L3P7|I3L3P7_HUMAN;tr|I3L246|I3L246_HUMAN;sp|P62244|RS15A_HUMAN;tr|H3BN98|H3BN98_HUMAN	tr|H3BV27|H3BV27_HUMAN;tr|H3BT37|H3BT37_HUMAN;tr|I3L303|I3L303_HUMAN;tr|I3L3P7|I3L3P7_HUMAN;tr|I3L246|I3L246_HUMAN;sp|P62244|RS15A_HUMAN;tr|H3BN98|H3BN98_HUMAN	1;1;1;1;1;1;1	1;1;1;1;1;1;1	1;1;1;1;1;1;1	tr|H3BV27|H3BV27_HUMAN 40S ribosomal protein S15a OS=Homo sapiens GN=RPS15A PE=1 SV=2;tr|H3BT37|H3BT37_HUMAN 40S ribosomal protein S15a OS=Homo sapiens GN=RPS15A PE=1 SV=1;tr|I3L303|I3L303_HUMAN 40S ribosomal protein S15a OS=Homo sapiens GN=RPS15A PE=1 SV=	7	1
NARS	3.41918	0.975992	3.74157	0.00330458	2.48088	0.0338864	1.46997	-1.92869	1	2	0	0	0	4.06128	0	0	0	0	0	0	3.84518	3.80544	0.406128	3.82531	3.162277660	0.00734457	0	3.82531	NARS	sp|O43776|SYNC_HUMAN;tr|K7EMQ6|K7EMQ6_HUMAN;tr|K7EIU7|K7EIU7_HUMAN;tr|K7EPK2|K7EPK2_HUMAN;tr|K7EQ35|K7EQ35_HUMAN	sp|O43776|SYNC_HUMAN;tr|K7EMQ6|K7EMQ6_HUMAN;tr|K7EIU7|K7EIU7_HUMAN;tr|K7EPK2|K7EPK2_HUMAN;tr|K7EQ35|K7EQ35_HUMAN	2;1;1;1;1	2;1;1;1;1	2;1;1;1;1	sp|O43776|SYNC_HUMAN Asparagine--tRNA ligase, cytoplasmic OS=Homo sapiens GN=NARS PE=1 SV=1;tr|K7EMQ6|K7EMQ6_HUMAN Asparagine--tRNA ligase, cytoplasmic (Fragment) OS=Homo sapiens GN=NARS PE=1 SV=1;tr|K7EIU7|K7EIU7_HUMAN Asparagine--tRNA ligase, cytoplasmic	5	2
RPS24	3.40578	0.972277	3.74011	0.00331294	2.47979	0.0338864	1.46997	-1.93123	1	2	0	0	0	0	0	0	0	0	4.04648	0	3.8405	3.78035	0.404647	3.81043	3.16228	0.0111605	0	3.81042	RPS24	tr|E7ETK0|E7ETK0_HUMAN;tr|A0A087WUS0|A0A087WUS0_HUMAN;sp|P62847|RS24_HUMAN	tr|E7ETK0|E7ETK0_HUMAN;tr|A0A087WUS0|A0A087WUS0_HUMAN;sp|P62847|RS24_HUMAN	1;1;1	1;1;1	1;1;1	tr|E7ETK0|E7ETK0_HUMAN 40S ribosomal protein S24 OS=Homo sapiens GN=RPS24 PE=1 SV=1;tr|A0A087WUS0|A0A087WUS0_HUMAN 40S ribosomal protein S24 OS=Homo sapiens GN=RPS24 PE=1 SV=1;sp|P62847|RS24_HUMAN 40S ribosomal protein S24 OS=Homo sapiens GN=RPS24 PE=1 SV=	3	1
HNRNPM	3.46748	0.991254	3.72964	0.00337351	2.47192	0.0338864	1.46997	-1.94938	1	2	0	0	0	0	0	0	0	0	0	4.13341	3.90112	3.86052	0.413341	3.8808210	3.162277660	0.00739788	0	3.88082	HNRNPM	tr|A0A087X0X3|A0A087X0X3_HUMAN;sp|P52272|HNRPM_HUMAN;tr|M0R2I7|M0R2I7_HUMAN;tr|M0R019|M0R019_HUMAN;tr|M0R2T0|M0R2T0_HUMAN;tr|M0QZM1|M0QZM1_HUMAN	tr|A0A087X0X3|A0A087X0X3_HUMAN;sp|P52272|HNRPM_HUMAN;tr|M0R2I7|M0R2I7_HUMAN;tr|M0R019|M0R019_HUMAN;tr|M0R2T0|M0R2T0_HUMAN;tr|M0QZM1|M0QZM1_HUMAN	2;2;1;1;1;1	2;2;1;1;1;1	2;2;1;1;1;1	tr|A0A087X0X3|A0A087X0X3_HUMAN Heterogeneous nuclear ribonucleoprotein M OS=Homo sapiens GN=HNRNPM PE=1 SV=1;sp|P52272|HNRPM_HUMAN Heterogeneous nuclear ribonucleoprotein M OS=Homo sapiens GN=HNRNPM PE=1 SV=3;tr|M0R2I7|M0R2I7_HUMAN Heterogeneous nuclear ri	6	2
EIF3L	3.43569	0.983098	3.72045	0.00342759	2.46501	0.0338864	1.46997	-1.96532	1	2	0	0	0	0	0	0	0	0	0	4.10483	3.87955	3.8128	0.410483	3.8461760	3.16228	0.0122728	0	3.84618	EIF3L	tr|C9JHP4|C9JHP4_HUMAN;tr|C9K0Q7|C9K0Q7_HUMAN;sp|Q9Y262|EIF3L_HUMAN;tr|B0QY89|B0QY89_HUMAN;tr|H7C3A0|H7C3A0_HUMAN;tr|B0QY90|B0QY90_HUMAN	tr|C9JHP4|C9JHP4_HUMAN;tr|C9K0Q7|C9K0Q7_HUMAN;sp|Q9Y262|EIF3L_HUMAN;tr|B0QY89|B0QY89_HUMAN;tr|H7C3A0|H7C3A0_HUMAN;tr|B0QY90|B0QY90_HUMAN	2;2;2;2;1;1	2;2;2;2;1;1	2;2;2;2;1;1	tr|C9JHP4|C9JHP4_HUMAN Eukaryotic translation initiation factor 3 subunit L (Fragment) OS=Homo sapiens GN=EIF3L PE=1 SV=1;tr|C9K0Q7|C9K0Q7_HUMAN Eukaryotic translation initiation factor 3 subunit L (Fragment) OS=Homo sapiens GN=EIF3L PE=1 SV=1;sp|Q9Y262|EI	6	2
ITGA1	3.37359	0.965422	3.71795	0.00344243	2.46314	0.0338864	1.46997	-1.96965	1	2	0	0	0	0	0	0	0	0	0	4.03156	3.8185	3.735	0.403156	3.77675	3.16228	0.0156334	0	3.77675	ITGA1	sp|P56199|ITA1_HUMAN	sp|P56199|ITA1_HUMAN	4	4	4	sp|P56199|ITA1_HUMAN Integrin alpha-1 OS=Homo sapiens GN=ITGA1 PE=1 SV=2	1	4
SND1	3.22741	0.927996	3.67119	0.00373322	2.42792	0.0346414	1.4604	-2.05088	1	2	0	0	0	0	0	0	0	0	0	3.90095	3.71267	3.52234	0.390095	3.6175	3.16228	0.0372036	0	3.6175	SND1	sp|Q7KZF4|SND1_HUMAN;tr|H7C597|H7C597_HUMAN	sp|Q7KZF4|SND1_HUMAN	9;2	9;2	9;2	sp|Q7KZF4|SND1_HUMAN Staphylococcal nuclease domain-containing protein 1 OS=Homo sapiens GN=SND1 PE=1 SV=1	2	9
ALDOC	3.17542	0.913179	3.67009	0.00374036	2.42709	0.0346414	1.4604	-2.0528	1	2	0	0	0	0	0	0	0	0	3.83943	0	3.61332	3.5054	0.383943	3.55936	3.16228	0.0214404	0	3.55936	ALDOC	tr|A8MVZ9|A8MVZ9_HUMAN;sp|P09972|ALDOC_HUMAN;tr|C9J8F3|C9J8F3_HUMAN;tr|J3KSV6|J3KSV6_HUMAN;tr|J3QKP5|J3QKP5_HUMAN;tr|J3QKK1|J3QKK1_HUMAN;tr|K7EKH5|K7EKH5_HUMAN	tr|A8MVZ9|A8MVZ9_HUMAN;sp|P09972|ALDOC_HUMAN;tr|C9J8F3|C9J8F3_HUMAN;tr|J3KSV6|J3KSV6_HUMAN;tr|J3QKP5|J3QKP5_HUMAN	5;5;3;3;3;2;2	5;5;3;3;3;2;2	5;5;3;3;3;2;2	tr|A8MVZ9|A8MVZ9_HUMAN Fructose-bisphosphate aldolase OS=Homo sapiens GN=ALDOC PE=1 SV=1;sp|P09972|ALDOC_HUMAN Fructose-bisphosphate aldolase C OS=Homo sapiens GN=ALDOC PE=1 SV=2;tr|C9J8F3|C9J8F3_HUMAN Fructose-bisphosphate aldolase C (Fragment) OS=Homo sa	7	5
ANXA3	3.20951	0.92538	3.64888	0.00388078	2.41108	0.0346414	1.4604	-2.08969	1	2	0	0	0	0	0	0	0	0	3.90462	0	3.66047	3.53948	0.390462	3.59997	3.16228	0.0237649	0	3.59997	ANXA3	sp|P12429|ANXA3_HUMAN;tr|D6RA82|D6RA82_HUMAN;tr|D6RFG5|D6RFG5_HUMAN;tr|D6RFJ9|D6RFJ9_HUMAN;tr|D6RAZ8|D6RAZ8_HUMAN;tr|D6RCA8|D6RCA8_HUMAN	sp|P12429|ANXA3_HUMAN;tr|D6RA82|D6RA82_HUMAN	7;6;3;1;1;1	7;6;3;1;1;1	7;6;3;1;1;1	sp|P12429|ANXA3_HUMAN Annexin A3 OS=Homo sapiens GN=ANXA3 PE=1 SV=3;tr|D6RA82|D6RA82_HUMAN Annexin OS=Homo sapiens GN=ANXA3 PE=1 SV=1	6	7
SPTAN1	3.28141	0.948354	3.63031	0.0040082	2.39705	0.0346414	1.4604	-2.12202	1	2	0	0	0	0	0	0	0	0	4.01453	0	3.76028	3.60545	0.401453	3.68286	3.16228	0.0297263	0	3.68286	SPTAN1	tr|A0A0D9SF54|A0A0D9SF54_HUMAN;sp|Q13813|SPTN1_HUMAN;tr|A0A0D9SGF6|A0A0D9SGF6_HUMAN;tr|A0A0D9SFH4|A0A0D9SFH4_HUMAN	tr|A0A0D9SF54|A0A0D9SF54_HUMAN;sp|Q13813|SPTN1_HUMAN;tr|A0A0D9SGF6|A0A0D9SGF6_HUMAN	18;18;18;1	18;18;18;1	18;18;18;1	tr|A0A0D9SF54|A0A0D9SF54_HUMAN Spectrin alpha chain, non-erythrocytic 1 OS=Homo sapiens GN=SPTAN1 PE=1 SV=1;sp|Q13813|SPTN1_HUMAN Spectrin alpha chain, non-erythrocytic 1 OS=Homo sapiens GN=SPTAN1 PE=1 SV=3;tr|A0A0D9SGF6|A0A0D9SGF6_HUMAN Spectrin alpha cha	4	18
MYL6	3.30519	0.956371	3.62167	0.00406899	2.39051	0.0346414	1.4604	-2.13707	1	2	0	0	0	0	0	0	0	0	4.05506	0	3.76435	3.65705	0.405506	3.7107	3.16228	0.0204463	0	3.7107	MYL6	tr|F8W1R7|F8W1R7_HUMAN;sp|P60660|MYL6_HUMAN;tr|G3V1V0|G3V1V0_HUMAN;tr|J3KND3|J3KND3_HUMAN;tr|G8JLA2|G8JLA2_HUMAN;tr|B7Z6Z4|B7Z6Z4_HUMAN;tr|G3V1Y7|G3V1Y7_HUMAN;tr|F8VPF3|F8VPF3_HUMAN;tr|F8VZU9|F8VZU9_HUMAN;tr|F8W1I5|F8W1I5_HUMAN;tr|F8W180|F8W180_HUMAN;sp|P14649|MYL6B_HUMAN;tr|F8VXL3|F8VXL3_HUMAN;tr|H0YI43|H0YI43_HUMAN	tr|F8W1R7|F8W1R7_HUMAN;sp|P60660|MYL6_HUMAN;tr|G3V1V0|G3V1V0_HUMAN;tr|J3KND3|J3KND3_HUMAN;tr|G8JLA2|G8JLA2_HUMAN;tr|B7Z6Z4|B7Z6Z4_HUMAN;tr|G3V1Y7|G3V1Y7_HUMAN;tr|F8VPF3|F8VPF3_HUMAN	6;6;6;5;5;5;4;4;2;2;2;2;1;1	6;6;6;5;5;5;4;4;2;2;2;2;1;1	6;6;6;5;5;5;4;4;2;2;2;2;1;1	tr|F8W1R7|F8W1R7_HUMAN Myosin light polypeptide 6 OS=Homo sapiens GN=MYL6 PE=1 SV=1;sp|P60660|MYL6_HUMAN Myosin light polypeptide 6 OS=Homo sapiens GN=MYL6 PE=1 SV=2;tr|G3V1V0|G3V1V0_HUMAN Myosin light polypeptide 6 OS=Homo sapiens GN=MYL6 PE=1 SV=1;tr|J3K	14	6
CNDP2	3.10376	0.902716	3.57386	0.00442271	2.35431	0.03511	1.45457	-2.22042	1	2	0	0	0	0	0	0	0	0	3.85422	0	3.543	3.43537	0.385422	3.48919	3.16228	0.0218121	0	3.48919	CNDP2	sp|Q96KP4|CNDP2_HUMAN;tr|J3QKT2|J3QKT2_HUMAN;tr|J3KRD5|J3KRD5_HUMAN;tr|J3QQN6|J3QQN6_HUMAN;tr|J3QR27|J3QR27_HUMAN;tr|J3QLU1|J3QLU1_HUMAN;tr|A0A087WVS2|A0A087WVS2_HUMAN;tr|J3QKQ0|J3QKQ0_HUMAN;tr|J3QRD0|J3QRD0_HUMAN;tr|J3QRA8|J3QRA8_HUMAN;tr|J3QL02|J3QL02_HUMAN;tr|J3KSV5|J3KSV5_HUMAN;tr|A0A087WYZ1|A0A087WYZ1_HUMAN;tr|J3KSS4|J3KSS4_HUMAN;tr|J3QRH4|J3QRH4_HUMAN	sp|Q96KP4|CNDP2_HUMAN;tr|J3QKT2|J3QKT2_HUMAN	5;3;2;2;2;2;2;2;2;2;2;2;2;1;1	5;3;2;2;2;2;2;2;2;2;2;2;2;1;1	5;3;2;2;2;2;2;2;2;2;2;2;2;1;1	sp|Q96KP4|CNDP2_HUMAN Cytosolic non-specific dipeptidase OS=Homo sapiens GN=CNDP2 PE=1 SV=2;tr|J3QKT2|J3QKT2_HUMAN Cytosolic non-specific dipeptidase (Fragment) OS=Homo sapiens GN=CNDP2 PE=1 SV=1	15	5
GYG1	3.20411	0.9338	3.55926	0.00453686	2.34325	0.03511	1.45457	-2.24588	1	2	0	0	0	0	0	0	0	0	0	3.99781	3.68143	3.52635	0.399781	3.60389	3.16228	0.0304272	0	3.60389	GYG1	tr|G5E9W8|G5E9W8_HUMAN;tr|C9JQ42|C9JQ42_HUMAN;sp|P46976|GLYG_HUMAN;tr|C9J8R8|C9J8R8_HUMAN;tr|C9J7C7|C9J7C7_HUMAN	tr|G5E9W8|G5E9W8_HUMAN;tr|C9JQ42|C9JQ42_HUMAN;sp|P46976|GLYG_HUMAN	3;3;3;1;1	3;3;3;1;1	3;3;3;1;1	tr|G5E9W8|G5E9W8_HUMAN Glycogenin 1, isoform CRA_e OS=Homo sapiens GN=GYG1 PE=1 SV=1;tr|C9JQ42|C9JQ42_HUMAN Glycogenin-1 (Fragment) OS=Homo sapiens GN=GYG1 PE=1 SV=6;sp|P46976|GLYG_HUMAN Glycogenin-1 OS=Homo sapiens GN=GYG1 PE=1 SV=4	5	3
RPS3A	3.35367	0.97842	3.55507	0.00457023	2.34006	0.03511	1.45457	-2.2532	1	2	0	0	0	4.19474	0	0	0	0	0	0	3.82571	3.72058	0.419474	3.77315	3.16228	0.0197014	0	3.77315	RPS3A	tr|D6RG13|D6RG13_HUMAN;tr|D6RAT0|D6RAT0_HUMAN;sp|P61247|RS3A_HUMAN;tr|D6R9B6|D6R9B6_HUMAN;tr|D6RB09|D6RB09_HUMAN;tr|H0Y9Y4|H0Y9Y4_HUMAN;tr|E9PFI5|E9PFI5_HUMAN;tr|H0Y8L7|H0Y8L7_HUMAN;tr|D6RAS7|D6RAS7_HUMAN;tr|D6RED7|D6RED7_HUMAN;tr|D6RGE0|D6RGE0_HUMAN	tr|D6RG13|D6RG13_HUMAN;tr|D6RAT0|D6RAT0_HUMAN;sp|P61247|RS3A_HUMAN;tr|D6R9B6|D6R9B6_HUMAN;tr|D6RB09|D6RB09_HUMAN;tr|H0Y9Y4|H0Y9Y4_HUMAN;tr|E9PFI5|E9PFI5_HUMAN;tr|H0Y8L7|H0Y8L7_HUMAN	7;7;7;6;6;6;5;4;3;2;1	7;7;7;6;6;6;5;4;3;2;1	7;7;7;6;6;6;5;4;3;2;1	tr|D6RG13|D6RG13_HUMAN 40S ribosomal protein S3a (Fragment) OS=Homo sapiens GN=RPS3A PE=1 SV=1;tr|D6RAT0|D6RAT0_HUMAN 40S ribosomal protein S3a OS=Homo sapiens GN=RPS3A PE=1 SV=1;sp|P61247|RS3A_HUMAN 40S ribosomal protein S3a OS=Homo sapiens GN=RPS3A PE=1	11	7
LIMS1	3.24268	0.948698	3.53044	0.00477134	2.32136	0.03511	1.45457	-2.29621	1	2	4.08253	0	0	0	0	0	0	0	0	0	3.64427	3.65758	0.408253	3.65093	3.162277660	0.00257734	0	3.65093	LIMS1	tr|A0A0M3HER1|A0A0M3HER1_HUMAN;sp|P48059|LIMS1_HUMAN;tr|A0A0J9YXC7|A0A0J9YXC7_HUMAN	tr|A0A0M3HER1|A0A0M3HER1_HUMAN;sp|P48059|LIMS1_HUMAN;tr|A0A0J9YXC7|A0A0J9YXC7_HUMAN	1;1;1	1;1;1	1;1;1	tr|A0A0M3HER1|A0A0M3HER1_HUMAN LIM and senescent cell antigen-like-containing domain protein 1 (Fragment) OS=Homo sapiens GN=LIMS1 PE=1 SV=1;sp|P48059|LIMS1_HUMAN LIM and senescent cell antigen-like-containing domain protein 1 OS=Homo sapiens GN=LIMS1 PE=1	3	1
ALDH2	3.21373	0.94079	3.52474	0.00481916	2.31703	0.03511	1.45457	-2.30617	1	2	0	0	0	0	0	0	0	0	0	4.05169	3.65066	3.58713	0.405169	3.6189	3.16228	0.0124137	0	3.6189	ALDH2	sp|P05091|ALDH2_HUMAN;tr|F8VP50|F8VP50_HUMAN;tr|S4R3S4|S4R3S4_HUMAN;tr|H0Y2X5|H0Y2X5_HUMAN;tr|H0YMG7|H0YMG7_HUMAN;sp|P47895|AL1A3_HUMAN;sp|P30837|AL1B1_HUMAN;sp|O94788|AL1A2_HUMAN	sp|P05091|ALDH2_HUMAN	7;3;2;1;1;1;1;1	5;2;2;0;0;0;0;0	5;2;2;0;0;0;0;0	sp|P05091|ALDH2_HUMAN Aldehyde dehydrogenase, mitochondrial OS=Homo sapiens GN=ALDH2 PE=1 SV=2	8	7
DSP	3.27575	0.959445	3.52182	0.00484387	2.31481	0.03511	1.45457	-2.31127	1	2	0	0	0	0	0	0	0	0	4.13487	0	3.73465	3.64382	0.413487	3.68924	3.16228	0.0174083	0	3.68924	DSP	sp|P15924|DESP_HUMAN	sp|P15924|DESP_HUMAN	17	17	17	sp|P15924|DESP_HUMAN Desmoplakin OS=Homo sapiens GN=DSP PE=1 SV=3	1	17
PGM1	3.25814	0.954896	3.51474	0.00490425	2.30943	0.03511	1.45457	-2.32364	1	2	0	0	0	0	0	0	0	0	0	4.11873	3.76519	3.57484	0.411873	3.67001	3.16228	0.0366755	0	3.67001	PGM1	sp|P36871|PGM1_HUMAN	sp|P36871|PGM1_HUMAN	4	4	4	sp|P36871|PGM1_HUMAN Phosphoglucomutase-1 OS=Homo sapiens GN=PGM1 PE=1 SV=3	1	4
DECR1	3.04019	0.901366	3.42116	0.00577943	2.23811	0.0397745	1.4004	-2.48736	1	2	3.94668	0	0	0	0	0	0	0	0	0	3.45907	3.41064	0.394668	3.43486	3.16228	0.00997076	0	3.43486	DECR1	sp|Q16698|DECR_HUMAN;tr|E5RJD2|E5RJD2_HUMAN;tr|E5RJG7|E5RJG7_HUMAN;tr|E5RFV2|E5RFV2_HUMAN;tr|H0YAW3|H0YAW3_HUMAN;tr|E5RID6|E5RID6_HUMAN	sp|Q16698|DECR_HUMAN;tr|E5RJD2|E5RJD2_HUMAN;tr|E5RJG7|E5RJG7_HUMAN;tr|E5RFV2|E5RFV2_HUMAN	3;2;2;2;1;1	3;2;2;2;1;1	3;2;2;2;1;1	sp|Q16698|DECR_HUMAN 2,4-dienoyl-CoA reductase, mitochondrial OS=Homo sapiens GN=DECR1 PE=1 SV=1;tr|E5RJD2|E5RJD2_HUMAN 2,4-dienoyl-CoA reductase, mitochondrial (Fragment) OS=Homo sapiens GN=DECR1 PE=1 SV=1;tr|E5RJG7|E5RJG7_HUMAN 2,4-dienoyl-CoA reductase,	6	3
RPL11	3.16417	0.938698	3.41832	0.00580833	2.23595	0.0397745	1.4004	-2.49233	1	2	0	0	0	0	0	0	0	0	0	4.11337	3.65475	3.49625	0.411337	3.5755030	3.16228	0.031345	0	3.5755	RPL11	sp|P62913|RL11_HUMAN;tr|Q5VVC9|Q5VVC9_HUMAN;tr|Q5VVC8|Q5VVC8_HUMAN	sp|P62913|RL11_HUMAN;tr|Q5VVC9|Q5VVC9_HUMAN;tr|Q5VVC8|Q5VVC8_HUMAN	6;4;4	6;4;4	6;4;4	sp|P62913|RL11_HUMAN 60S ribosomal protein L11 OS=Homo sapiens GN=RPL11 PE=1 SV=2;tr|Q5VVC9|Q5VVC9_HUMAN 60S ribosomal protein L11 (Fragment) OS=Homo sapiens GN=RPL11 PE=1 SV=1;tr|Q5VVC8|Q5VVC8_HUMAN 60S ribosomal protein L11 (Fragment) OS=Homo sapiens GN=	3	6
PLD3	3.17891	0.945699	3.39487	0.00605296	2.21803	0.0405677	1.39182	-2.5334	1	2	4.15882	0	0	0	0	0	0	0	0	0	3.73189	3.45769	0.415882	3.59479	3.16228	0.053936	0	3.59479	PLD3	tr|M0QZI4|M0QZI4_HUMAN;sp|Q8IV08|PLD3_HUMAN	tr|M0QZI4|M0QZI4_HUMAN;sp|Q8IV08|PLD3_HUMAN	2;2	2;2	2;2	tr|M0QZI4|M0QZI4_HUMAN Phospholipase D3 (Fragment) OS=Homo sapiens GN=PLD3 PE=1 SV=1;sp|Q8IV08|PLD3_HUMAN Phospholipase D3 OS=Homo sapiens GN=PLD3 PE=1 SV=1	2	2
SEPT9	3.09565	0.925354	3.36076	0.00642785	2.19193	0.0415304	1.38163	-2.59318	1	2	4.09413	0	0	0	0	0	0	0	0	0	3.54045	3.46967	0.409413	3.50506	3.16228	0.0142784	0	3.50506	SEPT9	tr|K7EL40|K7EL40_HUMAN;sp|Q9UHD8|SEPT9_HUMAN;tr|K7ER52|K7ER52_HUMAN;tr|K7EIE4|K7EIE4_HUMAN;tr|K7EQD7|K7EQD7_HUMAN;tr|K7EK18|K7EK18_HUMAN;tr|K7ELJ9|K7ELJ9_HUMAN;tr|K7EIR4|K7EIR4_HUMAN;tr|K7EKN4|K7EKN4_HUMAN;tr|K7EN52|K7EN52_HUMAN;tr|K7ENQ5|K7ENQ5_HUMAN;tr|K7EJZ2|K7EJZ2_HUMAN;tr|K7ER14|K7ER14_HUMAN	tr|K7EL40|K7EL40_HUMAN;sp|Q9UHD8|SEPT9_HUMAN;tr|K7ER52|K7ER52_HUMAN;tr|K7EIE4|K7EIE4_HUMAN;tr|K7EQD7|K7EQD7_HUMAN;tr|K7EK18|K7EK18_HUMAN;tr|K7ELJ9|K7ELJ9_HUMAN	5;5;4;4;4;4;3;2;2;2;2;2;1	5;5;4;4;4;4;3;2;2;2;2;2;1	5;5;4;4;4;4;3;2;2;2;2;2;1	tr|K7EL40|K7EL40_HUMAN Septin-9 (Fragment) OS=Homo sapiens GN=SEPT9 PE=1 SV=1;sp|Q9UHD8|SEPT9_HUMAN Septin-9 OS=Homo sapiens GN=SEPT9 PE=1 SV=2;tr|K7ER52|K7ER52_HUMAN Septin-9 (Fragment) OS=Homo sapiens GN=SEPT9 PE=1 SV=1;tr|K7EIE4|K7EIE4_HUMAN Septin-9 (F	13	5
ACTR3	3.06711	0.917073	3.35791	0.00646028	2.18975	0.0415304	1.38163	-2.59819	1	2	0	0	4.05888	0	0	0	0	0	0	0	3.51685	3.42914	0.405888	3.4729980	3.16228	0.0178584	0	3.473	ACTR3	tr|B4DXW1|B4DXW1_HUMAN;sp|P61158|ARP3_HUMAN;sp|Q9P1U1|ARP3B_HUMAN	tr|B4DXW1|B4DXW1_HUMAN;sp|P61158|ARP3_HUMAN	3;3;1	3;3;1	3;3;1	tr|B4DXW1|B4DXW1_HUMAN Actin-related protein 3 OS=Homo sapiens GN=ACTR3 PE=1 SV=1;sp|P61158|ARP3_HUMAN Actin-related protein 3 OS=Homo sapiens GN=ACTR3 PE=1 SV=3	3	3
PLS3	3.16362	0.948865	3.33738	0.00669839	2.17403	0.0421999	1.37469	-2.63417	1	2	4.21594	0	0	0	0	0	0	0	0	0	3.62208	3.54835	0.421594	3.58522	3.16228	0.0145419	0	3.58522	PLS3	tr|A0A0A0MSQ0|A0A0A0MSQ0_HUMAN;sp|P13797|PLST_HUMAN;tr|U3KQI3|U3KQI3_HUMAN;tr|H7C4N2|H7C4N2_HUMAN	tr|A0A0A0MSQ0|A0A0A0MSQ0_HUMAN;sp|P13797|PLST_HUMAN;tr|U3KQI3|U3KQI3_HUMAN	4;4;3;1	4;4;3;1	2;2;1;1	tr|A0A0A0MSQ0|A0A0A0MSQ0_HUMAN Plastin-3 OS=Homo sapiens GN=PLS3 PE=1 SV=1;sp|P13797|PLST_HUMAN Plastin-3 OS=Homo sapiens GN=PLS3 PE=1 SV=4;tr|U3KQI3|U3KQI3_HUMAN Plastin-3 (Fragment) OS=Homo sapiens GN=PLS3 PE=1 SV=1	4	4
YWHAE	3.1582	0.949463	3.32026	0.00690393	2.1609	0.0423669	1.37297	-2.6642	1	2	0	0	0	4.23097	0	0	0	0	0	0	3.60173	3.56086	0.423097	3.5813	3.162277660	0.00807021	0	3.58129	YWHAE	sp|P62258|1433E_HUMAN;tr|B4DJF2|B4DJF2_HUMAN;tr|I3L3T1|I3L3T1_HUMAN;tr|K7EIT4|K7EIT4_HUMAN;tr|K7EM20|K7EM20_HUMAN;tr|I3L0W5|I3L0W5_HUMAN	sp|P62258|1433E_HUMAN;tr|B4DJF2|B4DJF2_HUMAN;tr|I3L3T1|I3L3T1_HUMAN	11;7;7;3;3;2	9;5;5;2;3;1	9;5;5;2;3;1	sp|P62258|1433E_HUMAN 14-3-3 protein epsilon OS=Homo sapiens GN=YWHAE PE=1 SV=1;tr|B4DJF2|B4DJF2_HUMAN 14-3-3 protein epsilon OS=Homo sapiens GN=YWHAE PE=1 SV=1;tr|I3L3T1|I3L3T1_HUMAN 14-3-3 protein epsilon OS=Homo sapiens GN=YWHAE PE=1 SV=1	6	11
PFKL	3.21116	0.966506	3.31293	0.00699389	2.15528	0.0423669	1.37297	-2.67706	1	2	4.31313	0	0	0	0	0	0	0	0	0	3.66036	3.62459	0.431313	3.64247	3.162277660	0.00694386	0	3.64247	PFKL	sp|P17858|PFKAL_HUMAN;tr|V9GY25|V9GY25_HUMAN;sp|P08237|PFKAM_HUMAN	sp|P17858|PFKAL_HUMAN	3;1;1	1;0;0	1;0;0	sp|P17858|PFKAL_HUMAN ATP-dependent 6-phosphofructokinase, liver type OS=Homo sapiens GN=PFKL PE=1 SV=6	3	3
RAB7A	3.26341	0.985575	3.28919	0.00729344	2.13707	0.0433478	1.36303	-2.71869	1	2	0	0	0	0	0	0	0	4.41673	0	0	3.74076	3.66942	0.441673	3.70509	3.16228	0.0136145	0	3.70509	RAB7A	tr|C9J7D1|C9J7D1_HUMAN;tr|C9J4S4|C9J4S4_HUMAN;tr|C9IZZ0|C9IZZ0_HUMAN;tr|C9J4V0|C9J4V0_HUMAN;tr|C9J592|C9J592_HUMAN;tr|C9J8S3|C9J8S3_HUMAN;sp|P51149|RAB7A_HUMAN	tr|C9J7D1|C9J7D1_HUMAN;tr|C9J4S4|C9J4S4_HUMAN;tr|C9IZZ0|C9IZZ0_HUMAN;tr|C9J4V0|C9J4V0_HUMAN;tr|C9J592|C9J592_HUMAN;tr|C9J8S3|C9J8S3_HUMAN;sp|P51149|RAB7A_HUMAN	2;2;2;2;2;2;2	2;2;2;2;2;2;2	2;2;2;2;2;2;2	tr|C9J7D1|C9J7D1_HUMAN Ras-related protein Rab-7a OS=Homo sapiens GN=RAB7A PE=1 SV=1;tr|C9J4S4|C9J4S4_HUMAN Ras-related protein Rab-7a OS=Homo sapiens GN=RAB7A PE=1 SV=1;tr|C9IZZ0|C9IZZ0_HUMAN Ras-related protein Rab-7a (Fragment) OS=Homo sapiens GN=RAB7A	7	2
CPNE1	3.06189	0.92818	3.25822	0.00770399	2.11328	0.0444617	1.35201	-2.77302	1	2	4.17865	0	0	0	0	0	0	0	0	0	3.52	3.4395	0.417865	3.47975	3.16228	0.0163595	0	3.47975	CPNE1	tr|B0QZ18|B0QZ18_HUMAN;tr|Q5JX44|Q5JX44_HUMAN;sp|Q99829|CPNE1_HUMAN;tr|F2Z2V0|F2Z2V0_HUMAN;tr|A6PVH9|A6PVH9_HUMAN;tr|E7ENH5|E7ENH5_HUMAN;tr|Q5JX60|Q5JX60_HUMAN;tr|Q5JX59|Q5JX59_HUMAN;tr|Q5JX58|Q5JX58_HUMAN;tr|Q5JX56|Q5JX56_HUMAN;tr|Q5JX55|Q5JX55_HUMAN;tr|Q5JX61|Q5JX61_HUMAN;tr|Q5JX57|Q5JX57_HUMAN;tr|Q5JX52|Q5JX52_HUMAN;tr|Q5JX45|Q5JX45_HUMAN;tr|E7EV27|E7EV27_HUMAN;tr|Q5JX54|Q5JX54_HUMAN	tr|B0QZ18|B0QZ18_HUMAN;tr|Q5JX44|Q5JX44_HUMAN;sp|Q99829|CPNE1_HUMAN;tr|F2Z2V0|F2Z2V0_HUMAN;tr|A6PVH9|A6PVH9_HUMAN;tr|E7ENH5|E7ENH5_HUMAN;tr|Q5JX60|Q5JX60_HUMAN;tr|Q5JX59|Q5JX59_HUMAN;tr|Q5JX58|Q5JX58_HUMAN;tr|Q5JX56|Q5JX56_HUMAN;tr|Q5JX55|Q5JX55_HUMAN;tr|Q5JX61|Q5JX61_HUMAN;tr|Q5JX57|Q5JX57_HUMAN;tr|Q5JX52|Q5JX52_HUMAN;tr|Q5JX45|Q5JX45_HUMAN;tr|E7EV27|E7EV27_HUMAN;tr|Q5JX54|Q5JX54_HUMAN	2;2;2;2;2;2;2;2;2;2;2;1;1;1;1;1;1	2;2;2;2;2;2;2;2;2;2;2;1;1;1;1;1;1	2;2;2;2;2;2;2;2;2;2;2;1;1;1;1;1;1	tr|B0QZ18|B0QZ18_HUMAN Copine-1 OS=Homo sapiens GN=CPNE1 PE=1 SV=1;tr|Q5JX44|Q5JX44_HUMAN Copine-1 (Fragment) OS=Homo sapiens GN=CPNE1 PE=1 SV=1;sp|Q99829|CPNE1_HUMAN Copine-1 OS=Homo sapiens GN=CPNE1 PE=1 SV=1;tr|F2Z2V0|F2Z2V0_HUMAN Copine-1 (Fragment) OS	17	2
MFGE8	3.11396	0.944731	3.2539	0.00776315	2.10996	0.0444617	1.35201	-2.78061	1	2	4.25738	0	0	0	0	0	0	0	0	0	3.55327	3.52613	0.425738	3.5397	3.162277660	0.00542116	0	3.5397	MFGE8	tr|F5GZN3|F5GZN3_HUMAN;sp|Q08431|MFGM_HUMAN;tr|X6R3G6|X6R3G6_HUMAN;tr|H0YKS8|H0YKS8_HUMAN	tr|F5GZN3|F5GZN3_HUMAN;sp|Q08431|MFGM_HUMAN;tr|X6R3G6|X6R3G6_HUMAN	3;3;2;1	3;3;2;1	3;3;2;1	tr|F5GZN3|F5GZN3_HUMAN Lactadherin OS=Homo sapiens GN=MFGE8 PE=1 SV=1;sp|Q08431|MFGM_HUMAN Lactadherin OS=Homo sapiens GN=MFGE8 PE=1 SV=2;tr|X6R3G6|X6R3G6_HUMAN Lactadherin OS=Homo sapiens GN=MFGE8 PE=1 SV=1	4	3
FSCN1	3.26439	0.992573	3.24068	0.00794689	2.0998	0.0447012	1.34968	-2.80379	1	2	0	0	0	0	0	4.48508	0	0	0	0	3.76632	3.65948	0.448508	3.7129	3.16228	0.0203465	0	3.7129	FSCN1	sp|Q16658|FSCN1_HUMAN;tr|C9JFC0|C9JFC0_HUMAN;tr|A0A0A0MSB2|A0A0A0MSB2_HUMAN	sp|Q16658|FSCN1_HUMAN	11;2;2	11;2;2	11;2;2	sp|Q16658|FSCN1_HUMAN Fascin OS=Homo sapiens GN=FSCN1 PE=1 SV=3	3	11
RPSA	3.19148	0.988528	3.11351	0.00995772	2.00184	0.0550295	1.2594	-3.02691	1	2	0	0	0	0	0	0	4.56614	0	0	0	3.66133	3.63486	0.456614	3.6481	3.162277660	0.00513048	0	3.6481	RPSA	tr|C9J9K3|C9J9K3_HUMAN;tr|A6NE09|A6NE09_HUMAN;sp|P08865|RSSA_HUMAN;tr|A0A0C4DG17|A0A0C4DG17_HUMAN;tr|F8WD59|F8WD59_HUMAN;tr|C9JQR9|C9JQR9_HUMAN	tr|C9J9K3|C9J9K3_HUMAN;tr|A6NE09|A6NE09_HUMAN;sp|P08865|RSSA_HUMAN;tr|A0A0C4DG17|A0A0C4DG17_HUMAN;tr|F8WD59|F8WD59_HUMAN	7;7;7;7;5;3	7;7;7;7;5;3	7;7;7;7;5;3	tr|C9J9K3|C9J9K3_HUMAN 40S ribosomal protein SA (Fragment) OS=Homo sapiens GN=RPSA PE=1 SV=6;tr|A6NE09|A6NE09_HUMAN 40S ribosomal protein SA OS=Homo sapiens GN=RPSAP58 PE=1 SV=1;sp|P08865|RSSA_HUMAN 40S ribosomal protein SA OS=Homo sapiens GN=RPSA PE=1 SV=	6	7
TUBB4B	2.95438	0.919317	3.07859	0.0105952	1.97489	0.0575429	1.24001	-3.08812	1	2	4.2692	0	0	0	0	0	0	0	0	0	3.41509	3.34751	0.42692	3.3813	3.16228	0.014134	0	3.3813	TUBB4B	sp|P68371|TBB4B_HUMAN;sp|P04350|TBB4A_HUMAN;sp|Q3ZCM7|TBB8_HUMAN;tr|M0R2D3|M0R2D3_HUMAN;tr|M0R0X0|M0R0X0_HUMAN;tr|M0QY85|M0QY85_HUMAN;tr|M0QY37|M0QY37_HUMAN;tr|M0QX14|M0QX14_HUMAN;tr|M0R042|M0R042_HUMAN;tr|M0QZL7|M0QZL7_HUMAN;tr|M0QYM7|M0QYM7_HUMAN;tr|M0R278|M0R278_HUMAN;tr|M0R2T4|M0R2T4_HUMAN;tr|A0A075B724|A0A075B724_HUMAN	sp|P68371|TBB4B_HUMAN;sp|P04350|TBB4A_HUMAN;sp|Q3ZCM7|TBB8_HUMAN	12;8;6;3;2;2;2;2;2;2;2;2;1;1	12;8;6;3;2;2;2;2;2;2;2;2;1;1	3;2;1;1;2;2;2;2;1;2;1;2;1;1	sp|P68371|TBB4B_HUMAN Tubulin beta-4B chain OS=Homo sapiens GN=TUBB4B PE=1 SV=1;sp|P04350|TBB4A_HUMAN Tubulin beta-4A chain OS=Homo sapiens GN=TUBB4A PE=1 SV=2;sp|Q3ZCM7|TBB8_HUMAN Tubulin beta-8 chain OS=Homo sapiens GN=TUBB8 PE=1 SV=2	14	12
PDGFRB	3.02144	0.942928	3.06105	0.010931	1.96134	0.0583603	1.23388	-3.11887	1	2	4.39354	0	0	0	0	0	0	0	0	0	3.49862	3.42298	0.439354	3.4608	3.16228	0.015455	0	3.4608	PDGFRB	sp|P09619|PGFRB_HUMAN	sp|P09619|PGFRB_HUMAN	1	1	1	sp|P09619|PGFRB_HUMAN Platelet-derived growth factor receptor beta OS=Homo sapiens GN=PDGFRB PE=1 SV=1	1	1
PARK7	3.13687	0.986432	3.0137	0.0118918	1.92475	0.062432	1.20459	-3.20181	1	2	0	0	0	0	4.6362	0	0	0	0	0	3.6857	3.51528	0.46362	3.60049	3.16228	0.0334696	0	3.60049	PARK7	sp|Q99497|PARK7_HUMAN;tr|K7ELW0|K7ELW0_HUMAN;tr|K7EN27|K7EN27_HUMAN	sp|Q99497|PARK7_HUMAN;tr|K7ELW0|K7ELW0_HUMAN;tr|K7EN27|K7EN27_HUMAN	2;2;1	2;2;1	2;2;1	sp|Q99497|PARK7_HUMAN Protein deglycase DJ-1 OS=Homo sapiens GN=PARK7 PE=1 SV=2;tr|K7ELW0|K7ELW0_HUMAN Protein deglycase DJ-1 OS=Homo sapiens GN=PARK7 PE=1 SV=1;tr|K7EN27|K7EN27_HUMAN Protein deglycase DJ-1 (Fragment) OS=Homo sapiens GN=PARK7 PE=1 SV=1	3	2
HSP90B1	1.70805	0.284674	2.93173	0.0137609	1.86135	0.0699347	1.15531	-3.34516	0	1	0	0	0	0	0	0	0	0	0	0	0	3.41609	0	1.70805	0	1.41421	0	1.70805	HSP90B1	sp|P14625|ENPL_HUMAN;tr|Q96GW1|Q96GW1_HUMAN;tr|H0YIV0|H0YIV0_HUMAN;sp|Q58FF3|ENPLL_HUMAN	sp|P14625|ENPL_HUMAN	14;4;3;3	13;3;3;3	13;3;3;3	sp|P14625|ENPL_HUMAN Endoplasmin OS=Homo sapiens GN=HSP90B1 PE=1 SV=1	4	14
GNAI2	1.69554	0.282591	2.93055	0.0137899	1.86044	0.0699347	1.15531	-3.34722	0	1	0	0	0	0	0	0	0	0	0	0	3.39109	0	0	1.69554	0	1.41421	0	1.69554	GNAI2	sp|P04899|GNAI2_HUMAN;sp|P63096|GNAI1_HUMAN;sp|P11488|GNAT1_HUMAN;sp|P19087|GNAT2_HUMAN;sp|A8MTJ3|GNAT3_HUMAN;tr|A0A087WTB6|A0A087WTB6_HUMAN;tr|A2A2R6|A2A2R6_HUMAN;tr|Q5JWD1|Q5JWD1_HUMAN;tr|H0Y7E8|H0Y7E8_HUMAN;tr|A0A087WZE5|A0A087WZE5_HUMAN;tr|Q5JWE9|Q5JWE9_HUMAN;tr|H0Y7F4|H0Y7F4_HUMAN;sp|P09471|GNAO_HUMAN;sp|P38405|GNAL_HUMAN	sp|P04899|GNAI2_HUMAN;sp|P63096|GNAI1_HUMAN	5;3;2;2;2;1;1;1;1;1;1;1;1;1	5;3;2;2;2;1;1;1;1;1;1;1;1;1	2;0;0;0;0;0;0;0;0;0;0;0;0;0	sp|P04899|GNAI2_HUMAN Guanine nucleotide-binding protein G(i) subunit alpha-2 OS=Homo sapiens GN=GNAI2 PE=1 SV=3;sp|P63096|GNAI1_HUMAN Guanine nucleotide-binding protein G(i) subunit alpha-1 OS=Homo sapiens GN=GNAI1 PE=1 SV=2	14	5
CCT3	1.61741	0.269568	2.92258	0.0139869	1.85428	0.0699347	1.15531	-3.36112	0	1	0	0	0	0	0	0	0	0	0	0	0	3.23482	0	1.61741	0	1.41421	0	1.61741	CCT3	sp|P49368|TCPG_HUMAN;tr|B4DUR8|B4DUR8_HUMAN;tr|Q5SZX6|Q5SZX6_HUMAN	sp|P49368|TCPG_HUMAN;tr|B4DUR8|B4DUR8_HUMAN	4;4;1	4;4;1	4;4;1	sp|P49368|TCPG_HUMAN T-complex protein 1 subunit gamma OS=Homo sapiens GN=CCT3 PE=1 SV=4;tr|B4DUR8|B4DUR8_HUMAN T-complex protein 1 subunit gamma OS=Homo sapiens GN=CCT3 PE=1 SV=1	3	4
HSD17B10	-3.55839	2.96532	-2.66116	0.0222847	1.65199	0.109683	0.959862	-3.81483	8	0	4.16167	0	0	4.381	4.70183	4.63821	4.74853	4.65695	4.07333	4.22235	0	0	3.55839	0	0.531294	0	4.30168	0	HSD17B10	sp|Q99714|HCD2_HUMAN;tr|Q5H928|Q5H928_HUMAN	sp|Q99714|HCD2_HUMAN;tr|Q5H928|Q5H928_HUMAN	2;1	2;1	2;1	sp|Q99714|HCD2_HUMAN 3-hydroxyacyl-CoA dehydrogenase type-2 OS=Homo sapiens GN=HSD17B10 PE=1 SV=3;tr|Q5H928|Q5H928_HUMAN 3-hydroxyacyl-CoA dehydrogenase type-2 OS=Homo sapiens GN=HSD17B10 PE=1 SV=1	2	2
EIF3A	2.97625	1.29193	2.50417	0.0294515	1.53089	0.142726	0.845495	-4.08343	2	2	4.02288	0	0	0	0	0	0	0	3.93596	0	3.80353	3.74074	0.795884	3.77213	2.10834	0.0117705	0	3.77213	EIF3A	sp|Q14152|EIF3A_HUMAN	sp|Q14152|EIF3A_HUMAN	3	3	3	sp|Q14152|EIF3A_HUMAN Eukaryotic translation initiation factor 3 subunit A OS=Homo sapiens GN=EIF3A PE=1 SV=1	1	3
COPG1	2.98623	1.30659	2.47203	0.0311769	1.50617	0.148799	0.8274	-4.13795	2	2	4.14308	0	0	0	0	0	0	0	3.94572	0	3.82173	3.7685	0.80888	3.79511	2.10897	0.00991795	0	3.79511	COPG1	sp|Q9Y678|COPG1_HUMAN;sp|Q9UBF2|COPG2_HUMAN	sp|Q9Y678|COPG1_HUMAN;sp|Q9UBF2|COPG2_HUMAN	2;1	2;1	2;1	sp|Q9Y678|COPG1_HUMAN Coatomer subunit gamma-1 OS=Homo sapiens GN=COPG1 PE=1 SV=1;sp|Q9UBF2|COPG2_HUMAN Coatomer subunit gamma-2 OS=Homo sapiens GN=COPG2 PE=1 SV=1	2	2
SYNCRIP	2.98395	1.31179	2.44644	0.0326203	1.48651	0.153364	0.814276	-4.18121	2	2	0	0	0	0	0	4.35567	0	0	3.78899	0	3.88183	3.715	0.814466	3.79842	2.11455	0.0310574	0	3.79842	SYNCRIP	tr|F6UXX1|F6UXX1_HUMAN;tr|B7Z645|B7Z645_HUMAN;sp|O60506|HNRPQ_HUMAN;sp|O43390|HNRPR_HUMAN	tr|F6UXX1|F6UXX1_HUMAN;tr|B7Z645|B7Z645_HUMAN;sp|O60506|HNRPQ_HUMAN;sp|O43390|HNRPR_HUMAN	1;1;1;1	1;1;1;1	1;1;1;1	tr|F6UXX1|F6UXX1_HUMAN Heterogeneous nuclear ribonucleoprotein Q (Fragment) OS=Homo sapiens GN=SYNCRIP PE=1 SV=1;tr|B7Z645|B7Z645_HUMAN Heterogeneous nuclear ribonucleoprotein Q OS=Homo sapiens GN=SYNCRIP PE=1 SV=1;sp|O60506|HNRPQ_HUMAN Heterogeneous nucle	4	1
ITGAV	2.87649	1.274	2.42376	0.0339545	1.4691	0.157289	0.803301	-4.21945	2	2	4.04853	0	0	0	0	0	0	0	3.89726	0	3.70937	3.63278	0.794579	3.67107	2.10866	0.0147516	0	3.67107	ITGAV	sp|P06756|ITAV_HUMAN	sp|P06756|ITAV_HUMAN	4	4	4	sp|P06756|ITAV_HUMAN Integrin alpha-V OS=Homo sapiens GN=ITGAV PE=1 SV=2	1	4
LDHB	3.03607	1.35076	2.40441	0.035134	1.45427	0.158636	0.799597	-4.25199	2	2	0	0	0	0	4.45199	0	0	0	3.99553	0	3.89863	3.86302	0.844752	3.88082	2.11203	0.00648796	0	3.88082	LDHB	sp|P07195|LDHB_HUMAN;tr|A8MW50|A8MW50_HUMAN;tr|F5H793|F5H793_HUMAN;tr|C9J7H8|C9J7H8_HUMAN	sp|P07195|LDHB_HUMAN	9;3;2;2	9;3;2;2	8;2;2;2	sp|P07195|LDHB_HUMAN L-lactate dehydrogenase B chain OS=Homo sapiens GN=LDHB PE=1 SV=2	4	9
RPL3	2.76008	1.23195	2.39211	0.0359047	1.44485	0.158636	0.799597	-4.27263	2	2	0	0	0	3.97889	0	0	0	0	3.74047	0	3.56458	3.49946	0.771936	3.5320170	2.10944	0.0130371	0	3.53202	RPL3	tr|G5E9G0|G5E9G0_HUMAN;sp|P39023|RL3_HUMAN;tr|B5MCW2|B5MCW2_HUMAN;tr|H7C3M2|H7C3M2_HUMAN;tr|H7C422|H7C422_HUMAN;sp|Q92901|RL3L_HUMAN	tr|G5E9G0|G5E9G0_HUMAN;sp|P39023|RL3_HUMAN;tr|B5MCW2|B5MCW2_HUMAN	4;4;2;1;1;1	4;4;2;1;1;1	4;4;2;1;1;1	tr|G5E9G0|G5E9G0_HUMAN 60S ribosomal protein L3 OS=Homo sapiens GN=RPL3 PE=1 SV=1;sp|P39023|RL3_HUMAN 60S ribosomal protein L3 OS=Homo sapiens GN=RPL3 PE=1 SV=2;tr|B5MCW2|B5MCW2_HUMAN 60S ribosomal protein L3 (Fragment) OS=Homo sapiens GN=RPL3 PE=1 SV=1	6	4
KCTD12	2.93625	1.31194	2.39142	0.0359487	1.44432	0.158636	0.799597	-4.2738	2	2	4.09011	0	4.13555	0	0	0	0	0	0	0	3.80475	3.71288	0.822566	3.75881	2.10823	0.0172835	0	3.75881	KCTD12	sp|Q96CX2|KCD12_HUMAN	sp|Q96CX2|KCD12_HUMAN	2	2	2	sp|Q96CX2|KCD12_HUMAN BTB/POZ domain-containing protein KCTD12 OS=Homo sapiens GN=KCTD12 PE=1 SV=1	1	2
MYL4	2.99805	1.34136	2.38653	0.0362597	1.44058	0.158636	0.799597	-4.28199	2	2	0	0	4.28756	0	0	0	0	0	4.12928	0	3.87765	3.80181	0.841684	3.839730	2.10865	0.0139676	0	3.83973	MYL4	tr|I3L3U1|I3L3U1_HUMAN;tr|I3L1K6|I3L1K6_HUMAN;tr|I3L532|I3L532_HUMAN;sp|P12829|MYL4_HUMAN;sp|P08590|MYL3_HUMAN	tr|I3L3U1|I3L3U1_HUMAN;tr|I3L1K6|I3L1K6_HUMAN;tr|I3L532|I3L532_HUMAN;sp|P12829|MYL4_HUMAN;sp|P08590|MYL3_HUMAN	2;2;2;2;1	2;2;2;2;1	2;2;2;2;1	tr|I3L3U1|I3L3U1_HUMAN Myosin light chain 4 OS=Homo sapiens GN=MYL4 PE=1 SV=1;tr|I3L1K6|I3L1K6_HUMAN Myosin light chain 4 (Fragment) OS=Homo sapiens GN=MYL4 PE=1 SV=1;tr|I3L532|I3L532_HUMAN Myosin light chain 4 (Fragment) OS=Homo sapiens GN=MYL4 PE=1 SV=1;	5	2
PCCB	2.98669	1.34503	2.36249	0.0378286	1.42218	0.163233	0.787192	-4.32223	2	2	0	0	4.23194	4.24058	0	0	0	0	0	0	3.88201	3.78587	0.847252	3.83394	2.10819	0.0177316	0	3.83394	PCCB	tr|E9PEC3|E9PEC3_HUMAN;tr|E7ETT4|E7ETT4_HUMAN;tr|E7EUY3|E7EUY3_HUMAN;tr|E7ETT1|E7ETT1_HUMAN;sp|P05166|PCCB_HUMAN;tr|E9PDR0|E9PDR0_HUMAN;tr|E7EX59|E7EX59_HUMAN;tr|F8WBI9|F8WBI9_HUMAN;tr|C9JQS9|C9JQS9_HUMAN;tr|E7ENC1|E7ENC1_HUMAN	tr|E9PEC3|E9PEC3_HUMAN;tr|E7ETT4|E7ETT4_HUMAN;tr|E7EUY3|E7EUY3_HUMAN;tr|E7ETT1|E7ETT1_HUMAN;sp|P05166|PCCB_HUMAN;tr|E9PDR0|E9PDR0_HUMAN;tr|E7EX59|E7EX59_HUMAN;tr|F8WBI9|F8WBI9_HUMAN;tr|C9JQS9|C9JQS9_HUMAN	4;4;4;4;4;4;4;3;3;1	4;4;4;4;4;4;4;3;3;1	4;4;4;4;4;4;4;3;3;1	tr|E9PEC3|E9PEC3_HUMAN Propionyl-CoA carboxylase beta chain, mitochondrial OS=Homo sapiens GN=PCCB PE=1 SV=1;tr|E7ETT4|E7ETT4_HUMAN Propionyl-CoA carboxylase beta chain, mitochondrial OS=Homo sapiens GN=PCCB PE=1 SV=1;tr|E7EUY3|E7EUY3_HUMAN Propionyl-CoA c	10	4
PFKP	3.08424	1.39633	2.34353	0.0391119	1.40769	0.16649	0.778612	-4.35387	2	2	0	0	4.36624	4.45667	0	0	0	0	0	0	4.03307	3.9	0.882291	3.96654	2.10832	0.0237207	0	3.96654	PFKP	sp|Q01813|PFKAP_HUMAN;tr|B1APP6|B1APP6_HUMAN;tr|H0Y3Y3|H0Y3Y3_HUMAN;tr|B1APP8|B1APP8_HUMAN	sp|Q01813|PFKAP_HUMAN	5;2;1;1	5;2;1;1	3;1;1;1	sp|Q01813|PFKAP_HUMAN ATP-dependent 6-phosphofructokinase, platelet type OS=Homo sapiens GN=PFKP PE=1 SV=2	4	5
ACTN4	2.89674	1.31466	2.33313	0.0398341	1.39975	0.167303	0.776496	-4.3712	2	2	4.15091	0	0	0	0	0	0	0	0	4.16778	3.78512	3.6721	0.831869	3.72861	2.10819	0.021434	0	3.72861	ACTN4	sp|O43707|ACTN4_HUMAN;tr|H7C144|H7C144_HUMAN;tr|F5GXS2|F5GXS2_HUMAN	sp|O43707|ACTN4_HUMAN;tr|H7C144|H7C144_HUMAN;tr|F5GXS2|F5GXS2_HUMAN	13;7;7	13;7;7	7;5;5	sp|O43707|ACTN4_HUMAN Alpha-actinin-4 OS=Homo sapiens GN=ACTN4 PE=1 SV=2;tr|H7C144|H7C144_HUMAN Alpha-actinin-4 (Fragment) OS=Homo sapiens GN=ACTN4 PE=1 SV=1;tr|F5GXS2|F5GXS2_HUMAN Alpha-actinin-4 OS=Homo sapiens GN=ACTN4 PE=1 SV=2	3	13
GANAB	2.89821	1.31794	2.31865	0.0408602	1.3887	0.169355	0.771203	-4.39527	2	2	0	0	0	0	4.47745	0	0	0	3.87162	0	3.74164	3.72458	0.834907	3.73311	2.11511	0.00323126	0	3.73311	GANAB	tr|F5H6X6|F5H6X6_HUMAN;sp|Q14697|GANAB_HUMAN;tr|E9PKU7|E9PKU7_HUMAN;tr|E9PNH1|E9PNH1_HUMAN	tr|F5H6X6|F5H6X6_HUMAN;sp|Q14697|GANAB_HUMAN;tr|E9PKU7|E9PKU7_HUMAN	5;5;4;1	5;5;4;1	5;5;4;1	tr|F5H6X6|F5H6X6_HUMAN Neutral alpha-glucosidase AB OS=Homo sapiens GN=GANAB PE=1 SV=1;sp|Q14697|GANAB_HUMAN Neutral alpha-glucosidase AB OS=Homo sapiens GN=GANAB PE=1 SV=3;tr|E9PKU7|E9PKU7_HUMAN Neutral alpha-glucosidase AB OS=Homo sapiens GN=GANAB PE=1 S	4	5
RAB10	2.93565	1.35012	2.28552	0.0433062	1.36345	0.177162	0.75163	-4.45018	2	2	4.22605	0	4.38244	0	0	0	0	0	0	0	3.82366	3.76932	0.860849	3.7964940	2.10862	0.010121	0	3.79649	RAB10	sp|P61026|RAB10_HUMAN;sp|P51153|RAB13_HUMAN;tr|A0A087WWB9|A0A087WWB9_HUMAN	sp|P61026|RAB10_HUMAN;sp|P51153|RAB13_HUMAN	4;2;1	3;1;1	3;1;1	sp|P61026|RAB10_HUMAN Ras-related protein Rab-10 OS=Homo sapiens GN=RAB10 PE=1 SV=1;sp|P51153|RAB13_HUMAN Ras-related protein Rab-13 OS=Homo sapiens GN=RAB13 PE=1 SV=1	3	4
RPL15	2.83049	1.3114	2.25716	0.0455106	1.34189	0.179717	0.74541	-4.49696	2	2	0	0	4.35348	0	0	0	0	0	4.04305	0	3.70188	3.6384	0.839653	3.67014	2.10999	0.0122308	0	3.67014	RPL15	tr|E7EX53|E7EX53_HUMAN;tr|E7EQV9|E7EQV9_HUMAN;sp|P61313|RL15_HUMAN	tr|E7EX53|E7EX53_HUMAN;tr|E7EQV9|E7EQV9_HUMAN;sp|P61313|RL15_HUMAN	1;1;1	1;1;1	1;1;1	tr|E7EX53|E7EX53_HUMAN Ribosomal protein L15 (Fragment) OS=Homo sapiens GN=RPL15 PE=1 SV=1;tr|E7EQV9|E7EQV9_HUMAN Ribosomal protein L15 (Fragment) OS=Homo sapiens GN=RPL15 PE=1 SV=1;sp|P61313|RL15_HUMAN 60S ribosomal protein L15 OS=Homo sapiens GN=RPL15 PE	3	1
ATP5B	2.73103	1.26587	2.25641	0.04557	1.34132	0.179717	0.74541	-4.49819	2	2	4.0495	0	4.05745	0	0	0	0	0	0	0	3.59474	3.4887	0.810696	3.54172	2.10819	0.0211696	0	3.54172	ATP5B	tr|H0YH81|H0YH81_HUMAN;sp|P06576|ATPB_HUMAN;tr|F8W079|F8W079_HUMAN;tr|F8W0P7|F8W0P7_HUMAN	tr|H0YH81|H0YH81_HUMAN;sp|P06576|ATPB_HUMAN;tr|F8W079|F8W079_HUMAN	6;6;4;1	6;6;4;1	6;6;4;1	tr|H0YH81|H0YH81_HUMAN ATP synthase subunit beta (Fragment) OS=Homo sapiens GN=ATP5B PE=1 SV=1;sp|P06576|ATPB_HUMAN ATP synthase subunit beta, mitochondrial OS=Homo sapiens GN=ATP5B PE=1 SV=3;tr|F8W079|F8W079_HUMAN ATP synthase subunit beta, mitochondrial	4	6
S100A9	2.71722	1.25982	2.2555	0.0456425	1.34063	0.179717	0.74541	-4.49969	2	2	4.05519	0	0	0	0	0	0	0	0	4.0143	3.5255	3.52284	0.806949	3.52417	2.10822	0.000533558	0	3.52417	S100A9	sp|P06702|S10A9_HUMAN	sp|P06702|S10A9_HUMAN	1	1	1	sp|P06702|S10A9_HUMAN Protein S100-A9 OS=Homo sapiens GN=S100A9 PE=1 SV=1	1	1
A2M	2.72865	1.27562	2.22649	0.0480163	1.31861	0.185514	0.731624	-4.54733	2	2	0	0	0	4.18694	0	0	0	0	0	4.02151	3.58666	3.51234	0.820845	3.5495	2.10872	0.0148057	0	3.5495	A2M	sp|P01023|A2MG_HUMAN;tr|F8W7L3|F8W7L3_HUMAN;sp|P20742|PZP_HUMAN;tr|H0YFH1|H0YFH1_HUMAN	sp|P01023|A2MG_HUMAN	33;5;3;2	33;5;3;2	27;3;2;2	sp|P01023|A2MG_HUMAN Alpha-2-macroglobulin OS=Homo sapiens GN=A2M PE=1 SV=3	4	33
ACLY	2.78348	1.30283	2.2232	0.0482925	1.31612	0.185514	0.731624	-4.55271	2	2	4.13207	0	0	4.25713	0	0	0	0	0	0	3.64433	3.60047	0.83892	3.6224	2.10848	0.00856221	0	3.6224	ACLY	sp|P53396|ACLY_HUMAN;tr|K7ESG8|K7ESG8_HUMAN	sp|P53396|ACLY_HUMAN	6;1	6;1	6;1	sp|P53396|ACLY_HUMAN ATP-citrate synthase OS=Homo sapiens GN=ACLY PE=1 SV=3	2	6
CD9	-2.59502	3.73047	-2.21435	0.0490439	1.30941	0.18613	0.730183	-4.56719	9	1	4.48081	0	4.53496	4.70052	4.81757	4.81663	4.84357	4.85496	4.17969	4.40106	3.13592	0	4.16298	1.56796	0.355514	1.41421	4.61774	1.56796	CD9	tr|A6NNI4|A6NNI4_HUMAN;tr|G8JLH6|G8JLH6_HUMAN;sp|P21926|CD9_HUMAN;tr|A0A087WZG3|A0A087WZG3_HUMAN;tr|A0A087WU13|A0A087WU13_HUMAN;tr|F5GXT1|F5GXT1_HUMAN	tr|A6NNI4|A6NNI4_HUMAN;tr|G8JLH6|G8JLH6_HUMAN;sp|P21926|CD9_HUMAN;tr|A0A087WZG3|A0A087WZG3_HUMAN;tr|A0A087WU13|A0A087WU13_HUMAN	3;3;3;2;2;1	3;3;3;2;2;1	3;3;3;2;2;1	tr|A6NNI4|A6NNI4_HUMAN Tetraspanin OS=Homo sapiens GN=CD9 PE=1 SV=1;tr|G8JLH6|G8JLH6_HUMAN Tetraspanin (Fragment) OS=Homo sapiens GN=CD9 PE=1 SV=1;sp|P21926|CD9_HUMAN CD9 antigen OS=Homo sapiens GN=CD9 PE=1 SV=4;tr|A0A087WZG3|A0A087WZG3_HUMAN Tetraspanin O	6	3
EZR	2.8074	1.3225	2.20159	0.0501469	1.29976	0.188051	0.725724	-4.58803	2	2	0	0	4.27917	4.26687	0	0	0	0	0	0	3.73289	3.59111	0.854603	3.662	2.10819	0.027377	0	3.662	EZR	sp|P15311|EZRI_HUMAN;tr|E7EQR4|E7EQR4_HUMAN;tr|E9PQ82|E9PQ82_HUMAN	sp|P15311|EZRI_HUMAN;tr|E7EQR4|E7EQR4_HUMAN	27;27;3	27;27;3	16;16;0	sp|P15311|EZRI_HUMAN Ezrin OS=Homo sapiens GN=EZR PE=1 SV=4;tr|E7EQR4|E7EQR4_HUMAN Ezrin OS=Homo sapiens GN=EZR PE=1 SV=3	3	27
LGALS3BP	2.79576	1.32502	2.18156	0.0519264	1.28461	0.19172	0.717333	-4.62065	2	2	0	0	4.27368	4.31693	0	0	0	0	0	0	3.65126	3.65839	0.85906	3.65482	2.10822	0.0013787	0	3.65482	LGALS3BP	sp|Q08380|LG3BP_HUMAN;tr|K7EP36|K7EP36_HUMAN;tr|K7ESM3|K7ESM3_HUMAN;tr|K7EKQ5|K7EKQ5_HUMAN;tr|K7ERZ6|K7ERZ6_HUMAN;tr|K7EJD3|K7EJD3_HUMAN;tr|K7EQT9|K7EQT9_HUMAN;tr|K7ES75|K7ES75_HUMAN;tr|K7EN99|K7EN99_HUMAN;tr|K7EJY8|K7EJY8_HUMAN	sp|Q08380|LG3BP_HUMAN;tr|K7EP36|K7EP36_HUMAN	12;6;3;3;2;2;1;1;1;1	12;6;3;3;2;2;1;1;1;1	12;6;3;3;2;2;1;1;1;1	sp|Q08380|LG3BP_HUMAN Galectin-3-binding protein OS=Homo sapiens GN=LGALS3BP PE=1 SV=1;tr|K7EP36|K7EP36_HUMAN Galectin-3-binding protein (Fragment) OS=Homo sapiens GN=LGALS3BP PE=1 SV=1	10	12
ATP1A1	2.69753	1.28165	2.17147	0.0528446	1.277	0.19172	0.717333	-4.63703	2	2	0	0	0	0	0	0	0	0	4.09948	4.22112	3.62284	3.43634	0.83206	3.52959	2.10847	0.0373626	0	3.52959	ATP1A1	sp|P05023|AT1A1_HUMAN;tr|M0R116|M0R116_HUMAN;tr|B1AKY9|B1AKY9_HUMAN;sp|P13637|AT1A3_HUMAN;sp|P50993|AT1A2_HUMAN;tr|A0A0A0MT26|A0A0A0MT26_HUMAN;tr|H0Y7C1|H0Y7C1_HUMAN;sp|Q13733|AT1A4_HUMAN;tr|Q5TC02|Q5TC02_HUMAN;tr|Q5TC01|Q5TC01_HUMAN;tr|E9PRA5|E9PRA5_HUMAN;sp|P20648|ATP4A_HUMAN;sp|P54707|AT12A_HUMAN;tr|Q5TC05|Q5TC05_HUMAN;tr|M0QXF2|M0QXF2_HUMAN	sp|P05023|AT1A1_HUMAN	27;11;11;11;11;11;10;5;3;3;3;3;3;1;1	27;11;11;11;11;11;10;5;3;3;3;3;3;1;1	27;11;11;11;11;11;10;5;3;3;3;3;3;1;1	sp|P05023|AT1A1_HUMAN Sodium/potassium-transporting ATPase subunit alpha-1 OS=Homo sapiens GN=ATP1A1 PE=1 SV=1	15	27
RTN4	2.64752	1.26096	2.16385	0.0535491	1.27125	0.19172	0.717333	-4.64939	2	2	0	0	4.08021	4.11688	0	0	0	0	0	0	3.48293	3.45154	0.819709	3.46723	2.10821	0.00640237	0	3.46723	RTN4	sp|Q9NQC3|RTN4_HUMAN;tr|F8W914|F8W914_HUMAN;tr|H7C106|H7C106_HUMAN	sp|Q9NQC3|RTN4_HUMAN;tr|F8W914|F8W914_HUMAN;tr|H7C106|H7C106_HUMAN	2;2;1	2;2;1	2;2;1	sp|Q9NQC3|RTN4_HUMAN Reticulon-4 OS=Homo sapiens GN=RTN4 PE=1 SV=2;tr|F8W914|F8W914_HUMAN Reticulon OS=Homo sapiens GN=RTN4 PE=1 SV=1;tr|H7C106|H7C106_HUMAN Reticulon (Fragment) OS=Homo sapiens GN=RTN4 PE=1 SV=1	3	2
LAMP1	2.79547	1.33114	2.16373	0.0535599	1.27116	0.19172	0.717333	-4.64958	2	2	0	0	0	0	0	4.50131	0	0	0	4.15103	3.68529	3.63611	0.865233	3.6607	2.110343450	0.00949864	0	3.6607	LAMP1	sp|P11279|LAMP1_HUMAN	sp|P11279|LAMP1_HUMAN	2	2	2	sp|P11279|LAMP1_HUMAN Lysosome-associated membrane glycoprotein 1 OS=Homo sapiens GN=LAMP1 PE=1 SV=3	1	2
PDIA3	-2.43443	3.62631	-2.11888	0.05789	1.2374	0.204891	0.688476	-4.72197	9	1	4.26943	0	4.31844	4.48323	4.75635	4.74264	4.77877	4.59078	4.13123	4.24959	0	3.19523	4.03205	1.59762	0.356118	1.41421	4.40083	1.59762	PDIA3	sp|P30101|PDIA3_HUMAN	sp|P30101|PDIA3_HUMAN	14	14	9	sp|P30101|PDIA3_HUMAN Protein disulfide-isomerase A3 OS=Homo sapiens GN=PDIA3 PE=1 SV=4	1	14
LYZ	2.7211	1.31922	2.10496	0.0593008	1.22694	0.206632	0.684802	-4.74432	2	2	4.14903	0	0	0	0	0	4.50803	0	0	0	3.60193	3.57168	0.865706	3.5868020	2.11045	0.00596317	0	3.5868	LYZ	tr|F8VV32|F8VV32_HUMAN;tr|A0A0B4J259|A0A0B4J259_HUMAN;sp|P61626|LYSC_HUMAN	tr|F8VV32|F8VV32_HUMAN;tr|A0A0B4J259|A0A0B4J259_HUMAN;sp|P61626|LYSC_HUMAN	1;1;1	1;1;1	1;1;1	tr|F8VV32|F8VV32_HUMAN Lysozyme OS=Homo sapiens GN=LYZ PE=1 SV=1;tr|A0A0B4J259|A0A0B4J259_HUMAN Lysozyme OS=Homo sapiens GN=LYZ PE=1 SV=1;sp|P61626|LYSC_HUMAN Lysozyme C OS=Homo sapiens GN=LYZ PE=1 SV=1	3	1
ARF4	-2.45605	3.6948	-2.10113	0.0596937	1.22407	0.206632	0.684802	-4.75045	9	1	4.38965	0	4.4821	4.55758	4.82606	4.73083	4.77593	4.69885	4.2243	4.35612	3.29618	0	4.10414	1.64809	0.354683	1.41421	4.519840	1.64809	ARF4	tr|C9JPM4|C9JPM4_HUMAN;sp|P18085|ARF4_HUMAN;tr|F5H1V1|F5H1V1_HUMAN;tr|F5H6T5|F5H6T5_HUMAN;tr|F8WDB3|F8WDB3_HUMAN;tr|F5H0C7|F5H0C7_HUMAN;tr|C9JAK5|C9JAK5_HUMAN	tr|C9JPM4|C9JPM4_HUMAN;sp|P18085|ARF4_HUMAN;tr|F5H1V1|F5H1V1_HUMAN;tr|F5H6T5|F5H6T5_HUMAN;tr|F8WDB3|F8WDB3_HUMAN;tr|F5H0C7|F5H0C7_HUMAN;tr|C9JAK5|C9JAK5_HUMAN	2;2;1;1;1;1;1	1;1;0;0;0;0;1	1;1;0;0;0;0;1	tr|C9JPM4|C9JPM4_HUMAN ADP-ribosylation factor 4 (Fragment) OS=Homo sapiens GN=ARF4 PE=1 SV=1;sp|P18085|ARF4_HUMAN ADP-ribosylation factor 4 OS=Homo sapiens GN=ARF4 PE=1 SV=3;tr|F5H1V1|F5H1V1_HUMAN ADP-ribosylation factor 3 (Fragment) OS=Homo sapiens GN=AR	7	2
EEF2	2.6561	1.29647	2.08523	0.0613549	1.21215	0.208304	0.681303	-4.77588	2	2	0	0	4.25947	4.27843	0	0	0	0	0	0	3.5268	3.49297	0.85379	3.50989	2.10819	0.00681604	0	3.50989	EEF2	sp|P13639|EF2_HUMAN;tr|K7EJ74|K7EJ74_HUMAN;tr|K7EP67|K7EP67_HUMAN;sp|Q15029|U5S1_HUMAN	sp|P13639|EF2_HUMAN	14;1;1;1	14;1;1;1	14;1;1;1	sp|P13639|EF2_HUMAN Elongation factor 2 OS=Homo sapiens GN=EEF2 PE=1 SV=4	4	14
REEP6	-2.50745	3.80391	-2.07974	0.061938	1.20804	0.208304	0.681303	-4.78464	9	1	4.50765	0	4.61858	4.67643	4.96115	4.8806	4.9184	4.85281	4.3205	4.48207	0	3.42873	4.221820	1.71437	0.354955	1.41421	4.64751	1.71437	REEP6	tr|A8MXN1|A8MXN1_HUMAN;tr|A8MWX0|A8MWX0_HUMAN;sp|Q96HR9|REEP6_HUMAN	tr|A8MXN1|A8MXN1_HUMAN;tr|A8MWX0|A8MWX0_HUMAN;sp|Q96HR9|REEP6_HUMAN	2;2;2	2;2;2	2;2;2	tr|A8MXN1|A8MXN1_HUMAN Receptor expression-enhancing protein (Fragment) OS=Homo sapiens GN=REEP6 PE=1 SV=2;tr|A8MWX0|A8MWX0_HUMAN Receptor expression-enhancing protein (Fragment) OS=Homo sapiens GN=REEP6 PE=1 SV=2;sp|Q96HR9|REEP6_HUMAN Receptor expression-	3	2
CCT5	-2.39229	3.62816	-2.07341	0.0626176	1.2033	0.208304	0.681303	-4.79473	9	1	4.19209	0	4.23855	4.26694	4.78305	4.69615	4.75943	4.68644	4.25668	4.38939	0	3.26916	4.02687	1.63458	0.356241	1.41421	4.32817	1.63458	CCT5	tr|E7ENZ3|E7ENZ3_HUMAN;tr|B7ZAR1|B7ZAR1_HUMAN;tr|E9PCA1|E9PCA1_HUMAN;sp|P48643|TCPE_HUMAN	tr|E7ENZ3|E7ENZ3_HUMAN;tr|B7ZAR1|B7ZAR1_HUMAN;tr|E9PCA1|E9PCA1_HUMAN;sp|P48643|TCPE_HUMAN	5;5;5;5	5;5;5;5	5;5;5;5	tr|E7ENZ3|E7ENZ3_HUMAN T-complex protein 1 subunit epsilon OS=Homo sapiens GN=CCT5 PE=1 SV=1;tr|B7ZAR1|B7ZAR1_HUMAN T-complex protein 1 subunit epsilon OS=Homo sapiens GN=CCT5 PE=1 SV=1;tr|E9PCA1|E9PCA1_HUMAN T-complex protein 1 subunit epsilon OS=Homo sap	4	5
GPI	2.57007	1.25889	2.07152	0.0628217	1.20189	0.208304	0.681303	-4.79774	2	2	3.99839	0	0	0	0	0	0	4.30709	0	0	3.456	3.34524	0.830548	3.40062	2.11000460	0.0230309	0	3.40062	GPI	tr|K7EQ48|K7EQ48_HUMAN;sp|P06744|G6PI_HUMAN;tr|A0A0A0MTS2|A0A0A0MTS2_HUMAN;tr|K7ELR7|K7ELR7_HUMAN;tr|K7EP41|K7EP41_HUMAN;tr|K7EPY4|K7EPY4_HUMAN;tr|A0A0J9YXP8|A0A0J9YXP8_HUMAN;tr|A0A0J9YX90|A0A0J9YX90_HUMAN;tr|A0A0J9YYH3|A0A0J9YYH3_HUMAN;tr|K7ERK8|K7ERK8_HUMAN;tr|K7ERC6|K7ERC6_HUMAN;tr|K7ENA0|K7ENA0_HUMAN;tr|K7EIL4|K7EIL4_HUMAN;sp|Q8N196|SIX5_HUMAN	tr|K7EQ48|K7EQ48_HUMAN;sp|P06744|G6PI_HUMAN;tr|A0A0A0MTS2|A0A0A0MTS2_HUMAN;tr|K7ELR7|K7ELR7_HUMAN;tr|K7EP41|K7EP41_HUMAN;tr|K7EPY4|K7EPY4_HUMAN;tr|A0A0J9YXP8|A0A0J9YXP8_HUMAN;tr|A0A0J9YX90|A0A0J9YX90_HUMAN;tr|A0A0J9YYH3|A0A0J9YYH3_HUMAN;tr|K7ERK8|K7ERK8_HUMAN;tr|K7ERC6|K7ERC6_HUMAN;tr|K7ENA0|K7ENA0_HUMAN	4;4;4;3;3;3;3;3;3;2;2;2;1;1	4;4;4;3;3;3;3;3;3;2;2;2;1;1	4;4;4;3;3;3;3;3;3;2;2;2;1;1	tr|K7EQ48|K7EQ48_HUMAN Glucose-6-phosphate isomerase OS=Homo sapiens GN=GPI PE=1 SV=2;sp|P06744|G6PI_HUMAN Glucose-6-phosphate isomerase OS=Homo sapiens GN=GPI PE=1 SV=4;tr|A0A0A0MTS2|A0A0A0MTS2_HUMAN Glucose-6-phosphate isomerase (Fragment) OS=Homo sapien	14	4
APRT	-2.36348	3.61442	-2.05911	0.0641775	1.19262	0.210582	0.676578	-4.81747	9	1	4.29569	0	4.32254	4.22448	4.64481	4.59162	4.79027	4.62392	4.22941	4.3606	0	3.2897	4.00833	1.64485	0.354806	1.41421	4.34157	1.64485	APRT	tr|H3BQF1|H3BQF1_HUMAN;sp|P07741|APT_HUMAN;tr|H3BSW3|H3BSW3_HUMAN;tr|H3BQZ9|H3BQZ9_HUMAN;tr|H3BQB1|H3BQB1_HUMAN	tr|H3BQF1|H3BQF1_HUMAN;sp|P07741|APT_HUMAN;tr|H3BSW3|H3BSW3_HUMAN;tr|H3BQZ9|H3BQZ9_HUMAN;tr|H3BQB1|H3BQB1_HUMAN	3;3;2;2;2	3;3;2;2;2	3;3;2;2;2	tr|H3BQF1|H3BQF1_HUMAN Adenine phosphoribosyltransferase (Fragment) OS=Homo sapiens GN=APRT PE=1 SV=6;sp|P07741|APT_HUMAN Adenine phosphoribosyltransferase OS=Homo sapiens GN=APRT PE=1 SV=2;tr|H3BSW3|H3BSW3_HUMAN Adenine phosphoribosyltransferase OS=Homo s	5	3
HSP90AA1	-2.40071	3.68456	-2.05034	0.0651525	1.18607	0.211578	0.67453	-4.83138	9	1	4.33499	0	4.41228	4.47356	4.80249	4.75817	4.78087	4.67534	4.23246	4.37667	0	3.36794	4.08468	1.683970	0.354917	1.41421	4.44292	1.683970	HSP90AA1	sp|P07900|HS90A_HUMAN;tr|G3V2J8|G3V2J8_HUMAN;sp|Q14568|HS902_HUMAN;sp|Q58FG0|HS905_HUMAN	sp|P07900|HS90A_HUMAN	24;5;5;3	12;2;1;1	12;2;1;1	sp|P07900|HS90A_HUMAN Heat shock protein HSP 90-alpha OS=Homo sapiens GN=HSP90AA1 PE=1 SV=5	4	24
VDAC2	-3.19	2.65834	-2.03669	0.0666976	1.17589	0.214385	0.668805	-4.85298	7	0	4.19219	0	0	0	4.85671	4.71795	4.88635	4.79677	4.14443	4.30562	0	0	3.19	0	0.695175	0	4.24891	0	VDAC2	tr|A0A0A0MR02|A0A0A0MR02_HUMAN;sp|P45880|VDAC2_HUMAN;tr|A2A3S1|A2A3S1_HUMAN;tr|Q5JSD2|Q5JSD2_HUMAN;tr|Q5JSD1|Q5JSD1_HUMAN	tr|A0A0A0MR02|A0A0A0MR02_HUMAN;sp|P45880|VDAC2_HUMAN;tr|A2A3S1|A2A3S1_HUMAN;tr|Q5JSD2|Q5JSD2_HUMAN;tr|Q5JSD1|Q5JSD1_HUMAN	2;2;1;1;1	2;2;1;1;1	2;2;1;1;1	tr|A0A0A0MR02|A0A0A0MR02_HUMAN Voltage-dependent anion-selective channel protein 2 (Fragment) OS=Homo sapiens GN=VDAC2 PE=1 SV=1;sp|P45880|VDAC2_HUMAN Voltage-dependent anion-selective channel protein 2 OS=Homo sapiens GN=VDAC2 PE=1 SV=2;tr|A2A3S1|A2A3S1_H	5	2
CKB	-2.35591	3.68178	-2.00919	0.0699156	1.15543	0.222459	0.652751	-4.89632	9	1	4.3361	0	4.4176	4.40069	4.7774	4.70162	4.72113	4.71147	4.28265	4.39562	0	3.43704	4.07443	1.718520	0.354269	1.41421	4.40914	1.718520	CKB	sp|P12277|KCRB_HUMAN;tr|H0YJG0|H0YJG0_HUMAN;tr|G3V4N7|G3V4N7_HUMAN;tr|G3V461|G3V461_HUMAN;tr|G3V2I1|G3V2I1_HUMAN;sp|P06732|KCRM_HUMAN	sp|P12277|KCRB_HUMAN;tr|H0YJG0|H0YJG0_HUMAN;tr|G3V4N7|G3V4N7_HUMAN	6;3;3;2;1;1	6;3;3;2;1;1	6;3;3;2;1;1	sp|P12277|KCRB_HUMAN Creatine kinase B-type OS=Homo sapiens GN=CKB PE=1 SV=1;tr|H0YJG0|H0YJG0_HUMAN Creatine kinase B-type (Fragment) OS=Homo sapiens GN=CKB PE=1 SV=1;tr|G3V4N7|G3V4N7_HUMAN Creatine kinase B-type (Fragment) OS=Homo sapiens GN=CKB PE=1 SV=1	6	6
RHOA	-2.27477	3.55681	-1.99865	0.0711874	1.1476	0.223391	0.650935	-4.91286	9	1	4.25793	0	4.27134	4.43406	4.56148	4.63794	4.58315	4.56904	3.92383	4.12066	0	3.32234	3.93594	1.661170	0.35624	1.41421	4.3527	1.661170	RHOA	sp|P61586|RHOA_HUMAN;tr|E9PLA2|E9PLA2_HUMAN;tr|C9JRM1|C9JRM1_HUMAN;tr|Q5JR06|Q5JR06_HUMAN;tr|Q5JR07|Q5JR07_HUMAN;tr|E9PN11|E9PN11_HUMAN;tr|C9JNR4|C9JNR4_HUMAN;tr|E9PQH6|E9PQH6_HUMAN;tr|C9JX21|C9JX21_HUMAN;tr|Q5JR08|Q5JR08_HUMAN;sp|P08134|RHOC_HUMAN;tr|Q5JR05|Q5JR05_HUMAN;tr|U3KQA9|U3KQA9_HUMAN;tr|U3KQV3|U3KQV3_HUMAN	sp|P61586|RHOA_HUMAN	3;1;1;1;1;1;1;1;1;1;1;1;1;1	3;1;1;1;1;1;1;1;1;1;1;1;1;1	3;1;1;1;1;1;1;1;1;1;1;1;1;1	sp|P61586|RHOA_HUMAN Transforming protein RhoA OS=Homo sapiens GN=RHOA PE=1 SV=1	14	3
ANXA1	-2.33552	3.6596	-1.99505	0.0716269	1.14492	0.223391	0.650935	-4.9185	9	1	4.27116	0	4.43643	4.48204	4.80051	4.67541	4.79059	4.66539	4.15502	4.21195	0	3.42666	4.048850	1.71333	0.356074	1.41421	4.45923	1.71333	ANXA1	sp|P04083|ANXA1_HUMAN;tr|Q5T3N1|Q5T3N1_HUMAN;tr|Q5T3N0|Q5T3N0_HUMAN	sp|P04083|ANXA1_HUMAN	8;3;1	8;3;1	8;3;1	sp|P04083|ANXA1_HUMAN Annexin A1 OS=Homo sapiens GN=ANXA1 PE=1 SV=2	3	8
ALDOA	-2.35348	3.71186	-1.98848	0.0724346	1.14005	0.223695	0.650343	-4.92878	9	1	4.44842	0	4.44658	4.52654	4.71347	4.66698	4.80623	4.77486	4.25984	4.39813	0	3.50126	4.1041	1.75063	0.354025	1.41421	4.48748	1.75063	ALDOA	sp|P04075|ALDOA_HUMAN;tr|J3KPS3|J3KPS3_HUMAN;tr|H3BQN4|H3BQN4_HUMAN;tr|H3BUH7|H3BUH7_HUMAN;tr|H3BMQ8|H3BMQ8_HUMAN;tr|H3BR04|H3BR04_HUMAN;tr|H3BPS8|H3BPS8_HUMAN;tr|H3BR68|H3BR68_HUMAN;tr|H3BU78|H3BU78_HUMAN	sp|P04075|ALDOA_HUMAN;tr|J3KPS3|J3KPS3_HUMAN;tr|H3BQN4|H3BQN4_HUMAN;tr|H3BUH7|H3BUH7_HUMAN;tr|H3BMQ8|H3BMQ8_HUMAN;tr|H3BR04|H3BR04_HUMAN;tr|H3BPS8|H3BPS8_HUMAN	13;13;11;8;7;7;7;5;3	13;13;11;8;7;7;7;5;3	13;13;11;8;7;7;7;5;3	sp|P04075|ALDOA_HUMAN Fructose-bisphosphate aldolase A OS=Homo sapiens GN=ALDOA PE=1 SV=2;tr|J3KPS3|J3KPS3_HUMAN Fructose-bisphosphate aldolase OS=Homo sapiens GN=ALDOA PE=1 SV=1;tr|H3BQN4|H3BQN4_HUMAN Fructose-bisphosphate aldolase OS=Homo sapiens GN=ALDO	9	13
COL6A3	2.49837	1.26285	1.97758	0.0737945	1.13198	0.223799	0.650142	-4.94581	2	2	0	0	4.17464	4.28986	0	0	0	0	0	0	3.42461	3.26504	0.84645	3.34482	2.10843	0.0337334	0	3.34482	COL6A3	sp|P12111|CO6A3_HUMAN;tr|E7ENL6|E7ENL6_HUMAN;tr|C9JNG9|C9JNG9_HUMAN	sp|P12111|CO6A3_HUMAN;tr|E7ENL6|E7ENL6_HUMAN	45;44;5	45;44;5	45;44;5	sp|P12111|CO6A3_HUMAN Collagen alpha-3(VI) chain OS=Homo sapiens GN=COL6A3 PE=1 SV=5;tr|E7ENL6|E7ENL6_HUMAN Collagen alpha-3(VI) chain OS=Homo sapiens GN=COL6A3 PE=1 SV=2	3	45
CYFIP1	-2.37051	3.73666	-1.97683	0.0738892	1.13142	0.223799	0.650142	-4.94698	9	1	4.41197	0	4.23119	4.51205	4.94437	4.89988	4.86505	4.77477	4.2731	4.40508	0	3.52247	4.13174	1.76124	0.357175	1.41421	4.462010	1.76124	CYFIP1	tr|A0A0G2JR96|A0A0G2JR96_HUMAN;tr|A0A0G2JQT1|A0A0G2JQT1_HUMAN;sp|Q7L576|CYFP1_HUMAN	tr|A0A0G2JR96|A0A0G2JR96_HUMAN;tr|A0A0G2JQT1|A0A0G2JQT1_HUMAN;sp|Q7L576|CYFP1_HUMAN	1;1;1	1;1;1	1;1;1	tr|A0A0G2JR96|A0A0G2JR96_HUMAN Cytoplasmic FMR1-interacting protein 1 (Fragment) OS=Homo sapiens GN=CYFIP1 PE=1 SV=2;tr|A0A0G2JQT1|A0A0G2JQT1_HUMAN Cytoplasmic FMR1-interacting protein 1 (Fragment) OS=Homo sapiens GN=CYFIP1 PE=1 SV=2;sp|Q7L576|CYFP1_HUMAN	3	1
CCT8	2.65989	1.63616	1.95783	0.0763187	1.11737	0.226999	0.643976	-4.97654	3	2	3.89774	0	0	4.0546	0	0	0	0	0	3.97608	3.90501	3.80046	1.19284	3.85273	1.61045130	0.019188	0	3.85273	CCT8	sp|P50990|TCPQ_HUMAN;tr|H7C4C8|H7C4C8_HUMAN;tr|H7C2U0|H7C2U0_HUMAN	sp|P50990|TCPQ_HUMAN;tr|H7C4C8|H7C4C8_HUMAN	10;5;1	10;5;1	10;5;1	sp|P50990|TCPQ_HUMAN T-complex protein 1 subunit theta OS=Homo sapiens GN=CCT8 PE=1 SV=4;tr|H7C4C8|H7C4C8_HUMAN T-complex protein 1 subunit theta (Fragment) OS=Homo sapiens GN=CCT8 PE=1 SV=1	3	10
PSMD2	-2.29328	3.66145	-1.9573	0.0763871	1.11698	0.226999	0.643976	-4.97736	9	1	4.27315	0	4.37022	4.47179	4.71031	4.69658	4.71995	4.64117	4.22956	4.32393	0	3.50076	4.04366	1.75038	0.354483	1.41421	4.421	1.75038	PSMD2	sp|Q13200|PSMD2_HUMAN	sp|Q13200|PSMD2_HUMAN	1	1	1	sp|Q13200|PSMD2_HUMAN 26S proteasome non-ATPase regulatory subunit 2 OS=Homo sapiens GN=PSMD2 PE=1 SV=3	1	1
YWHAQ	2.56608	1.32159	1.92478	0.0807231	1.093	0.237643	0.624075	-5.02765	2	2	0	0	0	0	4.43254	0	4.50655	0	0	0	3.52747	3.39251	0.89391	3.45999	2.10828	0.0275831	0	3.45999	YWHAQ	sp|P27348|1433T_HUMAN;tr|E9PG15|E9PG15_HUMAN	sp|P27348|1433T_HUMAN;tr|E9PG15|E9PG15_HUMAN	8;6	4;4	4;4	sp|P27348|1433T_HUMAN 14-3-3 protein theta OS=Homo sapiens GN=YWHAQ PE=1 SV=1;tr|E9PG15|E9PG15_HUMAN 14-3-3 protein theta (Fragment) OS=Homo sapiens GN=YWHAQ PE=1 SV=1	2	8
JUP	2.6772	1.68756	1.8943	0.0849911	1.07063	0.247891	0.60574	-5.07439	3	2	4.06047	0	4.13728	4.21581	0	0	0	0	0	0	3.97553	3.86159	1.24136	3.918560	1.61042	0.020562	0	3.91856	JUP	sp|P14923|PLAK_HUMAN;tr|C9JTX4|C9JTX4_HUMAN;tr|C9J826|C9J826_HUMAN;tr|C9JK18|C9JK18_HUMAN;tr|C9JKY1|C9JKY1_HUMAN;tr|C9JPI2|C9JPI2_HUMAN;tr|K7ERP3|K7ERP3_HUMAN	sp|P14923|PLAK_HUMAN	10;4;4;4;4;1;1	10;4;4;4;4;1;1	10;4;4;4;4;1;1	sp|P14923|PLAK_HUMAN Junction plakoglobin OS=Homo sapiens GN=JUP PE=1 SV=3	7	10
RPS23	2.51112	1.58876	1.88366	0.0865298	1.06283	0.250063	0.60195	-5.09063	3	2	0	0	3.99464	0	0	0	0	0	3.86171	3.84601	3.72516	3.63755	1.17023	3.68136	1.61049	0.016827	0	3.68136	RPS23	tr|D6RD47|D6RD47_HUMAN;sp|P62266|RS23_HUMAN;tr|D6RDJ2|D6RDJ2_HUMAN;tr|D6RIX0|D6RIX0_HUMAN;tr|D6R9I7|D6R9I7_HUMAN	tr|D6RD47|D6RD47_HUMAN;sp|P62266|RS23_HUMAN;tr|D6RDJ2|D6RDJ2_HUMAN;tr|D6RIX0|D6RIX0_HUMAN;tr|D6R9I7|D6R9I7_HUMAN	3;3;2;2;2	3;3;2;2;2	3;3;2;2;2	tr|D6RD47|D6RD47_HUMAN 40S ribosomal protein S23 OS=Homo sapiens GN=RPS23 PE=1 SV=1;sp|P62266|RS23_HUMAN 40S ribosomal protein S23 OS=Homo sapiens GN=RPS23 PE=1 SV=3;tr|D6RDJ2|D6RDJ2_HUMAN 40S ribosomal protein S23 OS=Homo sapiens GN=RPS23 PE=1 SV=1;tr|D6R	5	3
RPL7	2.54012	1.63531	1.84065	0.0930139	1.03145	0.26577	0.575494	-5.15577	3	2	0	0	4.09222	0	0	0	0	0	4.02801	3.99937	3.81045	3.69371	1.211960	3.75208	1.61026	0.0220017	0	3.75208	RPL7	sp|P18124|RL7_HUMAN;tr|A8MUD9|A8MUD9_HUMAN	sp|P18124|RL7_HUMAN;tr|A8MUD9|A8MUD9_HUMAN	4;3	4;3	4;3	sp|P18124|RL7_HUMAN 60S ribosomal protein L7 OS=Homo sapiens GN=RPL7 PE=1 SV=1;tr|A8MUD9|A8MUD9_HUMAN 60S ribosomal protein L7 OS=Homo sapiens GN=RPL7 PE=1 SV=1	2	4
FDPS	2.71361	1.74635	1.83657	0.0936524	1.02848	0.26577	0.575494	-5.16192	3	2	0	0	0	0	0	0	4.72643	0	4.0218	4.19258	4.06124	3.95415	1.294080	4.00769	1.61571	0.0188948	0	4.00769	FDPS	sp|P14324|FPPS_HUMAN;tr|A0A087X1D8|A0A087X1D8_HUMAN;tr|A0A087X090|A0A087X090_HUMAN;tr|A0A087WVN4|A0A087WVN4_HUMAN;tr|A0A087WTP2|A0A087WTP2_HUMAN	sp|P14324|FPPS_HUMAN;tr|A0A087X1D8|A0A087X1D8_HUMAN;tr|A0A087X090|A0A087X090_HUMAN;tr|A0A087WVN4|A0A087WVN4_HUMAN	4;2;2;2;1	4;2;2;2;1	4;2;2;2;1	sp|P14324|FPPS_HUMAN Farnesyl pyrophosphate synthase OS=Homo sapiens GN=FDPS PE=1 SV=4;tr|A0A087X1D8|A0A087X1D8_HUMAN Farnesyl pyrophosphate synthase (Fragment) OS=Homo sapiens GN=FDPS PE=1 SV=1;tr|A0A087X090|A0A087X090_HUMAN Farnesyl diphosphate synthase	5	4
UGP2	2.4827	1.6087	1.82469	0.0955317	1.01985	0.267604	0.572507	-5.17976	3	2	0	0	4.02072	0	0	0	0	0	3.96723	3.96117	3.69015	3.66508	1.19491	3.67761	1.6102	0.00482041	0	3.67761	UGP2	sp|Q16851|UGPA_HUMAN;tr|A0A087WYS1|A0A087WYS1_HUMAN;tr|E7EUC7|E7EUC7_HUMAN;tr|C9J6Q0|C9J6Q0_HUMAN	sp|Q16851|UGPA_HUMAN;tr|A0A087WYS1|A0A087WYS1_HUMAN;tr|E7EUC7|E7EUC7_HUMAN	4;3;3;1	4;3;3;1	4;3;3;1	sp|Q16851|UGPA_HUMAN UTP--glucose-1-phosphate uridylyltransferase OS=Homo sapiens GN=UGP2 PE=1 SV=5;tr|A0A087WYS1|A0A087WYS1_HUMAN UTP--glucose-1-phosphate uridylyltransferase OS=Homo sapiens GN=UGP2 PE=1 SV=1;tr|E7EUC7|E7EUC7_HUMAN UTP--glucose-1-phosphat	4	4
MIF	2.51914	1.63117	1.82178	0.0959977	1.01774	0.267604	0.572507	-5.18412	3	2	0	0	4.0207	0	0	0	0	4.33984	3.75261	0	3.81624	3.64468	1.21131	3.73046	1.61421	0.0325198	0	3.73046	MIF	sp|P14174|MIF_HUMAN	sp|P14174|MIF_HUMAN	2	2	2	sp|P14174|MIF_HUMAN Macrophage migration inhibitory factor OS=Homo sapiens GN=MIF PE=1 SV=4	1	2
PEBP1	2.50588	1.64328	1.79509	0.100366	0.998415	0.277326	0.557009	-5.22394	3	2	4.1323	0	0	4.19395	0	0	0	0	3.93012	0	3.74309	3.71994	1.22564	3.73152	1.61103	0.00438604	0	3.73152	PEBP1	sp|P30086|PEBP1_HUMAN	sp|P30086|PEBP1_HUMAN	3	3	3	sp|P30086|PEBP1_HUMAN Phosphatidylethanolamine-binding protein 1 OS=Homo sapiens GN=PEBP1 PE=1 SV=3	1	3
VCP	2.48633	1.63512	1.78671	0.101774	0.992362	0.278773	0.554749	-5.23638	3	2	0	0	0	0	0	0	0	4.31352	3.9217	3.97214	3.75557	3.65857	1.22074	3.70707	1.61226	0.0185029	0	3.70707	VCP	sp|P55072|TERA_HUMAN;tr|C9JUP7|C9JUP7_HUMAN;tr|C9IZA5|C9IZA5_HUMAN	sp|P55072|TERA_HUMAN	37;6;6	37;6;6	37;6;6	sp|P55072|TERA_HUMAN Transitional endoplasmic reticulum ATPase OS=Homo sapiens GN=VCP PE=1 SV=4	3	37
SERPINB12	2.40633	1.59456	1.76925	0.104766	0.97978	0.284494	0.545928	-5.26218	3	2	4.14158	0	0	0	0	0	0	0	3.81205	3.98141	3.61194	3.58773	1.1935	3.59983	1.61147	0.00475635	0	3.59983	SERPINB12	sp|Q96P63|SPB12_HUMAN	sp|Q96P63|SPB12_HUMAN	2	2	2	sp|Q96P63|SPB12_HUMAN Serpin B12 OS=Homo sapiens GN=SERPINB12 PE=1 SV=1	1	2
MYH14	2.44733	1.62832	1.76058	0.106282	0.973542	0.284999	0.545156	-5.27495	3	2	4.17529	0	0	0	0	0	0	0	3.91591	4.11312	3.68231	3.65321	1.22043	3.66776	1.611	0.00560915	0	3.66776	MYH14	sp|Q7Z406|MYH14_HUMAN;tr|A1L2Z2|A1L2Z2_HUMAN;tr|M0QY43|M0QY43_HUMAN	sp|Q7Z406|MYH14_HUMAN;tr|A1L2Z2|A1L2Z2_HUMAN	4;3;1	2;1;1	2;1;1	sp|Q7Z406|MYH14_HUMAN Myosin-14 OS=Homo sapiens GN=MYH14 PE=1 SV=2;tr|A1L2Z2|A1L2Z2_HUMAN MYH14 protein OS=Homo sapiens GN=MYH14 PE=1 SV=1	3	4
RPS8	2.52905	1.68546	1.75786	0.106762	0.971585	0.284999	0.545156	-5.27896	3	2	4.15876	0	4.19791	4.28281	0	0	0	0	0	0	3.85491	3.73108	1.26395	3.79299	1.61033	0.0230856	0	3.79299	RPS8	tr|Q5JR95|Q5JR95_HUMAN;sp|P62241|RS8_HUMAN	tr|Q5JR95|Q5JR95_HUMAN;sp|P62241|RS8_HUMAN	7;7	7;7	7;7	tr|Q5JR95|Q5JR95_HUMAN 40S ribosomal protein S8 OS=Homo sapiens GN=RPS8 PE=1 SV=1;sp|P62241|RS8_HUMAN 40S ribosomal protein S8 OS=Homo sapiens GN=RPS8 PE=1 SV=2	2	7
FN1	2.3957	1.61003	1.73654	0.110587	0.956295	0.292731	0.533531	-5.31017	3	2	0	0	4.20899	0	0	0	0	0	3.93266	3.96577	3.68747	3.52541	1.21074	3.60644	1.61122	0.0317745	0	3.60644	FN1	sp|P02751|FINC_HUMAN;tr|H0Y7Z1|H0Y7Z1_HUMAN;tr|H0Y4K8|H0Y4K8_HUMAN	sp|P02751|FINC_HUMAN	68;29;4	68;29;4	68;29;4	sp|P02751|FINC_HUMAN Fibronectin OS=Homo sapiens GN=FN1 PE=1 SV=4	3	68
RAN	2.46052	1.67028	1.71367	0.114828	0.939951	0.298227	0.525454	-5.34342	3	2	0	0	0	0	0	0	0	4.4263	4.04694	4.12865	3.77715	3.66427	1.260190	3.72071	1.61188	0.0214524	0	3.72071	RAN	sp|P62826|RAN_HUMAN;tr|B5MDF5|B5MDF5_HUMAN;tr|J3KQE5|J3KQE5_HUMAN;tr|H0YFC6|H0YFC6_HUMAN;tr|F5H018|F5H018_HUMAN;tr|A0A087X0W0|A0A087X0W0_HUMAN;tr|B4DV51|B4DV51_HUMAN	sp|P62826|RAN_HUMAN;tr|B5MDF5|B5MDF5_HUMAN;tr|J3KQE5|J3KQE5_HUMAN;tr|H0YFC6|H0YFC6_HUMAN;tr|F5H018|F5H018_HUMAN	5;5;4;3;3;1;1	5;5;4;3;3;1;1	5;5;4;3;3;1;1	sp|P62826|RAN_HUMAN GTP-binding nuclear protein Ran OS=Homo sapiens GN=RAN PE=1 SV=3;tr|B5MDF5|B5MDF5_HUMAN GTP-binding nuclear protein Ran OS=Homo sapiens GN=RAN PE=1 SV=1;tr|J3KQE5|J3KQE5_HUMAN GTP-binding nuclear protein Ran (Fragment) OS=Homo sapiens G	7	5
DSTN	2.44654	1.66384	1.7111	0.115315	0.938115	0.298227	0.525454	-5.34715	3	2	4.10488	0	4.18553	4.27038	0	0	0	0	0	0	3.72136	3.68388	1.25608	3.702620	1.610452500	0.00715707	0	3.70262	DSTN	sp|P60981|DEST_HUMAN;tr|F6RFD5|F6RFD5_HUMAN	sp|P60981|DEST_HUMAN;tr|F6RFD5|F6RFD5_HUMAN	4;3	3;2	3;2	sp|P60981|DEST_HUMAN Destrin OS=Homo sapiens GN=DSTN PE=1 SV=3;tr|F6RFD5|F6RFD5_HUMAN Destrin OS=Homo sapiens GN=DSTN PE=1 SV=1	2	4
PDCD6IP	2.48849	1.69265	1.70826	0.115852	0.936097	0.298227	0.525454	-5.35124	3	2	0	0	0	0	4.39923	0	0	4.41747	0	3.96237	3.81034	3.72245	1.27791	3.7664	1.61295560	0.0165014	0	3.7664	PDCD6IP	sp|Q8WUM4|PDC6I_HUMAN;tr|C9IZF9|C9IZF9_HUMAN;tr|F8WEQ7|F8WEQ7_HUMAN;tr|F8WBR8|F8WBR8_HUMAN;tr|F8WDK9|F8WDK9_HUMAN	sp|Q8WUM4|PDC6I_HUMAN	15;2;1;1;1	15;2;1;1;1	15;2;1;1;1	sp|Q8WUM4|PDC6I_HUMAN Programmed cell death 6-interacting protein OS=Homo sapiens GN=PDCD6IP PE=1 SV=1	5	15
PCCA	2.28769	1.55855	1.70432	0.116604	0.933288	0.298227	0.525454	-5.35694	3	2	4.08535	0	0	0	0	0	0	0	3.71908	3.9683	3.52883	3.40109	1.17727	3.464960	1.61189	0.0260688	0	3.46496	PCCA	sp|P05165|PCCA_HUMAN;tr|H0Y5U0|H0Y5U0_HUMAN;tr|Q5JTW6|Q5JTW6_HUMAN	sp|P05165|PCCA_HUMAN;tr|H0Y5U0|H0Y5U0_HUMAN;tr|Q5JTW6|Q5JTW6_HUMAN	4;2;2	4;2;2	4;2;2	sp|P05165|PCCA_HUMAN Propionyl-CoA carboxylase alpha chain, mitochondrial OS=Homo sapiens GN=PCCA PE=1 SV=4;tr|H0Y5U0|H0Y5U0_HUMAN Propionyl-CoA carboxylase alpha chain, mitochondrial (Fragment) OS=Homo sapiens GN=PCCA PE=1 SV=1;tr|Q5JTW6|Q5JTW6_HUMAN Prop	3	4
ALDH7A1	2.51798	1.71878	1.70018	0.117397	0.930342	0.298227	0.525454	-5.36291	3	2	0	0	0	0	4.52802	4.4499	0	0	0	4.01327	3.85816	3.77605	1.29912	3.8171	1.6133	0.0152113	0	3.8171	ALDH7A1	tr|H0YHM6|H0YHM6_HUMAN;tr|A0A0J9YWF7|A0A0J9YWF7_HUMAN;tr|F8VS02|F8VS02_HUMAN;sp|P49419|AL7A1_HUMAN;tr|F8VVF2|F8VVF2_HUMAN	tr|H0YHM6|H0YHM6_HUMAN;tr|A0A0J9YWF7|A0A0J9YWF7_HUMAN;tr|F8VS02|F8VS02_HUMAN;sp|P49419|AL7A1_HUMAN;tr|F8VVF2|F8VVF2_HUMAN	2;2;2;2;1	2;2;2;2;1	2;2;2;2;1	tr|H0YHM6|H0YHM6_HUMAN Alpha-aminoadipic semialdehyde dehydrogenase (Fragment) OS=Homo sapiens GN=ALDH7A1 PE=1 SV=6;tr|A0A0J9YWF7|A0A0J9YWF7_HUMAN Alpha-aminoadipic semialdehyde dehydrogenase OS=Homo sapiens GN=ALDH7A1 PE=1 SV=1;tr|F8VS02|F8VS02_HUMAN Alph	5	2
HNRNPU	2.45568	1.68792	1.68585	0.120184	0.920154	0.302864	0.518753	-5.38353	3	2	4.29108	0	4.45541	0	0	0	0	0	4.03992	0	3.7471	3.72154	1.27864	3.73432	1.612	0.0048391	0	3.73432	HNRNPU	sp|Q00839|HNRPU_HUMAN;tr|Q5RI18|Q5RI18_HUMAN	sp|Q00839|HNRPU_HUMAN	6;2	6;2	6;2	sp|Q00839|HNRPU_HUMAN Heterogeneous nuclear ribonucleoprotein U OS=Homo sapiens GN=HNRNPU PE=1 SV=6	2	6
UBA1	2.39366	1.66119	1.66429	0.124488	0.904874	0.309159	0.509819	-5.41436	3	2	4.01612	0	0	4.16905	0	0	4.43725	0	0	0	3.68271	3.6291	1.26224	3.6559	1.6121200	0.0103688	0	3.6559	UBA1	sp|P22314|UBA1_HUMAN;tr|Q5JRR9|Q5JRR9_HUMAN;tr|Q5JRS0|Q5JRS0_HUMAN;tr|Q5JRS2|Q5JRS2_HUMAN;tr|Q5JRR6|Q5JRR6_HUMAN	sp|P22314|UBA1_HUMAN;tr|Q5JRR9|Q5JRR9_HUMAN;tr|Q5JRS0|Q5JRS0_HUMAN	3;2;2;1;1	3;2;2;1;1	3;2;2;1;1	sp|P22314|UBA1_HUMAN Ubiquitin-like modifier-activating enzyme 1 OS=Homo sapiens GN=UBA1 PE=1 SV=3;tr|Q5JRR9|Q5JRR9_HUMAN Ubiquitin-like modifier-activating enzyme 1 (Fragment) OS=Homo sapiens GN=UBA1 PE=1 SV=6;tr|Q5JRS0|Q5JRS0_HUMAN Ubiquitin-like modifie	5	3
EIF3D	2.41922	1.68139	1.66262	0.124825	0.903699	0.309159	0.509819	-5.41672	3	2	4.37111	0	0	0	0	0	0	0	4.12994	4.28082	3.72589	3.66893	1.27819	3.69741	1.61078	0.0108937	0	3.69741	EIF3D	sp|O15371|EIF3D_HUMAN	sp|O15371|EIF3D_HUMAN	2	2	2	sp|O15371|EIF3D_HUMAN Eukaryotic translation initiation factor 3 subunit D OS=Homo sapiens GN=EIF3D PE=1 SV=1	1	2
NPEPPS	2.45553	1.70877	1.65869	0.125626	0.900919	0.309159	0.509819	-5.42232	3	2	4.28231	0	0	0	0	4.57485	0	0	0	4.13802	3.7811	3.72899	1.29952	3.75505	1.612175900	0.00981241	0	3.75505	NPEPPS	tr|E9PLK3|E9PLK3_HUMAN;sp|P55786|PSA_HUMAN;tr|E9PP11|E9PP11_HUMAN;sp|A6NEC2|PSAL_HUMAN	tr|E9PLK3|E9PLK3_HUMAN;sp|P55786|PSA_HUMAN	3;3;1;1	3;3;1;1	3;3;1;1	tr|E9PLK3|E9PLK3_HUMAN Puromycin-sensitive aminopeptidase OS=Homo sapiens GN=NPEPPS PE=1 SV=1;sp|P55786|PSA_HUMAN Puromycin-sensitive aminopeptidase OS=Homo sapiens GN=NPEPPS PE=1 SV=2	4	3
S100A11	2.33845	1.96725	1.62185	0.133358	0.87498	0.325642	0.48726	-5.47433	4	2	0	0	3.8137	4.05218	0	4.17656	0	0	3.73269	0	3.93127	3.90065	1.57751	3.91596	1.2932	0.0055282	0	3.91596	S100A11	sp|P31949|S10AB_HUMAN	sp|P31949|S10AB_HUMAN	2	2	2	sp|P31949|S10AB_HUMAN Protein S100-A11 OS=Homo sapiens GN=S100A11 PE=1 SV=2	1	2
RPL12	2.24341	1.6223	1.57862	0.142964	0.844774	0.346412	0.460406	-5.53446	3	2	4.0863	0	4.1691	4.22862	0	0	0	0	0	0	3.52486	3.45876	1.2484	3.491810	1.61038	0.0133855	0	3.49181	RPL12	sp|P30050|RL12_HUMAN	sp|P30050|RL12_HUMAN	4	4	4	sp|P30050|RL12_HUMAN 60S ribosomal protein L12 OS=Homo sapiens GN=RPL12 PE=1 SV=1	1	4
VAT1	2.24431	1.64491	1.5514	0.149319	0.825884	0.359051	0.444844	-5.5718	3	2	0	0	4.27418	0	0	0	0	0	4.12566	4.30878	3.55735	3.473	1.27086	3.51518	1.61056	0.0169664	0	3.51518	VAT1	sp|Q99536|VAT1_HUMAN;tr|K7EJM4|K7EJM4_HUMAN;tr|K7ESA3|K7ESA3_HUMAN;tr|K7ENX2|K7ENX2_HUMAN;tr|K7EM19|K7EM19_HUMAN;tr|K7ER81|K7ER81_HUMAN;tr|K7ERT7|K7ERT7_HUMAN	sp|Q99536|VAT1_HUMAN	6;2;2;2;2;1;1	6;2;2;2;2;1;1	6;2;2;2;2;1;1	sp|Q99536|VAT1_HUMAN Synaptic vesicle membrane protein VAT-1 homolog OS=Homo sapiens GN=VAT1 PE=1 SV=2	7	6
COPB2	2.17562	1.60597	1.53635	0.152938	0.815485	0.360136	0.443533	-5.59227	3	2	4.11362	0	4.13955	4.18049	0	0	0	0	0	0	3.56737	3.2706	1.24337	3.41899	1.6102	0.061378	0	3.41899	COPB2	sp|P35606|COPB2_HUMAN;tr|D6RBZ7|D6RBZ7_HUMAN;tr|D6RCL6|D6RCL6_HUMAN;tr|D6RBG7|D6RBG7_HUMAN;tr|D6RBT6|D6RBT6_HUMAN;tr|D6R997|D6R997_HUMAN	sp|P35606|COPB2_HUMAN;tr|D6RBZ7|D6RBZ7_HUMAN;tr|D6RCL6|D6RCL6_HUMAN;tr|D6RBG7|D6RBG7_HUMAN;tr|D6RBT6|D6RBT6_HUMAN;tr|D6R997|D6R997_HUMAN	3;2;2;2;2;2	3;2;2;2;2;2	3;2;2;2;2;2	sp|P35606|COPB2_HUMAN Coatomer subunit beta OS=Homo sapiens GN=COPB2 PE=1 SV=2;tr|D6RBZ7|D6RBZ7_HUMAN Coatomer subunit beta (Fragment) OS=Homo sapiens GN=COPB2 PE=1 SV=1;tr|D6RCL6|D6RCL6_HUMAN Coatomer subunit beta (Fragment) OS=Homo sapiens GN=COPB2 PE	6	3
APEH	-1.70748	4.98987	-1.53602	0.153018	0.815256	0.360136	0.443533	-5.59272	10	2	4.58867	9.68881	4.66173	4.79483	5.05363	5.03742	5.01852	4.93978	4.39442	4.56673	3.63034	3.5036	5.27445	3.566970	0.297232	0.0251253	4.8673	3.566970	APEH	tr|C9JLK2|C9JLK2_HUMAN;tr|H7C393|H7C393_HUMAN;tr|H7C1U0|H7C1U0_HUMAN;sp|P13798|ACPH_HUMAN;tr|C9JIF9|C9JIF9_HUMAN	tr|C9JLK2|C9JLK2_HUMAN;tr|H7C393|H7C393_HUMAN;tr|H7C1U0|H7C1U0_HUMAN;sp|P13798|ACPH_HUMAN;tr|C9JIF9|C9JIF9_HUMAN	1;1;1;1;1	1;1;1;1;1	1;1;1;1;1	tr|C9JLK2|C9JLK2_HUMAN Acylamino-acid-releasing enzyme (Fragment) OS=Homo sapiens GN=APEH PE=1 SV=1;tr|H7C393|H7C393_HUMAN Acylamino-acid-releasing enzyme (Fragment) OS=Homo sapiens GN=APEH PE=1 SV=1;tr|H7C1U0|H7C1U0_HUMAN Acylamino-acid-releasing enzyme (	5	1
RPL14	2.29981	1.69488	1.53527	0.153201	0.814739	0.360136	0.443533	-5.59374	3	2	0	0	0	0	4.55274	0	4.64751	0	3.91552	0	3.63335	3.58944	1.31158	3.61139	1.6165	0.00859712	0	3.61139	RPL14	tr|E7EPB3|E7EPB3_HUMAN;sp|P50914|RL14_HUMAN	tr|E7EPB3|E7EPB3_HUMAN;sp|P50914|RL14_HUMAN	1;1	1;1	1;1	tr|E7EPB3|E7EPB3_HUMAN 60S ribosomal protein L14 OS=Homo sapiens GN=RPL14 PE=1 SV=1;sp|P50914|RL14_HUMAN 60S ribosomal protein L14 OS=Homo sapiens GN=RPL14 PE=1 SV=4	2	1
PKM	2.20545	1.67508	1.48223	0.166585	0.778364	0.388698	0.410388	-5.66482	3	2	0	0	4.42115	0	0	0	0	0	4.27149	4.3824	3.57978	3.44613	1.3075	3.51296	1.6104	0.0269015	0	3.51296	PKM	sp|P14618|KPYM_HUMAN;tr|H3BTN5|H3BTN5_HUMAN;tr|B4DNK4|B4DNK4_HUMAN;tr|H3BQ34|H3BQ34_HUMAN;tr|H3BR70|H3BR70_HUMAN;tr|H3BT25|H3BT25_HUMAN;tr|H3BUW1|H3BUW1_HUMAN;tr|H3BTJ2|H3BTJ2_HUMAN;tr|H3BU13|H3BU13_HUMAN;tr|H3BN34|H3BN34_HUMAN;tr|H3BQZ3|H3BQZ3_HUMAN	sp|P14618|KPYM_HUMAN;tr|H3BTN5|H3BTN5_HUMAN;tr|B4DNK4|B4DNK4_HUMAN;tr|H3BQ34|H3BQ34_HUMAN;tr|H3BR70|H3BR70_HUMAN	18;16;14;12;9;7;7;7;2;1;1	18;16;14;12;9;7;7;7;2;1;1	17;15;13;12;8;7;7;7;2;1;1	sp|P14618|KPYM_HUMAN Pyruvate kinase PKM OS=Homo sapiens GN=PKM PE=1 SV=4;tr|H3BTN5|H3BTN5_HUMAN Pyruvate kinase (Fragment) OS=Homo sapiens GN=PKM PE=1 SV=1;tr|B4DNK4|B4DNK4_HUMAN Pyruvate kinase OS=Homo sapiens GN=PKM PE=1 SV=1;tr|H3BQ34|H3BQ34_HUMAN Pyru	11	18
FTL	2.33627	2.12695	1.47417	0.168704	0.772874	0.390748	0.408103	-5.67548	4	2	4.37477	0	0	4.45363	0	0	0	0	4.20435	4.34298	4.10856	4.03913	1.73757	4.07385	1.29146	0.0120513	0	4.07385	FTL	sp|P02792|FRIL_HUMAN;tr|A0A087X1B9|A0A087X1B9_HUMAN	sp|P02792|FRIL_HUMAN;tr|A0A087X1B9|A0A087X1B9_HUMAN	2;2	2;2	2;2	sp|P02792|FRIL_HUMAN Ferritin light chain OS=Homo sapiens GN=FTL PE=1 SV=2;tr|A0A087X1B9|A0A087X1B9_HUMAN Ferritin OS=Homo sapiens GN=FTL PE=1 SV=1	2	2
PSMD3	-1.7367	5.1095	-1.43438	0.179508	0.745916	0.412737	0.384326	-5.72753	10	2	4.70967	10.2316	4.80199	4.90686	5.12642	5.05111	5.05136	4.9606	4.47923	4.67065	3.68734	3.63717	5.39895	3.66225	0.3167	0.00968656	4.93373	3.66225	PSMD3	sp|O43242|PSMD3_HUMAN;tr|H0YGV8|H0YGV8_HUMAN	sp|O43242|PSMD3_HUMAN;tr|H0YGV8|H0YGV8_HUMAN	2;1	2;1	2;1	sp|O43242|PSMD3_HUMAN 26S proteasome non-ATPase regulatory subunit 3 OS=Homo sapiens GN=PSMD3 PE=1 SV=2;tr|H0YGV8|H0YGV8_HUMAN 26S proteasome non-ATPase regulatory subunit 3 (Fragment) OS=Homo sapiens GN=PSMD3 PE=1 SV=2	2	2
RPS4X	2.27166	2.11989	1.42908	0.180989	0.742348	0.413126	0.383917	-5.73438	4	2	4.13754	0	0	4.24625	0	0	4.54858	4.48046	0	0	4.06295	3.96294	1.74128	4.01294	1.29259	0.017623	0	4.01294	RPS4X	sp|P62701|RS4X_HUMAN;tr|C9JEH7|C9JEH7_HUMAN;sp|Q8TD47|RS4Y2_HUMAN;sp|P22090|RS4Y1_HUMAN;tr|A6NH36|A6NH36_HUMAN	sp|P62701|RS4X_HUMAN;tr|C9JEH7|C9JEH7_HUMAN;sp|Q8TD47|RS4Y2_HUMAN;sp|P22090|RS4Y1_HUMAN	8;5;5;5;2	8;5;5;5;2	8;5;5;5;2	sp|P62701|RS4X_HUMAN 40S ribosomal protein S4, X isoform OS=Homo sapiens GN=RPS4X PE=1 SV=2;tr|C9JEH7|C9JEH7_HUMAN 40S ribosomal protein S4, Y isoform 1 (Fragment) OS=Homo sapiens GN=RPS4Y1 PE=1 SV=1;sp|Q8TD47|RS4Y2_HUMAN 40S ribosomal protein S4, Y isofor	5	8
PKP2	-1.96493	3.18575	-1.38833	0.192739	0.715031	0.435498	0.361014	-5.78656	8	1	4.21121	0	4.23576	4.43107	4.67172	4.6475	0	4.67178	4.05723	4.20609	0	3.09662	3.51324	1.54831	0.530681	1.41421	4.22349	1.54831	PKP2	sp|Q99959|PKP2_HUMAN;tr|B8QGS9|B8QGS9_HUMAN	sp|Q99959|PKP2_HUMAN;tr|B8QGS9|B8QGS9_HUMAN	2;1	2;1	2;1	sp|Q99959|PKP2_HUMAN Plakophilin-2 OS=Homo sapiens GN=PKP2 PE=1 SV=2;tr|B8QGS9|B8QGS9_HUMAN Plakophilin-2 OS=Homo sapiens GN=PKP2 PE=1 SV=1	2	2
PSMD13	2.10173	2.01274	1.38557	0.193554	0.713197	0.435498	0.361014	-5.79004	4	2	4.27259	0	4.17721	0	0	0	0	0	4.03354	4.14121	3.81826	3.71011	1.66246	3.76419	1.29145	0.0203163	0	3.76419	PSMD13	tr|H0YD73|H0YD73_HUMAN;tr|E9PL38|E9PL38_HUMAN;tr|J3KNQ3|J3KNQ3_HUMAN;sp|Q9UNM6|PSD13_HUMAN;tr|A0A087WUL9|A0A087WUL9_HUMAN	tr|H0YD73|H0YD73_HUMAN;tr|E9PL38|E9PL38_HUMAN;tr|J3KNQ3|J3KNQ3_HUMAN;sp|Q9UNM6|PSD13_HUMAN;tr|A0A087WUL9|A0A087WUL9_HUMAN	2;2;2;2;2	2;2;2;2;2	2;2;2;2;2	tr|H0YD73|H0YD73_HUMAN 26S proteasome non-ATPase regulatory subunit 13 (Fragment) OS=Homo sapiens GN=PSMD13 PE=1 SV=1;tr|E9PL38|E9PL38_HUMAN 26S proteasome non-ATPase regulatory subunit 13 (Fragment) OS=Homo sapiens GN=PSMD13 PE=1 SV=1;tr|J3KNQ3|J3KNQ3_HUM	5	2
FGA	2.07142	1.69931	1.34412	0.206198	0.685715	0.460656	0.336623	-5.84195	3	2	0	0	4.4072	4.44647	0	0	0	4.68705	0	0	3.49763	3.35335	1.35407	3.42549	1.61102	0.0297828	0	3.42549	FGA	sp|P02671|FIBA_HUMAN;tr|A0A087WUA0|A0A087WUA0_HUMAN	sp|P02671|FIBA_HUMAN	24;9	24;9	24;9	sp|P02671|FIBA_HUMAN Fibrinogen alpha chain OS=Homo sapiens GN=FGA PE=1 SV=2	2	24
FLNA	1.98197	1.95184	1.33813	0.208082	0.681765	0.461591	0.335743	-5.84936	4	2	0	0	4.0221	0	0	0	0	4.24949	3.88106	4.06241	3.73872	3.46823	1.62151	3.60348	1.29213	0.0530778	0	3.60348	FLNA	tr|Q5HY54|Q5HY54_HUMAN;tr|Q60FE5|Q60FE5_HUMAN;sp|P21333|FLNA_HUMAN;tr|A0A087WWY3|A0A087WWY3_HUMAN;tr|F8WE98|F8WE98_HUMAN;tr|H0Y5C6|H0Y5C6_HUMAN	tr|Q5HY54|Q5HY54_HUMAN;tr|Q60FE5|Q60FE5_HUMAN;sp|P21333|FLNA_HUMAN;tr|A0A087WWY3|A0A087WWY3_HUMAN	32;32;32;31;7;1	32;32;32;31;7;1	29;29;29;28;6;1	tr|Q5HY54|Q5HY54_HUMAN Filamin-A OS=Homo sapiens GN=FLNA PE=1 SV=1;tr|Q60FE5|Q60FE5_HUMAN Filamin A OS=Homo sapiens GN=FLNA PE=1 SV=1;sp|P21333|FLNA_HUMAN Filamin-A OS=Homo sapiens GN=FLNA PE=1 SV=4;tr|A0A087WWY3|A0A087WWY3_HUMAN Filamin-A OS=Homo sapiens	6	32
KPNB1	1.4306	0.641569	1.30978	0.217187	0.663166	0.473527	0.324655	-5.88411	1	1	0	0	0	0	0	0	0	0	4.03135	0	0	3.66748	0.403135	1.83374	3.16228	1.41421	0	1.83374	KPNB1	tr|J3QR48|J3QR48_HUMAN;sp|Q14974|IMB1_HUMAN	tr|J3QR48|J3QR48_HUMAN;sp|Q14974|IMB1_HUMAN	2;2	2;2	2;2	tr|J3QR48|J3QR48_HUMAN Importin subunit beta-1 (Fragment) OS=Homo sapiens GN=KPNB1 PE=1 SV=6;sp|Q14974|IMB1_HUMAN Importin subunit beta-1 OS=Homo sapiens GN=KPNB1 PE=1 SV=2	2	2
ANXA11	1.41444	0.635126	1.30759	0.217904	0.661734	0.473527	0.324655	-5.88677	1	1	0	0	0	0	0	0	0	0	3.99385	0	0	3.62766	0.399385	1.81383	3.16228	1.41421	0	1.81383	ANXA11	sp|P50995|ANX11_HUMAN;tr|H0Y6E1|H0Y6E1_HUMAN	sp|P50995|ANX11_HUMAN;tr|H0Y6E1|H0Y6E1_HUMAN	3;2	3;2	3;2	sp|P50995|ANX11_HUMAN Annexin A11 OS=Homo sapiens GN=ANXA11 PE=1 SV=1;tr|H0Y6E1|H0Y6E1_HUMAN Annexin A11 (Fragment) OS=Homo sapiens GN=ANXA11 PE=1 SV=1	2	3
RTCB	1.92329	1.93238	1.30738	0.217973	0.661598	0.473527	0.324655	-5.88703	4	2	0	0	3.96602	0	0	4.18264	0	0	3.94769	4.02194	3.56545	3.50479	1.61183	3.535120	1.29156	0.012133	0	3.53512	RTCB	sp|Q9Y3I0|RTCB_HUMAN	sp|Q9Y3I0|RTCB_HUMAN	2	2	2	sp|Q9Y3I0|RTCB_HUMAN tRNA-splicing ligase RtcB homolog OS=Homo sapiens GN=RTCB PE=1 SV=1	1	2
RPS3	1.87576	2.24348	1.30165	0.219856	0.657861	0.474348	0.323903	-5.89397	5	2	3.82196	0	3.74314	0	3.95559	0	0	4.11578	3.67204	0	3.87195	3.74127	1.93085	3.806610	1.05586	0.0242761	1.83602	3.80661	RPS3	tr|E9PL09|E9PL09_HUMAN;sp|P23396|RS3_HUMAN;tr|E9PPU1|E9PPU1_HUMAN;tr|H0YEU2|H0YEU2_HUMAN;tr|E9PQ96|E9PQ96_HUMAN;tr|E9PJH4|E9PJH4_HUMAN;tr|F2Z2S8|F2Z2S8_HUMAN;tr|E9PK82|E9PK82_HUMAN;tr|H0YCJ7|H0YCJ7_HUMAN;tr|H0YF32|H0YF32_HUMAN;tr|E9PQX2|E9PQX2_HUMAN;tr|E9PSF4|E9PSF4_HUMAN;tr|H0YES8|H0YES8_HUMAN;tr|E9PJN9|E9PJN9_HUMAN	tr|E9PL09|E9PL09_HUMAN;sp|P23396|RS3_HUMAN;tr|E9PPU1|E9PPU1_HUMAN;tr|H0YEU2|H0YEU2_HUMAN;tr|E9PQ96|E9PQ96_HUMAN;tr|E9PJH4|E9PJH4_HUMAN;tr|F2Z2S8|F2Z2S8_HUMAN;tr|E9PK82|E9PK82_HUMAN;tr|H0YCJ7|H0YCJ7_HUMAN	9;9;7;7;5;5;5;5;5;4;2;2;1;1	9;9;7;7;5;5;5;5;5;4;2;2;1;1	9;9;7;7;5;5;5;5;5;4;2;2;1;1	tr|E9PL09|E9PL09_HUMAN 40S ribosomal protein S3 OS=Homo sapiens GN=RPS3 PE=1 SV=1;sp|P23396|RS3_HUMAN 40S ribosomal protein S3 OS=Homo sapiens GN=RPS3 PE=1 SV=2;tr|E9PPU1|E9PPU1_HUMAN 40S ribosomal protein S3 OS=Homo sapiens GN=RPS3 PE=1 SV=1;tr|H0YEU2|H0Y	14	9
LGALS3	2.02683	2.05721	1.29253	0.222885	0.651918	0.477344	0.321168	-5.90499	4	2	4.30559	0	4.35522	0	0	0	0	0	4.19218	4.34101	3.79215	3.70032	1.719400	3.74623	1.29123	0.0173323	0	3.74623	LGALS3	sp|P17931|LEG3_HUMAN;tr|G3V3R6|G3V3R6_HUMAN	sp|P17931|LEG3_HUMAN;tr|G3V3R6|G3V3R6_HUMAN	3;2	3;2	3;2	sp|P17931|LEG3_HUMAN Galectin-3 OS=Homo sapiens GN=LGALS3 PE=1 SV=5;tr|G3V3R6|G3V3R6_HUMAN Galectin OS=Homo sapiens GN=LGALS3 PE=1 SV=1	2	3
EIF3F	-1.84011	3.1992	-1.28837	0.224276	0.649217	0.477344	0.321168	-5.90998	8	1	4.12388	0	4.24898	4.27124	4.60675	4.54383	4.68385	4.59681	3.98347	0	3.33154	0	3.50588	1.66577	0.531056	1.41421	4.260110	1.66577	EIF3F	sp|O00303|EIF3F_HUMAN;tr|H0YDT6|H0YDT6_HUMAN	sp|O00303|EIF3F_HUMAN;tr|H0YDT6|H0YDT6_HUMAN	2;1	2;1	2;1	sp|O00303|EIF3F_HUMAN Eukaryotic translation initiation factor 3 subunit F OS=Homo sapiens GN=EIF3F PE=1 SV=1;tr|H0YDT6|H0YDT6_HUMAN Eukaryotic translation initiation factor 3 subunit F (Fragment) OS=Homo sapiens GN=EIF3F PE=1 SV=1	2	2
SPTBN1	2.03437	2.07908	1.28183	0.226479	0.644971	0.478799	0.319847	-5.91783	4	2	4.48857	0	4.35738	0	0	0	0	0	4.22269	4.3315	3.8119	3.73686	1.74002	3.77438	1.2915	0.0140581	0	3.77438	SPTBN1	tr|A0A087WUZ3|A0A087WUZ3_HUMAN;sp|Q01082|SPTB2_HUMAN;tr|F8W6C1|F8W6C1_HUMAN	tr|A0A087WUZ3|A0A087WUZ3_HUMAN;sp|Q01082|SPTB2_HUMAN	5;5;1	5;5;1	5;5;1	tr|A0A087WUZ3|A0A087WUZ3_HUMAN Spectrin beta chain, non-erythrocytic 1 OS=Homo sapiens GN=SPTBN1 PE=1 SV=1;sp|Q01082|SPTB2_HUMAN Spectrin beta chain, non-erythrocytic 1 OS=Homo sapiens GN=SPTBN1 PE=1 SV=2	3	5
PRDX1	2.00895	2.0709	1.2682	0.231126	0.63615	0.482218	0.316756	-5.93408	4	2	4.38245	0	4.42449	4.39829	0	0	0	0	4.15548	0	3.85835	3.63169	1.73607	3.74502	1.29166	0.0427964	0	3.74502	PRDX1	sp|Q06830|PRDX1_HUMAN;tr|A0A0A0MSI0|A0A0A0MSI0_HUMAN;tr|A0A0A0MRQ5|A0A0A0MRQ5_HUMAN	sp|Q06830|PRDX1_HUMAN;tr|A0A0A0MSI0|A0A0A0MSI0_HUMAN;tr|A0A0A0MRQ5|A0A0A0MRQ5_HUMAN	8;8;5	8;8;5	5;5;2	sp|Q06830|PRDX1_HUMAN Peroxiredoxin-1 OS=Homo sapiens GN=PRDX1 PE=1 SV=1;tr|A0A0A0MSI0|A0A0A0MSI0_HUMAN Peroxiredoxin-1 (Fragment) OS=Homo sapiens GN=PRDX1 PE=1 SV=1;tr|A0A0A0MRQ5|A0A0A0MRQ5_HUMAN Peroxiredoxin-1 OS=Homo sapiens GN=PRDX1 PE=1 SV=1	3	8
PRMT5	2.00167	2.06283	1.26811	0.231159	0.63609	0.482218	0.316756	-5.93419	4	2	0	0	4.23161	4.35208	0	4.56739	0	0	0	4.14113	3.76865	3.69314	1.72922	3.7309	1.29246150	0.0143109	0	3.7309	PRMT5	tr|G3V507|G3V507_HUMAN;tr|G3V2F5|G3V2F5_HUMAN;tr|G3V580|G3V580_HUMAN;tr|G3V2L6|G3V2L6_HUMAN;tr|G3V2X6|G3V2X6_HUMAN;tr|C9JSX3|C9JSX3_HUMAN;sp|O14744|ANM5_HUMAN	tr|G3V507|G3V507_HUMAN;tr|G3V2F5|G3V2F5_HUMAN;tr|G3V580|G3V580_HUMAN;tr|G3V2L6|G3V2L6_HUMAN;tr|G3V2X6|G3V2X6_HUMAN;tr|C9JSX3|C9JSX3_HUMAN;sp|O14744|ANM5_HUMAN	1;1;1;1;1;1;1	1;1;1;1;1;1;1	1;1;1;1;1;1;1	tr|G3V507|G3V507_HUMAN Protein arginine N-methyltransferase 5 OS=Homo sapiens GN=PRMT5 PE=1 SV=1;tr|G3V2F5|G3V2F5_HUMAN Protein arginine N-methyltransferase 5 OS=Homo sapiens GN=PRMT5 PE=1 SV=1;tr|G3V580|G3V580_HUMAN Protein arginine N-methyltransferase 5	7	1
CFL1	1.96514	2.0619	1.23876	0.241433	0.617204	0.495164	0.305251	-5.96875	4	2	0	0	4.18603	0	0	4.57737	4.61185	0	3.96849	0	3.71285	3.68617	1.73437	3.69951	1.29516	0.00509969	0	3.69951	CFL1	tr|E9PP50|E9PP50_HUMAN;sp|P23528|COF1_HUMAN;tr|G3V1A4|G3V1A4_HUMAN;tr|E9PK25|E9PK25_HUMAN;tr|E9PQB7|E9PQB7_HUMAN;tr|E9PLJ3|E9PLJ3_HUMAN;tr|E9PS23|E9PS23_HUMAN;sp|Q9Y281|COF2_HUMAN	tr|E9PP50|E9PP50_HUMAN;sp|P23528|COF1_HUMAN;tr|G3V1A4|G3V1A4_HUMAN;tr|E9PK25|E9PK25_HUMAN;tr|E9PQB7|E9PQB7_HUMAN;tr|E9PLJ3|E9PLJ3_HUMAN;tr|E9PS23|E9PS23_HUMAN	8;8;7;7;6;5;5;2	8;8;7;7;6;5;5;2	7;7;6;6;5;5;5;1	tr|E9PP50|E9PP50_HUMAN Cofilin-1 (Fragment) OS=Homo sapiens GN=CFL1 PE=1 SV=6;sp|P23528|COF1_HUMAN Cofilin-1 OS=Homo sapiens GN=CFL1 PE=1 SV=3;tr|G3V1A4|G3V1A4_HUMAN Cofilin 1 (Non-muscle), isoform CRA_a OS=Homo sapiens GN=CFL1 PE=1 SV=1;tr|E9PK25|E9PK25_H	8	8
ANXA5	1.29019	0.607663	1.23395	0.243151	0.614125	0.495164	0.305251	-5.97435	1	1	3.92631	0	0	0	0	0	0	0	0	0	3.36564	0	0.392631	1.68282	3.16228	1.41421	0	1.68282	ANXA5	sp|P08758|ANXA5_HUMAN;tr|E9PHT9|E9PHT9_HUMAN;tr|D6RBE9|D6RBE9_HUMAN;tr|D6RBL5|D6RBL5_HUMAN;tr|D6RCN3|D6RCN3_HUMAN	sp|P08758|ANXA5_HUMAN;tr|E9PHT9|E9PHT9_HUMAN;tr|D6RBE9|D6RBE9_HUMAN;tr|D6RBL5|D6RBL5_HUMAN	7;5;4;4;2	7;5;4;4;2	7;5;4;4;2	sp|P08758|ANXA5_HUMAN Annexin A5 OS=Homo sapiens GN=ANXA5 PE=1 SV=2;tr|E9PHT9|E9PHT9_HUMAN Annexin OS=Homo sapiens GN=ANXA5 PE=1 SV=1;tr|D6RBE9|D6RBE9_HUMAN Annexin OS=Homo sapiens GN=ANXA5 PE=1 SV=1;tr|D6RBL5|D6RBL5_HUMAN Annexin OS=Homo sapiens GN=ANXA5	5	7
DPYSL2	-1.76694	3.1872	-1.23327	0.243393	0.613691	0.495164	0.305251	-5.97514	8	1	3.93003	0	0	3.95036	4.71655	4.67245	4.68308	4.52774	4.09452	4.24217	0	3.42951	3.48169	1.71475	0.533904	1.41421	4.16835	1.71475	DPYSL2	sp|Q16555|DPYL2_HUMAN	sp|Q16555|DPYL2_HUMAN	4	3	3	sp|Q16555|DPYL2_HUMAN Dihydropyrimidinase-related protein 2 OS=Homo sapiens GN=DPYSL2 PE=1 SV=1	1	4
ILF3	1.28775	0.607078	1.23255	0.243652	0.61323	0.495164	0.305251	-5.97598	1	1	0	0	0	0	0	0	0	0	3.92453	0	3.3604	0	0.392453	1.6802	3.16228	1.41421	0	1.6802	ILF3	sp|Q12906|ILF3_HUMAN	sp|Q12906|ILF3_HUMAN	2	2	2	sp|Q12906|ILF3_HUMAN Interleukin enhancer-binding factor 3 OS=Homo sapiens GN=ILF3 PE=1 SV=3	1	2
WARS	1.28966	0.614098	1.21805	0.248896	0.603982	0.502579	0.298796	-5.99275	1	1	0	0	0	0	0	0	0	0	0	3.99154	0	3.37764	0.399154	1.6888180	3.16228	1.41421	0	1.68882	WARS	tr|H0YJP3|H0YJP3_HUMAN;sp|P23381|SYWC_HUMAN	tr|H0YJP3|H0YJP3_HUMAN;sp|P23381|SYWC_HUMAN	1;1	1;1	1;1	tr|H0YJP3|H0YJP3_HUMAN Tryptophan--tRNA ligase, cytoplasmic (Fragment) OS=Homo sapiens GN=WARS PE=1 SV=1;sp|P23381|SYWC_HUMAN Tryptophan--tRNA ligase, cytoplasmic OS=Homo sapiens GN=WARS PE=1 SV=2	2	1
CCT6A	1.893	2.02743	1.21023	0.251766	0.599002	0.505136	0.296591	-6.00175	4	2	0	0	4.26886	0	0	0	0	4.62116	4.0676	4.16167	3.65273	3.55712	1.71193	3.60493	1.29357	0.018754	0	3.60493	CCT6A	sp|P40227|TCPZ_HUMAN;sp|Q92526|TCPW_HUMAN	sp|P40227|TCPZ_HUMAN	4;1	4;1	4;1	sp|P40227|TCPZ_HUMAN T-complex protein 1 subunit zeta OS=Homo sapiens GN=CCT6A PE=1 SV=3	2	4
MAPK3	1.88706	2.03594	1.20094	0.255203	0.593113	0.508792	0.29346	-6.01237	4	2	4.09057	0	4.25232	4.35571	0	0	4.51574	0	0	0	3.64376	3.57323	1.72143	3.6085	1.29238	0.013822	0	3.6085	MAPK3	tr|E9PJF0|E9PJF0_HUMAN;tr|E9PQW4|E9PQW4_HUMAN;sp|P27361|MK03_HUMAN;tr|B3KR49|B3KR49_HUMAN	tr|E9PJF0|E9PJF0_HUMAN;tr|E9PQW4|E9PQW4_HUMAN;sp|P27361|MK03_HUMAN;tr|B3KR49|B3KR49_HUMAN	2;2;2;1	1;1;1;0	1;1;1;0	tr|E9PJF0|E9PJF0_HUMAN Mitogen-activated protein kinase OS=Homo sapiens GN=MAPK3 PE=1 SV=1;tr|E9PQW4|E9PQW4_HUMAN Mitogen-activated protein kinase OS=Homo sapiens GN=MAPK3 PE=1 SV=1;sp|P27361|MK03_HUMAN Mitogen-activated protein kinase 3 OS=Homo sapiens GN	4	2
ACTN1	1.36549	0.669914	1.17666	0.264371	0.577786	0.523048	0.281459	-6.03983	1	1	0	0	0	4.42333	0	0	0	0	0	0	3.61564	0	0.442333	1.80782	3.16228	1.41421	0	1.80782	ACTN1	tr|H9KV75|H9KV75_HUMAN;sp|P12814|ACTN1_HUMAN;tr|H0YJ11|H0YJ11_HUMAN;tr|H0YJW3|H0YJW3_HUMAN;tr|H7C5W8|H7C5W8_HUMAN;tr|G3V2E8|G3V2E8_HUMAN;tr|G3V5M4|G3V5M4_HUMAN;tr|G3V2X9|G3V2X9_HUMAN;tr|G3V2W4|G3V2W4_HUMAN;tr|G3V2N5|G3V2N5_HUMAN;sp|P35609|ACTN2_HUMAN;sp|Q08043|ACTN3_HUMAN;tr|A0A087WSZ2|A0A087WSZ2_HUMAN;tr|F6THM6|F6THM6_HUMAN	tr|H9KV75|H9KV75_HUMAN;sp|P12814|ACTN1_HUMAN;tr|H0YJ11|H0YJ11_HUMAN	8;8;4;3;3;2;2;2;2;2;2;2;2;1	2;2;2;1;1;0;0;0;0;0;0;0;0;0	2;2;2;1;1;0;0;0;0;0;0;0;0;0	tr|H9KV75|H9KV75_HUMAN Alpha-actinin-1 OS=Homo sapiens GN=ACTN1 PE=1 SV=1;sp|P12814|ACTN1_HUMAN Alpha-actinin-1 OS=Homo sapiens GN=ACTN1 PE=1 SV=2;tr|H0YJ11|H0YJ11_HUMAN Alpha-actinin-1 (Fragment) OS=Homo sapiens GN=ACTN1 PE=1 SV=1	14	8
DSC1	1.80938	1.98998	1.17326	0.265675	0.575649	0.523048	0.281459	-6.04364	4	2	4.26485	0	0	4.20186	0	0	4.46828	0	3.94916	0	3.51626	3.47934	1.68841	3.497800	1.29307	0.00746255	0	3.4978	DSC1	sp|Q08554|DSC1_HUMAN	sp|Q08554|DSC1_HUMAN	4	4	4	sp|Q08554|DSC1_HUMAN Desmocollin-1 OS=Homo sapiens GN=DSC1 PE=1 SV=2	1	4
DSG1	1.75238	2.31764	1.16072	0.27053	0.567785	0.527405	0.277856	-6.05763	5	2	4.04518	0	4.14029	4.19501	0	0	0	0	3.86162	4.01362	3.82125	3.73465	2.02557	3.77795	1.05494	0.0162085	1.93081	3.77795	DSG1	sp|Q02413|DSG1_HUMAN	sp|Q02413|DSG1_HUMAN	5	5	5	sp|Q02413|DSG1_HUMAN Desmoglein-1 OS=Homo sapiens GN=DSG1 PE=1 SV=2	1	5
CAP1	1.28761	0.639394	1.15891	0.271237	0.566651	0.527405	0.277856	-6.05964	1	1	4.24792	0	0	0	0	0	0	0	0	0	0	3.42481	0.424792	1.71241	3.16228	1.41421	0	1.7124	CAP1	sp|Q01518|CAP1_HUMAN;tr|Q5T0R7|Q5T0R7_HUMAN;tr|Q5T0R6|Q5T0R6_HUMAN;tr|Q5T0R5|Q5T0R5_HUMAN;tr|Q5T0R4|Q5T0R4_HUMAN;tr|Q5T0R3|Q5T0R3_HUMAN;tr|Q5T0R2|Q5T0R2_HUMAN;tr|Q5T0R1|Q5T0R1_HUMAN;tr|Q5T0R9|Q5T0R9_HUMAN;tr|Q5T0R8|Q5T0R8_HUMAN;tr|Q5T0S3|Q5T0S3_HUMAN	sp|Q01518|CAP1_HUMAN;tr|Q5T0R7|Q5T0R7_HUMAN;tr|Q5T0R6|Q5T0R6_HUMAN;tr|Q5T0R5|Q5T0R5_HUMAN;tr|Q5T0R4|Q5T0R4_HUMAN;tr|Q5T0R3|Q5T0R3_HUMAN;tr|Q5T0R2|Q5T0R2_HUMAN;tr|Q5T0R1|Q5T0R1_HUMAN;tr|Q5T0R9|Q5T0R9_HUMAN	5;3;3;3;3;3;3;3;3;2;2	5;3;3;3;3;3;3;3;3;2;2	5;3;3;3;3;3;3;3;3;2;2	sp|Q01518|CAP1_HUMAN Adenylyl cyclase-associated protein 1 OS=Homo sapiens GN=CAP1 PE=1 SV=5;tr|Q5T0R7|Q5T0R7_HUMAN Adenylyl cyclase-associated protein (Fragment) OS=Homo sapiens GN=CAP1 PE=1 SV=1;tr|Q5T0R6|Q5T0R6_HUMAN Adenylyl cyclase-associated protein	11	5
ANXA6	1.84375	2.0785	1.13859	0.279265	0.553983	0.537346	0.269746	-6.08203	4	2	0	0	0	0	4.55737	0	4.62139	4.5513	3.98199	0	3.6758	3.55411	1.7712	3.61496	1.29467	0.0238046	0	3.61496	ANXA6	sp|P08133|ANXA6_HUMAN;tr|E5RK69|E5RK69_HUMAN;tr|E7EMC6|E7EMC6_HUMAN;tr|E5RFF0|E5RFF0_HUMAN;tr|E5RJF5|E5RJF5_HUMAN;tr|E5RI05|E5RI05_HUMAN;tr|E5RK63|E5RK63_HUMAN;tr|H0YC77|H0YC77_HUMAN;tr|E5RIU8|E5RIU8_HUMAN;tr|E5RJR0|E5RJR0_HUMAN	sp|P08133|ANXA6_HUMAN;tr|E5RK69|E5RK69_HUMAN;tr|E7EMC6|E7EMC6_HUMAN	25;17;15;5;4;4;4;3;2;2	25;17;15;5;4;4;4;3;2;2	25;17;15;5;4;4;4;3;2;2	sp|P08133|ANXA6_HUMAN Annexin A6 OS=Homo sapiens GN=ANXA6 PE=1 SV=3;tr|E5RK69|E5RK69_HUMAN Annexin OS=Homo sapiens GN=ANXA6 PE=1 SV=1;tr|E7EMC6|E7EMC6_HUMAN Annexin OS=Homo sapiens GN=ANXA6 PE=1 SV=1	10	25
PYGL	1.89914	2.14672	1.13735	0.279761	0.553212	0.537346	0.269746	-6.08338	4	2	0	0	4.30063	0	0	4.68608	4.70025	4.61501	0	0	3.75296	3.7057	1.8302	3.72933	1.29234	0.00896085	0	3.72933	PYGL	sp|P06737|PYGL_HUMAN;tr|E9PK47|E9PK47_HUMAN;sp|P11217|PYGM_HUMAN	sp|P06737|PYGL_HUMAN;tr|E9PK47|E9PK47_HUMAN	17;16;2	17;16;2	15;14;0	sp|P06737|PYGL_HUMAN Glycogen phosphorylase, liver form OS=Homo sapiens GN=PYGL PE=1 SV=4;tr|E9PK47|E9PK47_HUMAN Alpha-1,4 glucan phosphorylase OS=Homo sapiens GN=PYGL PE=1 SV=1	3	17
YWHAB	1.79663	2.04696	1.12701	0.283923	0.5468	0.542034	0.265973	-6.09465	4	2	4.19716	0	4.35015	4.40561	0	4.52226	0	0	0	0	3.56453	3.52377	1.74752	3.54415	1.29177	0.00813248	0	3.54415	YWHAB	sp|P31946|1433B_HUMAN;tr|Q4VY20|Q4VY20_HUMAN;tr|Q4VY19|Q4VY19_HUMAN;tr|A0A0J9YWE8|A0A0J9YWE8_HUMAN;tr|A0A0J9YWZ2|A0A0J9YWZ2_HUMAN	sp|P31946|1433B_HUMAN;tr|Q4VY20|Q4VY20_HUMAN;tr|Q4VY19|Q4VY19_HUMAN;tr|A0A0J9YWE8|A0A0J9YWE8_HUMAN	9;5;5;5;2	5;3;3;3;1	4;2;2;2;1	sp|P31946|1433B_HUMAN 14-3-3 protein beta/alpha OS=Homo sapiens GN=YWHAB PE=1 SV=3;tr|Q4VY20|Q4VY20_HUMAN 14-3-3 protein beta/alpha (Fragment) OS=Homo sapiens GN=YWHAB PE=1 SV=1;tr|Q4VY19|Q4VY19_HUMAN 14-3-3 protein beta/alpha (Fragment) OS=Homo sapiens GN	5	9
WDR1	1.18612	0.616899	1.09561	0.29685	0.527463	0.5633	0.249261	-6.12834	1	1	4.19212	0	0	0	0	0	0	0	0	0	0	3.21067	0.419212	1.60534	3.16228	1.41421	0	1.60533	WDR1	sp|O75083|WDR1_HUMAN;tr|D6RD66|D6RD66_HUMAN	sp|O75083|WDR1_HUMAN;tr|D6RD66|D6RD66_HUMAN	6;3	6;3	6;3	sp|O75083|WDR1_HUMAN WD repeat-containing protein 1 OS=Homo sapiens GN=WDR1 PE=1 SV=4;tr|D6RD66|D6RD66_HUMAN WD repeat-containing protein 1 (Fragment) OS=Homo sapiens GN=WDR1 PE=1 SV=1	2	6
MVP	1.67351	2.35187	1.08205	0.302572	0.519171	0.570719	0.243577	-6.14266	5	2	4.06041	0	4.20017	4.24312	0	0	0	4.38456	3.84121	0	3.80678	3.68614	2.07295	3.746460	1.05616950	0.0227683	1.9206	3.746460	MVP	sp|Q14764|MVP_HUMAN	sp|Q14764|MVP_HUMAN	2	2	2	sp|Q14764|MVP_HUMAN Major vault protein OS=Homo sapiens GN=MVP PE=1 SV=4	1	2
SFN	1.65809	2.36748	1.06289	0.310799	0.50752	0.582748	0.234519	-6.16265	5	2	0	0	4.15512	4.22951	0	0	0	4.51105	3.97392	4.04169	3.77007	3.72837	2.09113	3.74922	1.05619	0.00786503	1.98696	3.74922	SFN	sp|P31947|1433S_HUMAN	sp|P31947|1433S_HUMAN	3	1	1	sp|P31947|1433S_HUMAN 14-3-3 protein sigma OS=Homo sapiens GN=SFN PE=1 SV=1	1	3
TXN	1.22902	0.658387	1.05841	0.312745	0.50481	0.582927	0.234386	-6.16727	1	1	0	0	0	0	0	4.53551	0	0	0	0	0	3.36513	0.453551	1.68257	3.16228	1.41421	0	1.68257	TXN	sp|P10599|THIO_HUMAN	sp|P10599|THIO_HUMAN	3	3	3	sp|P10599|THIO_HUMAN Thioredoxin OS=Homo sapiens GN=TXN PE=1 SV=3	1	3
SEPT2	1.69821	2.05183	1.0519	0.315591	0.500876	0.58368	0.233825	-6.17398	4	2	4.2145	0	4.39207	4.39889	0	0	4.68253	0	0	0	3.50026	3.43376	1.768800	3.46701	1.29254	0.0135637	0	3.46701	SEPT2	tr|C9J2Q4|C9J2Q4_HUMAN;tr|B5MCX3|B5MCX3_HUMAN;sp|Q15019|SEPT2_HUMAN;tr|H7C310|H7C310_HUMAN;tr|C9IY94|C9IY94_HUMAN;tr|C9J938|C9J938_HUMAN;tr|C9JB25|C9JB25_HUMAN;tr|H7C2Y0|H7C2Y0_HUMAN;tr|B5MD47|B5MD47_HUMAN;tr|C9IZU3|C9IZU3_HUMAN;tr|C9JQJ4|C9JQJ4_HUMAN	tr|C9J2Q4|C9J2Q4_HUMAN;tr|B5MCX3|B5MCX3_HUMAN;sp|Q15019|SEPT2_HUMAN;tr|H7C310|H7C310_HUMAN;tr|C9IY94|C9IY94_HUMAN;tr|C9J938|C9J938_HUMAN;tr|C9JB25|C9JB25_HUMAN;tr|H7C2Y0|H7C2Y0_HUMAN	4;4;4;3;2;2;2;2;1;1;1	4;4;4;3;2;2;2;2;1;1;1	4;4;4;3;2;2;2;2;1;1;1	tr|C9J2Q4|C9J2Q4_HUMAN Septin-2 (Fragment) OS=Homo sapiens GN=SEPT2 PE=1 SV=1;tr|B5MCX3|B5MCX3_HUMAN Septin-2 OS=Homo sapiens GN=SEPT2 PE=1 SV=1;sp|Q15019|SEPT2_HUMAN Septin-2 OS=Homo sapiens GN=SEPT2 PE=1 SV=1;tr|H7C310|H7C310_HUMAN Septin-2 (Fragment) OS	11	4
MTHFD1	1.6474	2.38951	1.0452	0.318542	0.496834	0.58368	0.233825	-6.18084	5	2	4.27026	0	4.2191	4.30596	0	0	0	4.35943	3.99469	0	3.85109	3.6736	2.11495	3.76235	1.05503	0.0333592	1.99735	3.76235	MTHFD1	sp|P11586|C1TC_HUMAN;tr|F5H2F4|F5H2F4_HUMAN	sp|P11586|C1TC_HUMAN;tr|F5H2F4|F5H2F4_HUMAN	2;2	2;2	2;2	sp|P11586|C1TC_HUMAN C-1-tetrahydrofolate synthase, cytoplasmic OS=Homo sapiens GN=MTHFD1 PE=1 SV=3;tr|F5H2F4|F5H2F4_HUMAN C-1-tetrahydrofolate synthase, cytoplasmic OS=Homo sapiens GN=MTHFD1 PE=1 SV=1	2	2
RPL27A	1.63377	2.37044	1.04482	0.318708	0.496607	0.58368	0.233825	-6.18123	5	2	4.22629	0	4.28826	4.34844	0	0	0	0	3.96031	4.1581	3.7596	3.70422	2.098140	3.73191	1.05517	0.0104927	1.98015	3.73191	RPL27A	tr|E9PJD9|E9PJD9_HUMAN;tr|E9PLL6|E9PLL6_HUMAN;tr|E9PLX7|E9PLX7_HUMAN;sp|P46776|RL27A_HUMAN	tr|E9PJD9|E9PJD9_HUMAN;tr|E9PLL6|E9PLL6_HUMAN;tr|E9PLX7|E9PLX7_HUMAN;sp|P46776|RL27A_HUMAN	1;1;1;1	1;1;1;1	1;1;1;1	tr|E9PJD9|E9PJD9_HUMAN 60S ribosomal protein L27a OS=Homo sapiens GN=RPL27A PE=1 SV=1;tr|E9PLL6|E9PLL6_HUMAN 60S ribosomal protein L27a OS=Homo sapiens GN=RPL27A PE=1 SV=1;tr|E9PLX7|E9PLX7_HUMAN 60S ribosomal protein L27a OS=Homo sapiens GN=RPL27A PE=1 SV=	4	1
SBSN	1.58415	2.33965	1.0239	0.328056	0.484052	0.597327	0.223788	-6.20242	5	2	0	0	4.11092	4.15857	0	4.40659	0	0	4.00051	4.07966	3.69781	3.62175	2.07563	3.65978	1.05525	0.0146959	2.00026	3.65978	SBSN	sp|Q6UWP8|SBSN_HUMAN	sp|Q6UWP8|SBSN_HUMAN	1	1	1	sp|Q6UWP8|SBSN_HUMAN Suprabasin OS=Homo sapiens GN=SBSN PE=1 SV=2	1	1
DPYSL3	1.57216	2.35017	1.01058	0.33411	0.476111	0.602519	0.220029	-6.21572	5	2	4.29659	0	4.21161	4.23444	0	0	0	0	3.98516	4.15365	3.6807	3.63991	2.08814	3.66031	1.05477	0.00787939	1.99258	3.66031	DPYSL3	sp|Q14195|DPYL3_HUMAN;tr|H0YBT4|H0YBT4_HUMAN;tr|E9PD68|E9PD68_HUMAN;sp|Q14194|DPYL1_HUMAN;tr|D6RF19|D6RF19_HUMAN	sp|Q14195|DPYL3_HUMAN;tr|H0YBT4|H0YBT4_HUMAN;tr|E9PD68|E9PD68_HUMAN;sp|Q14194|DPYL1_HUMAN	4;2;2;2;1	4;2;2;2;1	2;0;0;0;1	sp|Q14195|DPYL3_HUMAN Dihydropyrimidinase-related protein 3 OS=Homo sapiens GN=DPYSL3 PE=1 SV=1;tr|H0YBT4|H0YBT4_HUMAN Dihydropyrimidinase-related protein 3 (Fragment) OS=Homo sapiens GN=DPYSL3 PE=1 SV=1;tr|E9PD68|E9PD68_HUMAN Dihydropyrimidinase-related p	5	4
PRDX5	1.60443	2.40166	1.00891	0.334874	0.475119	0.602519	0.220029	-6.21738	5	2	4.21594	0	4.30131	4.45338	0	0	0	0	4.06193	4.31002	3.78225	3.69513	2.13426	3.73869	1.05505	0.0164779	2.03097	3.73869	PRDX5	sp|P30044|PRDX5_HUMAN	sp|P30044|PRDX5_HUMAN	2	2	2	sp|P30044|PRDX5_HUMAN Peroxiredoxin-5, mitochondrial OS=Homo sapiens GN=PRDX5 PE=1 SV=4	1	2
VTN	1.1667	0.652477	1.00506	0.336645	0.472827	0.602519	0.220029	-6.2212	1	1	0	0	0	0	0	4.58027	0	0	0	0	0	3.24945	0.458027	1.62472	3.16228	1.41421	0	1.62472	VTN	sp|P04004|VTNC_HUMAN;tr|F5GX75|F5GX75_HUMAN	sp|P04004|VTNC_HUMAN	7;1	7;1	6;1	sp|P04004|VTNC_HUMAN Vitronectin OS=Homo sapiens GN=VTN PE=1 SV=1	2	7
GSTP1	1.57911	2.40364	0.987962	0.344581	0.462708	0.610989	0.213966	-6.23799	5	2	4.12716	0	4.29598	4.31037	0	4.68983	0	0	3.98121	0	3.78598	3.65315	2.14046	3.71957	1.05733	0.0252504	1.9906	3.71957	GSTP1	sp|P09211|GSTP1_HUMAN;tr|A8MX94|A8MX94_HUMAN;tr|A0A087X2E9|A0A087X2E9_HUMAN	sp|P09211|GSTP1_HUMAN;tr|A8MX94|A8MX94_HUMAN;tr|A0A087X2E9|A0A087X2E9_HUMAN	2;2;1	2;2;1	2;2;1	sp|P09211|GSTP1_HUMAN Glutathione S-transferase P OS=Homo sapiens GN=GSTP1 PE=1 SV=2;tr|A8MX94|A8MX94_HUMAN Glutathione S-transferase P OS=Homo sapiens GN=GSTP1 PE=1 SV=1;tr|A0A087X2E9|A0A087X2E9_HUMAN Glutathione S-transferase P (Fragment) OS=Homo sapiens	3	2
TLN1	1.4928	1.90715	0.986519	0.345257	0.461857	0.610989	0.213966	-6.2394	4	2	4.13963	0	4.24729	0	0	0	0	0	4.05957	4.137	3.25043	3.05187	1.65835	3.15115	1.29127	0.0445574	0	3.15115	TLN1	sp|Q9Y490|TLN1_HUMAN	sp|Q9Y490|TLN1_HUMAN	2	2	2	sp|Q9Y490|TLN1_HUMAN Talin-1 OS=Homo sapiens GN=TLN1 PE=1 SV=3	1	2
PRKAR2A	1.59134	2.44109	0.98091	0.347894	0.458553	0.612216	0.213095	-6.24485	5	2	4.21732	0	4.40065	0	4.66531	0	0	0	4.15614	4.31928	3.82477	3.70965	2.175870	3.76721	1.05585	0.0216074	2.07807	3.76721	PRKAR2A	tr|H7C330|H7C330_HUMAN;sp|P13861|KAP2_HUMAN	tr|H7C330|H7C330_HUMAN;sp|P13861|KAP2_HUMAN	2;2	2;2	2;2	tr|H7C330|H7C330_HUMAN cAMP-dependent protein kinase type II-alpha regulatory subunit (Fragment) OS=Homo sapiens GN=PRKAR2A PE=1 SV=1;sp|P13861|KAP2_HUMAN cAMP-dependent protein kinase type II-alpha regulatory subunit OS=Homo sapiens GN=PRKAR2A PE=1 SV=2	2	2
EEF1G	1.52151	2.33686	0.974469	0.35094	0.454767	0.614146	0.211729	-6.25108	5	2	3.99349	0	0	0	0	0	4.61529	4.5176	3.73937	3.96704	3.65204	3.55753	2.08328	3.60479	1.06107	0.0185402	1.86968	3.60479	EEF1G	sp|P26641|EF1G_HUMAN	sp|P26641|EF1G_HUMAN	6	6	6	sp|P26641|EF1G_HUMAN Elongation factor 1-gamma OS=Homo sapiens GN=EEF1G PE=1 SV=3	1	6
AP2B1	-1.56361	2.983	-0.927721	0.373626	0.427563	0.650233	0.186931	-6.29523	7	1	4.14157	0	0	0	4.87167	4.80549	4.92827	4.85315	4.33784	4.49807	0	3.36	3.24361	1.680000	0.694407	1.41421	4.41795	1.680000	AP2B1	sp|P63010|AP2B1_HUMAN;tr|A0A087WU93|A0A087WU93_HUMAN;tr|A0A087WZQ6|A0A087WZQ6_HUMAN;tr|A0A087X253|A0A087X253_HUMAN;tr|K7EN71|K7EN71_HUMAN;tr|K7ERB2|K7ERB2_HUMAN;tr|C9J1E7|C9J1E7_HUMAN;tr|A0A087WYD1|A0A087WYD1_HUMAN;sp|Q10567|AP1B1_HUMAN	sp|P63010|AP2B1_HUMAN;tr|A0A087WU93|A0A087WU93_HUMAN;tr|A0A087WZQ6|A0A087WZQ6_HUMAN;tr|A0A087X253|A0A087X253_HUMAN	3;2;2;2;1;1;1;1;1	3;2;2;2;1;1;1;1;1	3;2;2;2;1;1;1;1;1	sp|P63010|AP2B1_HUMAN AP-2 complex subunit beta OS=Homo sapiens GN=AP2B1 PE=1 SV=1;tr|A0A087WU93|A0A087WU93_HUMAN AP-2 complex subunit beta (Fragment) OS=Homo sapiens GN=AP2B1 PE=1 SV=1;tr|A0A087WZQ6|A0A087WZQ6_HUMAN AP-2 complex subunit beta (Fragment) OS	9	3
PDIA6	-1.47198	2.84273	-0.919524	0.377709	0.422843	0.653727	0.184604	-6.30279	7	1	4.38108	0	4.35493	4.43486	4.62357	4.59573	0	0	4.15213	4.33831	0	3.23216	3.08806	1.61608	0.691383	1.41421	4.346620	1.61608	PDIA6	sp|Q15084|PDIA6_HUMAN	sp|Q15084|PDIA6_HUMAN	3	3	3	sp|Q15084|PDIA6_HUMAN Protein disulfide-isomerase A6 OS=Homo sapiens GN=PDIA6 PE=1 SV=1	1	3
IDH1	-1.38951	2.69267	-0.914325	0.380315	0.419857	0.65464	0.183997	-6.30755	7	1	3.99662	0	4.26481	4.27605	4.45182	4.37216	0	0	3.85625	4.0248	0	3.06948	2.92425	1.53474	0.692788	1.41421	4.01071	1.53474	IDH1	sp|O75874|IDHC_HUMAN;tr|C9J4N6|C9J4N6_HUMAN;tr|C9JLU6|C9JLU6_HUMAN	sp|O75874|IDHC_HUMAN	9;4;1	9;4;1	9;4;1	sp|O75874|IDHC_HUMAN Isocitrate dehydrogenase [NADP] cytoplasmic OS=Homo sapiens GN=IDH1 PE=1 SV=2	3	9
RPL5	1.41289	2.3661	0.888627	0.393379	0.405189	0.673448	0.171696	-6.33074	5	2	0	0	0	0	4.48257	4.43992	0	4.36951	3.97904	4.03519	3.56841	3.51861	2.13062	3.54351	1.05668	0.00993758	1.98952	3.54351	RPL5	sp|P46777|RL5_HUMAN;tr|Q5T7N0|Q5T7N0_HUMAN	sp|P46777|RL5_HUMAN;tr|Q5T7N0|Q5T7N0_HUMAN	2;1	2;1	2;1	sp|P46777|RL5_HUMAN 60S ribosomal protein L5 OS=Homo sapiens GN=RPL5 PE=1 SV=3;tr|Q5T7N0|Q5T7N0_HUMAN 60S ribosomal protein L5 (Fragment) OS=Homo sapiens GN=RPL5 PE=1 SV=2	2	2
SEPT7	-1.23719	1.03099	-0.877804	0.398973	0.399056	0.675827	0.170164	-6.34033	3	0	4.19387	0	0	0	0	0	0	0	3.92589	4.25211	0	0	1.23719	0	1.61152	0	0	0	SEPT7	tr|G3V1Q4|G3V1Q4_HUMAN;tr|E7ES33|E7ES33_HUMAN;tr|E7EPK1|E7EPK1_HUMAN;sp|Q16181|SEPT7_HUMAN;tr|Q5JXL7|Q5JXL7_HUMAN;tr|H0Y3Y4|H0Y3Y4_HUMAN	tr|G3V1Q4|G3V1Q4_HUMAN;tr|E7ES33|E7ES33_HUMAN;tr|E7EPK1|E7EPK1_HUMAN;sp|Q16181|SEPT7_HUMAN;tr|Q5JXL7|Q5JXL7_HUMAN;tr|H0Y3Y4|H0Y3Y4_HUMAN	4;4;4;4;2;2	4;4;4;4;2;2	4;4;4;4;2;2	tr|G3V1Q4|G3V1Q4_HUMAN Septin 7, isoform CRA_a OS=Homo sapiens GN=SEPT7 PE=1 SV=1;tr|E7ES33|E7ES33_HUMAN Septin-7 OS=Homo sapiens GN=SEPT7 PE=1 SV=3;tr|E7EPK1|E7EPK1_HUMAN Septin-7 OS=Homo sapiens GN=SEPT7 PE=1 SV=2;sp|Q16181|SEPT7_HUMAN Septin-7 OS=Homo s	6	4
HIST1H4A	-1.36714	1.13928	-0.877637	0.39906	0.398962	0.675827	0.170164	-6.34048	3	0	0	0	0	0	4.76049	4.68221	0	0	0	4.22867	0	0	1.36714	0	1.61319	0	0	0	HIST1H4A	sp|P62805|H4_HUMAN	sp|P62805|H4_HUMAN	10	10	10	sp|P62805|H4_HUMAN Histone H4 OS=Homo sapiens GN=HIST1H4A PE=1 SV=2	1	10
YWHAH	1.26364	2.66225	0.844386	0.41659	0.380291	0.701742	0.153823	-6.36932	6	2	0	0	0	3.93816	4.28002	4.16049	4.29118	4.19087	3.65575	0	3.75462	3.67595	2.45165	3.71529	0.863914	0.0149737	3.79695	3.71529	YWHAH	sp|Q04917|1433F_HUMAN;tr|A2IDB2|A2IDB2_HUMAN	sp|Q04917|1433F_HUMAN;tr|A2IDB2|A2IDB2_HUMAN	4;2	2;1	2;1	sp|Q04917|1433F_HUMAN 14-3-3 protein eta OS=Homo sapiens GN=YWHAH PE=1 SV=4;tr|A2IDB2|A2IDB2_HUMAN 14-3-3 protein eta (Fragment) OS=Homo sapiens GN=YWHAH PE=1 SV=1	2	4
KATNAL2	1.31583	2.8011	0.835961	0.421113	0.375602	0.705588	0.151449	-6.37647	6	2	0	0	4.31751	4.35017	4.56959	4.50787	0	0	3.97551	4.09731	3.91898	3.87628	2.5818	3.89763	0.863226	0.00774684	4.036410	3.89763	KATNAL2	tr|K7EM02|K7EM02_HUMAN;tr|K7EIJ8|K7EIJ8_HUMAN;sp|Q8IYT4|KATL2_HUMAN	tr|K7EM02|K7EM02_HUMAN;tr|K7EIJ8|K7EIJ8_HUMAN;sp|Q8IYT4|KATL2_HUMAN	1;1;1	1;1;1	1;1;1	tr|K7EM02|K7EM02_HUMAN Katanin p60 ATPase-containing subunit A-like 2 (Fragment) OS=Homo sapiens GN=KATNAL2 PE=1 SV=1;tr|K7EIJ8|K7EIJ8_HUMAN Katanin p60 ATPase-containing subunit A-like 2 (Fragment) OS=Homo sapiens GN=KATNAL2 PE=1 SV=1;sp|Q8IYT4|KATL2_HUMA	3	1
SLC2A1	1.32267	2.83398	0.829717	0.424486	0.372136	0.707477	0.150287	-6.38173	6	2	0	0	0	0	4.57645	4.45257	4.55787	4.47619	3.99723	4.07501	3.97407	3.89833	2.61353	3.9362	0.863689	0.013606	4.03612	3.9362	SLC2A1	sp|P11166|GTR1_HUMAN	sp|P11166|GTR1_HUMAN	4	4	4	sp|P11166|GTR1_HUMAN Solute carrier family 2, facilitated glucose transporter member 1 OS=Homo sapiens GN=SLC2A1 PE=1 SV=2	1	4
GAPDH	1.2545	2.70886	0.823318	0.427962	0.368595	0.708093	0.14991	-6.38708	6	2	0	0	4.15561	4.2169	0	0	4.39406	4.35917	3.87239	3.99965	3.80113	3.70742	2.49978	3.75427	0.862787	0.0176507	3.93602	3.75427	GAPDH	tr|E7EUT5|E7EUT5_HUMAN;sp|P04406|G3P_HUMAN;sp|O14556|G3PT_HUMAN	tr|E7EUT5|E7EUT5_HUMAN;sp|P04406|G3P_HUMAN	10;10;1	10;10;1	10;10;1	tr|E7EUT5|E7EUT5_HUMAN Glyceraldehyde-3-phosphate dehydrogenase OS=Homo sapiens GN=GAPDH PE=1 SV=1;sp|P04406|G3P_HUMAN Glyceraldehyde-3-phosphate dehydrogenase OS=Homo sapiens GN=GAPDH PE=1 SV=3	3	10
TARS	1.37261	2.47809	0.817489	0.431144	0.365377	0.708093	0.14991	-6.39193	5	2	0	0	0	0	0	4.71547	4.73831	4.64887	4.16054	4.23005	3.6776	3.56627	2.24932	3.62194	1.05735300	0.0217348	2.08027	3.62194	TARS	sp|P26639|SYTC_HUMAN	sp|P26639|SYTC_HUMAN	2	2	2	sp|P26639|SYTC_HUMAN Threonine--tRNA ligase, cytoplasmic OS=Homo sapiens GN=TARS PE=1 SV=3	1	2
RPL7A	-1.31564	2.85234	-0.816658	0.431599	0.364919	0.708093	0.14991	-6.39262	7	1	4.20087	0	4.41881	4.41982	4.67933	4.56854	0	0	4.09619	4.33254	0	3.51194	3.07161	1.75597	0.692133	1.41421	4.26671	1.75597	RPL7A	sp|P62424|RL7A_HUMAN;tr|Q5T8U3|Q5T8U3_HUMAN;tr|Q5T8U2|Q5T8U2_HUMAN	sp|P62424|RL7A_HUMAN;tr|Q5T8U3|Q5T8U3_HUMAN	3;3;1	3;3;1	3;3;1	sp|P62424|RL7A_HUMAN 60S ribosomal protein L7a OS=Homo sapiens GN=RPL7A PE=1 SV=2;tr|Q5T8U3|Q5T8U3_HUMAN 60S ribosomal protein L7a (Fragment) OS=Homo sapiens GN=RPL7A PE=1 SV=1	3	3
ACTA1	1.31107	2.38865	0.811103	0.434649	0.361861	0.709401	0.149108	-6.3972	5	2	4.46419	0	4.48149	4.26861	0	0	0	0	4.18922	4.29783	3.50689	3.45553	2.17013	3.48121	1.05482	0.0104332	2.09461	3.48121	ACTA1	sp|P68133|ACTS_HUMAN;sp|P68032|ACTC_HUMAN;sp|P62736|ACTA_HUMAN;sp|P63267|ACTH_HUMAN;tr|A6NL76|A6NL76_HUMAN;tr|C9JFL5|C9JFL5_HUMAN;tr|F6UVQ4|F6UVQ4_HUMAN;tr|F6QUT6|F6QUT6_HUMAN;tr|F8WB63|F8WB63_HUMAN;tr|B8ZZJ2|B8ZZJ2_HUMAN	sp|P68133|ACTS_HUMAN;sp|P68032|ACTC_HUMAN;sp|P62736|ACTA_HUMAN;sp|P63267|ACTH_HUMAN;tr|A6NL76|A6NL76_HUMAN;tr|C9JFL5|C9JFL5_HUMAN;tr|F6UVQ4|F6UVQ4_HUMAN;tr|F6QUT6|F6QUT6_HUMAN;tr|F8WB63|F8WB63_HUMAN;tr|B8ZZJ2|B8ZZJ2_HUMAN	14;14;14;13;11;8;8;8;7;7	4;4;4;3;3;2;2;2;1;1	4;4;4;3;3;2;2;2;1;1	sp|P68133|ACTS_HUMAN Actin, alpha skeletal muscle OS=Homo sapiens GN=ACTA1 PE=1 SV=1;sp|P68032|ACTC_HUMAN Actin, alpha cardiac muscle 1 OS=Homo sapiens GN=ACTC1 PE=1 SV=1;sp|P62736|ACTA_HUMAN Actin, aortic smooth muscle OS=Homo sapiens GN=ACTA2 PE=1 SV=1;s	10	14
GDI2	1.18738	2.69712	0.779226	0.452422	0.344456	0.734603	0.133947	-6.42298	6	2	4.12174	0	4.11036	4.29705	4.52272	0	0	0	3.92089	4.01946	3.72375	3.64946	2.49922	3.6866	0.863047	0.0142487	3.97017	3.6866	GDI2	sp|P50395|GDIB_HUMAN;tr|Q5SX86|Q5SX86_HUMAN;tr|Q5SX87|Q5SX87_HUMAN;tr|V9GYJ7|V9GYJ7_HUMAN;tr|V9GYF8|V9GYF8_HUMAN;tr|Q5SX90|Q5SX90_HUMAN;sp|P31150|GDIA_HUMAN;tr|G5E9U5|G5E9U5_HUMAN;tr|Q5SX91|Q5SX91_HUMAN	sp|P50395|GDIB_HUMAN;tr|Q5SX86|Q5SX86_HUMAN;tr|Q5SX87|Q5SX87_HUMAN	8;4;4;3;3;3;3;2;2	8;4;4;3;3;3;3;2;2	8;4;4;3;3;3;3;2;2	sp|P50395|GDIB_HUMAN Rab GDP dissociation inhibitor beta OS=Homo sapiens GN=GDI2 PE=1 SV=2;tr|Q5SX86|Q5SX86_HUMAN Rab GDP dissociation inhibitor beta (Fragment) OS=Homo sapiens GN=GDI2 PE=1 SV=1;tr|Q5SX87|Q5SX87_HUMAN Rab GDP dissociation inhibitor beta (F	9	8
MARCKS	1.16868	2.70566	0.763074	0.461605	0.33573	0.739169	0.131256	-6.43569	6	2	4.29762	0	4.3038	4.26114	0	0	0	4.44172	3.83906	3.96548	3.74443	3.6147	2.510880	3.67956	0.863386	0.0249297	3.90227	3.67956	MARCKS	tr|A0A087WZH7|A0A087WZH7_HUMAN;sp|P29966|MARCS_HUMAN	tr|A0A087WZH7|A0A087WZH7_HUMAN;sp|P29966|MARCS_HUMAN	4;4	4;4	4;4	tr|A0A087WZH7|A0A087WZH7_HUMAN Myristoylated alanine-rich C-kinase substrate OS=Homo sapiens GN=MARCKS PE=1 SV=1;sp|P29966|MARCS_HUMAN Myristoylated alanine-rich C-kinase substrate OS=Homo sapiens GN=MARCKS PE=1 SV=4	2	4
HNRNPK	1.22824	2.85488	0.761422	0.462551	0.33484	0.739169	0.131256	-6.43698	6	2	4.33767	0	0	0	0	4.53259	4.60861	4.53513	4.16668	4.3211	3.90002	3.85681	2.65018	3.87842	0.861969	0.00787667	4.243890	3.87842	HNRNPK	sp|P61978|HNRPK_HUMAN;tr|Q5T6W2|Q5T6W2_HUMAN;tr|S4R457|S4R457_HUMAN	sp|P61978|HNRPK_HUMAN;tr|Q5T6W2|Q5T6W2_HUMAN	3;3;1	3;3;1	3;3;1	sp|P61978|HNRPK_HUMAN Heterogeneous nuclear ribonucleoprotein K OS=Homo sapiens GN=HNRNPK PE=1 SV=1;tr|Q5T6W2|Q5T6W2_HUMAN Heterogeneous nuclear ribonucleoprotein K (Fragment) OS=Homo sapiens GN=HNRNPK PE=1 SV=1	3	3
PSMD11	1.19327	2.76937	0.760716	0.462955	0.334461	0.739169	0.131256	-6.43752	6	2	4.11229	0	4.33034	4.4167	4.72299	0	0	0	4.03691	4.08565	3.79434	3.73317	2.57049	3.76375	0.864001	0.0114921	4.061280	3.76375	PSMD11	sp|O00231|PSD11_HUMAN;tr|J3QRY4|J3QRY4_HUMAN	sp|O00231|PSD11_HUMAN;tr|J3QRY4|J3QRY4_HUMAN	3;2	3;2	3;2	sp|O00231|PSD11_HUMAN 26S proteasome non-ATPase regulatory subunit 11 OS=Homo sapiens GN=PSMD11 PE=1 SV=3;tr|J3QRY4|J3QRY4_HUMAN 26S proteasome non-ATPase regulatory subunit 11 (Fragment) OS=Homo sapiens GN=PSMD11 PE=1 SV=6	2	3
GYS1	1.23199	2.88398	0.754029	0.466798	0.330871	0.739169	0.131256	-6.4427	6	2	0	0	0	0	4.65275	4.58746	4.69409	4.5906	4.06208	4.19954	3.97143	3.84985	2.67865	3.91064	0.863818	0.0219821	4.13081	3.91064	GYS1	sp|P13807|GYS1_HUMAN;sp|P54840|GYS2_HUMAN	sp|P13807|GYS1_HUMAN	3;1	3;1	3;1	sp|P13807|GYS1_HUMAN Glycogen [starch] synthase, muscle OS=Homo sapiens GN=GYS1 PE=1 SV=2	2	3
ITIH4	1.15418	2.71752	0.75039	0.468898	0.328921	0.739169	0.131256	-6.4455	6	2	4.15383	0	4.13467	4.20435	4.43459	4.38079	0	0	3.94335	0	3.70756	3.6511	2.52516	3.67933	0.862277	0.01085	4.03901	3.67933	ITIH4	tr|B7ZKJ8|B7ZKJ8_HUMAN;sp|Q14624|ITIH4_HUMAN;tr|H7C0L5|H7C0L5_HUMAN	tr|B7ZKJ8|B7ZKJ8_HUMAN;sp|Q14624|ITIH4_HUMAN;tr|H7C0L5|H7C0L5_HUMAN	3;3;2	3;3;2	3;3;2	tr|B7ZKJ8|B7ZKJ8_HUMAN ITIH4 protein OS=Homo sapiens GN=ITIH4 PE=1 SV=1;sp|Q14624|ITIH4_HUMAN Inter-alpha-trypsin inhibitor heavy chain H4 OS=Homo sapiens GN=ITIH4 PE=1 SV=4;tr|H7C0L5|H7C0L5_HUMAN Inter-alpha-trypsin inhibitor heavy chain H4 (Fragment) OS=	3	3
GSTM2	1.17951	2.77932	0.749671	0.469314	0.328537	0.739169	0.131256	-6.44605	6	2	4.12188	0	4.23133	4.34168	4.54437	0	0	4.5085	4.07959	0	3.81507	3.70942	2.58274	3.76224	0.862498	0.019856	4.10073	3.76224	GSTM2	tr|E9PLF1|E9PLF1_HUMAN;tr|E9PHN7|E9PHN7_HUMAN;tr|E9PHN6|E9PHN6_HUMAN;tr|Q5T8Q9|Q5T8Q9_HUMAN;tr|A0A0A0MTN3|A0A0A0MTN3_HUMAN;tr|Q5T8R1|Q5T8R1_HUMAN;sp|P46439|GSTM5_HUMAN;sp|P28161|GSTM2_HUMAN;tr|F6XZQ7|F6XZQ7_HUMAN;sp|P21266|GSTM3_HUMAN	tr|E9PLF1|E9PLF1_HUMAN;tr|E9PHN7|E9PHN7_HUMAN;tr|E9PHN6|E9PHN6_HUMAN;tr|Q5T8Q9|Q5T8Q9_HUMAN;tr|A0A0A0MTN3|A0A0A0MTN3_HUMAN;tr|Q5T8R1|Q5T8R1_HUMAN;sp|P46439|GSTM5_HUMAN;sp|P28161|GSTM2_HUMAN;tr|F6XZQ7|F6XZQ7_HUMAN;sp|P21266|GSTM3_HUMAN	1;1;1;1;1;1;1;1;1;1	1;1;1;1;1;1;1;1;1;1	1;1;1;1;1;1;1;1;1;1	tr|E9PLF1|E9PLF1_HUMAN Glutathione S-transferase Mu 2 (Fragment) OS=Homo sapiens GN=GSTM2 PE=1 SV=2;tr|E9PHN7|E9PHN7_HUMAN Glutathione S-transferase Mu 2 OS=Homo sapiens GN=GSTM2 PE=1 SV=2;tr|E9PHN6|E9PHN6_HUMAN Glutathione S-transferase Mu 2 OS=Homo sapie	10	1
EIF4A1	-0.739526	3.97079	-0.718774	0.487393	0.31212	0.760758	0.118753	-6.46931	9	2	4.4381	0	4.51072	4.53954	4.77413	4.71902	4.73481	4.64446	4.22609	4.35361	3.40375	3.30529	4.09405	3.35452	0.353991	0.0207558	4.52513	3.35452	EIF4A1	sp|P60842|IF4A1_HUMAN;tr|J3KT12|J3KT12_HUMAN;tr|J3QR64|J3QR64_HUMAN;tr|J3KSZ0|J3KSZ0_HUMAN;tr|J3QS69|J3QS69_HUMAN;tr|J3QL43|J3QL43_HUMAN;tr|J3QLN6|J3QLN6_HUMAN;tr|J3KTB5|J3KTB5_HUMAN;tr|E7EQG2|E7EQG2_HUMAN;sp|Q14240|IF4A2_HUMAN;tr|J3KS25|J3KS25_HUMAN;tr|J3QKZ9|J3QKZ9_HUMAN;tr|J3KT04|J3KT04_HUMAN;tr|J3KTN0|J3KTN0_HUMAN;tr|J3KSN7|J3KSN7_HUMAN;tr|E7EMV8|E7EMV8_HUMAN;tr|J3KS93|J3KS93_HUMAN;tr|J3QL52|…	sp|P60842|IF4A1_HUMAN;tr|J3KT12|J3KT12_HUMAN;tr|J3QR64|J3QR64_HUMAN;tr|J3KSZ0|J3KSZ0_HUMAN;tr|J3QS69|J3QS69_HUMAN;tr|J3QL43|J3QL43_HUMAN;tr|J3QLN6|J3QLN6_HUMAN;tr|J3KTB5|J3KTB5_HUMAN;tr|E7EQG2|E7EQG2_HUMAN;sp|Q14240|IF4A2_HUMAN;tr|J3KS25|J3KS25_HUMAN;tr|J3QKZ9|J3QKZ9_HUMAN	4;4;3;3;3;3;3;3;2;2;2;2;1;1;1;1;1;1	4;4;3;3;3;3;3;3;2;2;2;2;1;1;1;1;1;1	4;4;3;3;3;3;3;3;2;2;2;2;1;1;1;1;1;1	sp|P60842|IF4A1_HUMAN Eukaryotic initiation factor 4A-I OS=Homo sapiens GN=EIF4A1 PE=1 SV=1;tr|J3KT12|J3KT12_HUMAN Eukaryotic initiation factor 4A-I OS=Homo sapiens GN=EIF4A1 PE=1 SV=1;tr|J3QR64|J3QR64_HUMAN Eukaryotic initiation factor 4A-I (Fragment) OS=	18	4
TPI1	1.13624	2.78518	0.718001	0.487851	0.311713	0.760758	0.118753	-6.46988	6	2	0	0	4.08486	4.27247	0	0	4.65572	4.56026	4.16232	4.22245	3.78618	3.67791	2.59581	3.73204	0.86317	0.020514	4.12359	3.73204	TPI1	sp|P60174|TPIS_HUMAN;tr|U3KPZ0|U3KPZ0_HUMAN;tr|U3KQF3|U3KQF3_HUMAN;tr|U3KPS5|U3KPS5_HUMAN	sp|P60174|TPIS_HUMAN;tr|U3KPZ0|U3KPZ0_HUMAN	6;3;2;1	6;3;2;1	6;3;2;1	sp|P60174|TPIS_HUMAN Triosephosphate isomerase OS=Homo sapiens GN=TPI1 PE=1 SV=3;tr|U3KPZ0|U3KPZ0_HUMAN Triosephosphate isomerase (Fragment) OS=Homo sapiens GN=TPI1 PE=1 SV=1	4	6
PHGDH	1.13656	2.82944	0.706005	0.494989	0.305405	0.768086	0.11459	-6.47867	6	2	4.23069	0	4.34814	4.44468	4.67383	4.65198	0	0	4.0508	0	3.87196	3.68119	2.64001	3.77657	0.863379	0.035718	4.14075	3.77657	PHGDH	sp|O43175|SERA_HUMAN;tr|Q5SZU1|Q5SZU1_HUMAN	sp|O43175|SERA_HUMAN;tr|Q5SZU1|Q5SZU1_HUMAN	6;4	6;4	6;4	sp|O43175|SERA_HUMAN D-3-phosphoglycerate dehydrogenase OS=Homo sapiens GN=PHGDH PE=1 SV=4;tr|Q5SZU1|Q5SZU1_HUMAN D-3-phosphoglycerate dehydrogenase OS=Homo sapiens GN=PHGDH PE=1 SV=1	2	6
RAB21	1.13497	2.39124	0.691934	0.503442	0.29805	0.772143	0.112302	-6.4888	5	2	4.39772	0	0	4.39575	4.63785	0	0	0	4.27353	4.31598	3.29284	3.38127	2.20208	3.33705	1.05496	0.0187386	2.13676	3.33705	RAB21	sp|Q9UL25|RAB21_HUMAN	sp|Q9UL25|RAB21_HUMAN	1	1	1	sp|Q9UL25|RAB21_HUMAN Ras-related protein Rab-21 OS=Homo sapiens GN=RAB21 PE=1 SV=3	1	1
CALML5	1.10874	2.83388	0.686936	0.506466	0.29545	0.772143	0.112302	-6.49235	6	2	0	0	0	0	4.61662	4.52632	4.52379	4.53123	4.0638	4.22911	3.7846	3.73106	2.64909	3.75783	0.862834	0.0100753	4.14645	3.75783	CALML5	sp|Q9NZT1|CALL5_HUMAN	sp|Q9NZT1|CALL5_HUMAN	1	1	1	sp|Q9NZT1|CALL5_HUMAN Calmodulin-like protein 5 OS=Homo sapiens GN=CALML5 PE=1 SV=2	1	1
AKR1A1	1.09135	2.80373	0.682822	0.508962	0.293314	0.772143	0.112302	-6.49526	6	2	4.15922	0	4.30782	0	4.4703	0	4.69254	4.51706	4.07143	0	3.74676	3.6796	2.62184	3.71318	0.863224	0.012789	4.11533	3.71318	AKR1A1	sp|P14550|AK1A1_HUMAN;tr|V9GYG2|V9GYG2_HUMAN;tr|V9GYP9|V9GYP9_HUMAN;tr|Q5T621|Q5T621_HUMAN	sp|P14550|AK1A1_HUMAN	3;1;1;1	3;1;1;1	3;1;1;1	sp|P14550|AK1A1_HUMAN Alcohol dehydrogenase [NADP(+)] OS=Homo sapiens GN=AKR1A1 PE=1 SV=3	4	3
ATIC	-0.694617	3.93861	-0.67828	0.511728	0.290961	0.772143	0.112302	-6.49845	9	2	4.22903	0	4.38687	4.4022	4.75778	4.74877	4.77481	4.70003	4.20925	4.33509	3.44251	3.27703	4.05438	3.35977	0.355677	0.0348273	4.39454	3.35977	ATIC	tr|F8WEF0|F8WEF0_HUMAN;sp|P31939|PUR9_HUMAN	tr|F8WEF0|F8WEF0_HUMAN;sp|P31939|PUR9_HUMAN	1;1	1;1	1;1	tr|F8WEF0|F8WEF0_HUMAN Bifunctional purine biosynthesis protein PURH OS=Homo sapiens GN=ATIC PE=1 SV=1;sp|P31939|PUR9_HUMAN Bifunctional purine biosynthesis protein PURH OS=Homo sapiens GN=ATIC PE=1 SV=3	2	1
RAB1A	1.07006	2.79412	0.670395	0.516549	0.286888	0.772143	0.112302	-6.50394	6	2	4.36824	0	4.35256	4.51885	4.7647	0	0	0	3.99964	4.15383	3.71681	3.65487	2.61578	3.685840	0.864067	0.011883	4.07674	3.685840	RAB1A	tr|E7END7|E7END7_HUMAN;sp|P62820|RAB1A_HUMAN;tr|H0YLJ8|H0YLJ8_HUMAN;tr|H0YL94|H0YL94_HUMAN;tr|H0YMN7|H0YMN7_HUMAN;sp|Q92928|RAB1C_HUMAN;sp|P59190|RAB15_HUMAN	tr|E7END7|E7END7_HUMAN;sp|P62820|RAB1A_HUMAN	4;4;1;1;1;1;1	4;4;1;1;1;1;1	2;2;0;0;0;0;0	tr|E7END7|E7END7_HUMAN Ras-related protein Rab-1A OS=Homo sapiens GN=RAB1A PE=1 SV=1;sp|P62820|RAB1A_HUMAN Ras-related protein Rab-1A OS=Homo sapiens GN=RAB1A PE=1 SV=3	7	4
ADH5	-0.868105	0.723421	-0.670371	0.516564	0.286876	0.772143	0.112302	-6.50396	2	0	0	0	4.29328	4.38778	0	0	0	0	0	0	0	0	0.868105	0	2.10834	0	0	0	ADH5	tr|H0YAG8|H0YAG8_HUMAN;sp|P11766|ADHX_HUMAN	tr|H0YAG8|H0YAG8_HUMAN;sp|P11766|ADHX_HUMAN	3;3	3;3	3;3	tr|H0YAG8|H0YAG8_HUMAN Alcohol dehydrogenase class-3 (Fragment) OS=Homo sapiens GN=ADH5 PE=1 SV=1;sp|P11766|ADHX_HUMAN Alcohol dehydrogenase class-3 OS=Homo sapiens GN=ADH5 PE=1 SV=4	2	3
UGDH	-0.822938	0.685782	-0.669624	0.517022	0.286491	0.772143	0.112302	-6.50447	2	0	0	0	0	0	0	0	0	4.2395	3.98988	0	0	0	0.822938	0	2.1094	0	0	0	UGDH	sp|O60701|UGDH_HUMAN;tr|E7ER83|E7ER83_HUMAN;tr|E7ETF4|E7ETF4_HUMAN;tr|E7EV97|E7EV97_HUMAN;tr|D6RHF4|D6RHF4_HUMAN;tr|E9PBD2|E9PBD2_HUMAN;tr|E7ER95|E7ER95_HUMAN	sp|O60701|UGDH_HUMAN	8;2;2;2;1;1;1	8;2;2;2;1;1;1	8;2;2;2;1;1;1	sp|O60701|UGDH_HUMAN UDP-glucose 6-dehydrogenase OS=Homo sapiens GN=UGDH PE=1 SV=1	7	8
TCP1	1.04358	2.73332	0.669312	0.517213	0.28633	0.772143	0.112302	-6.50469	6	2	4.17462	0	4.26787	4.31357	0	0	4.47269	4.42479	3.94035	0	3.64519	3.56076	2.559390	3.60297	0.86248	0.0165705	4.05749	3.60297	TCP1	sp|P17987|TCPA_HUMAN;tr|E7ERF2|E7ERF2_HUMAN;tr|F5H136|F5H136_HUMAN;tr|E7EQR6|E7EQR6_HUMAN;tr|F5H282|F5H282_HUMAN;tr|F5H7Y1|F5H7Y1_HUMAN;tr|F5H726|F5H726_HUMAN;tr|F5GZI8|F5GZI8_HUMAN;tr|F5H676|F5H676_HUMAN;tr|F5GYL4|F5GYL4_HUMAN;tr|F5GZ03|F5GZ03_HUMAN	sp|P17987|TCPA_HUMAN;tr|E7ERF2|E7ERF2_HUMAN;tr|F5H136|F5H136_HUMAN;tr|E7EQR6|E7EQR6_HUMAN	8;6;4;4;3;2;2;2;2;1;1	8;6;4;4;3;2;2;2;2;1;1	8;6;4;4;3;2;2;2;2;1;1	sp|P17987|TCPA_HUMAN T-complex protein 1 subunit alpha OS=Homo sapiens GN=TCP1 PE=1 SV=1;tr|E7ERF2|E7ERF2_HUMAN T-complex protein 1 subunit alpha OS=Homo sapiens GN=TCP1 PE=1 SV=1;tr|F5H136|F5H136_HUMAN T-complex protein 1 subunit alpha (Fragment) OS=Homo	11	8
VIM	1.0463	2.80911	0.651227	0.528382	0.277052	0.785096	0.105077	-6.51705	6	2	0	0	0	0	4.51076	4.45569	4.6318	4.57617	4.03717	4.1357	3.75251	3.60955	2.63473	3.68103	0.863459	0.0274625	4.08643	3.68103	VIM	tr|B0YJC4|B0YJC4_HUMAN;sp|P08670|VIME_HUMAN;tr|B0YJC5|B0YJC5_HUMAN;sp|P17661|DESM_HUMAN;tr|Q5JVS8|Q5JVS8_HUMAN	tr|B0YJC4|B0YJC4_HUMAN;sp|P08670|VIME_HUMAN	14;14;6;4;3	12;12;5;3;3	11;11;4;2;3	tr|B0YJC4|B0YJC4_HUMAN Vimentin OS=Homo sapiens GN=VIM PE=1 SV=1;sp|P08670|VIME_HUMAN Vimentin OS=Homo sapiens GN=VIM PE=1 SV=4	5	14
CDC42	1.02971	2.80538	0.640902	0.53482	0.271792	0.787735	0.10362	-6.52396	6	2	0	0	0	0	4.64144	4.56316	4.44822	4.54785	3.99591	4.14101	3.71974	3.60719	2.63376	3.66347	0.86381	0.0217252	4.06846	3.66347	CDC42	sp|P60953|CDC42_HUMAN	sp|P60953|CDC42_HUMAN	2	1	1	sp|P60953|CDC42_HUMAN Cell division control protein 42 homolog OS=Homo sapiens GN=CDC42 PE=1 SV=2	1	2
CCT4	-0.66234	4.00067	-0.640359	0.53516	0.271516	0.787735	0.10362	-6.52432	9	2	4.46106	0	4.44896	4.50082	4.78558	4.72847	4.8021	4.74424	4.24429	4.39513	3.5195	3.37795	4.11106	3.44872	0.35438	0.0290216	4.48094	3.44872	CCT4	sp|P50991|TCPD_HUMAN	sp|P50991|TCPD_HUMAN	5	5	5	sp|P50991|TCPD_HUMAN T-complex protein 1 subunit delta OS=Homo sapiens GN=CCT4 PE=1 SV=4	1	5
CORO1C	-1.05086	2.46694	-0.619973	0.548009	0.261212	0.802897	0.09534	-6.53766	6	1	4.22565	0	0	4.43311	0	4.64111	4.7356	0	4.1488	4.23655	0	3.18243	2.64208	1.59122	0.863359	1.41421	4.18722	1.59122	CORO1C	sp|Q9ULV4|COR1C_HUMAN;tr|F8W1H8|F8W1H8_HUMAN;tr|F8VUX3|F8VUX3_HUMAN;tr|F8VSA4|F8VSA4_HUMAN;tr|F8VRE9|F8VRE9_HUMAN;tr|H0YHL7|H0YHL7_HUMAN;tr|F8VTT6|F8VTT6_HUMAN;tr|F8VVB7|F8VVB7_HUMAN;tr|B4E3S0|B4E3S0_HUMAN	sp|Q9ULV4|COR1C_HUMAN;tr|F8W1H8|F8W1H8_HUMAN;tr|F8VUX3|F8VUX3_HUMAN;tr|F8VSA4|F8VSA4_HUMAN;tr|F8VRE9|F8VRE9_HUMAN;tr|H0YHL7|H0YHL7_HUMAN;tr|F8VTT6|F8VTT6_HUMAN;tr|F8VVB7|F8VVB7_HUMAN;tr|B4E3S0|B4E3S0_HUMAN	2;1;1;1;1;1;1;1;1	2;1;1;1;1;1;1;1;1	2;1;1;1;1;1;1;1;1	sp|Q9ULV4|COR1C_HUMAN Coronin-1C OS=Homo sapiens GN=CORO1C PE=1 SV=1;tr|F8W1H8|F8W1H8_HUMAN Coronin (Fragment) OS=Homo sapiens GN=CORO1C PE=1 SV=1;tr|F8VUX3|F8VUX3_HUMAN Coronin-1C OS=Homo sapiens GN=CORO1C PE=1 SV=1;tr|F8VSA4|F8VSA4_HUMAN Coronin (Fragmen	9	2
ALDH1A1	0.854294	1.00596	0.60631	0.556717	0.254365	0.811617	0.0906488	-6.54638	2	1	0	0	0	4.21341	0	4.42235	0	0	0	0	0	3.43574	0.863576	1.71787	2.10896	1.41421	0	1.71787	ALDH1A1	sp|P00352|AL1A1_HUMAN;tr|Q5SYQ7|Q5SYQ7_HUMAN;tr|Q5SYQ9|Q5SYQ9_HUMAN;tr|Q5SYQ8|Q5SYQ8_HUMAN	sp|P00352|AL1A1_HUMAN	12;3;3;3	12;3;3;3	10;2;2;2	sp|P00352|AL1A1_HUMAN Retinal dehydrogenase 1 OS=Homo sapiens GN=ALDH1A1 PE=1 SV=2	4	12
TGM2	0.801194	0.948594	0.60257	0.559114	0.2525	0.811617	0.0906488	-6.54873	2	1	0	0	0	0	0	0	0	0	4.02474	4.12587	3.23251	0	0.815062	1.61626	2.10839	1.41421	0	1.61626	TGM2	sp|P21980|TGM2_HUMAN;tr|A2A2A0|A2A2A0_HUMAN;tr|A2A299|A2A299_HUMAN	sp|P21980|TGM2_HUMAN;tr|A2A2A0|A2A2A0_HUMAN;tr|A2A299|A2A299_HUMAN	2;1;1	2;1;1	2;1;1	sp|P21980|TGM2_HUMAN Protein-glutamine gamma-glutamyltransferase 2 OS=Homo sapiens GN=TGM2 PE=1 SV=2;tr|A2A2A0|A2A2A0_HUMAN Protein-glutamine gamma-glutamyltransferase 2 (Fragment) OS=Homo sapiens GN=TGM2 PE=1 SV=6;tr|A2A299|A2A299_HUMAN Protein-glutamine	3	2
CLIC1	-0.599858	3.9491	-0.590233	0.567062	0.24637	0.819378	0.0865157	-6.5564	9	2	4.33277	0	4.46774	4.52285	4.73667	4.61246	4.6755	4.55196	4.23833	4.35247	3.48266	3.41578	4.04908	3.44922	0.353498	0.0137101	4.49529	3.44922	CLIC1	sp|O00299|CLIC1_HUMAN	sp|O00299|CLIC1_HUMAN	5	5	5	sp|O00299|CLIC1_HUMAN Chloride intracellular channel protein 1 OS=Homo sapiens GN=CLIC1 PE=1 SV=4	1	5
VCL	0.816203	3.04789	0.572339	0.578698	0.237548	0.830257	0.0807875	-6.56726	7	2	4.09118	0	0	4.11801	0	4.37016	4.41544	4.33128	3.86148	3.931	3.79745	3.65866	2.91186	3.72806	0.692783	0.0263243	4.01109	3.72806	VCL	sp|P18206|VINC_HUMAN;tr|Q5JQ13|Q5JQ13_HUMAN	sp|P18206|VINC_HUMAN;tr|Q5JQ13|Q5JQ13_HUMAN	11;7	11;7	11;7	sp|P18206|VINC_HUMAN Vinculin OS=Homo sapiens GN=VCL PE=1 SV=4;tr|Q5JQ13|Q5JQ13_HUMAN Vinculin (Fragment) OS=Homo sapiens GN=VCL PE=1 SV=1	2	11
CAPZA1	-0.600225	4.08256	-0.57056	0.579862	0.236675	0.830257	0.0807875	-6.56832	9	2	4.48895	0	4.51115	4.64496	4.91181	4.81546	4.86525	4.78818	4.32811	4.47215	3.62003	3.54472	4.1826	3.58238	0.35444	0.0148644	4.57805	3.58238	CAPZA1	sp|P52907|CAZA1_HUMAN	sp|P52907|CAZA1_HUMAN	3	3	2	sp|P52907|CAZA1_HUMAN F-actin-capping protein subunit alpha-1 OS=Homo sapiens GN=CAPZA1 PE=1 SV=3	1	3
EPRS	-0.584253	4.04682	-0.559329	0.587238	0.231186	0.834247	0.0787056	-6.57496	9	2	4.41472	0	4.48769	4.48751	4.87457	4.8094	4.8936	4.75744	4.28644	4.43057	3.56201	3.55788	4.14419	3.55994	0.355179	0.000819636	4.4876	3.55994	EPRS	sp|P07814|SYEP_HUMAN;tr|V9GYZ6|V9GYZ6_HUMAN	sp|P07814|SYEP_HUMAN	3;1	3;1	3;1	sp|P07814|SYEP_HUMAN Bifunctional glutamate/proline--tRNA ligase OS=Homo sapiens GN=EPRS PE=1 SV=5	2	3
RPL18A	0.811034	3.10787	0.556551	0.58907	0.229833	0.834247	0.0787056	-6.57658	7	2	4.22599	0	4.30669	4.32559	4.54702	4.49783	0	0	3.85803	3.96585	3.81638	3.75109	2.972700	3.78373	0.693641	0.0122015	4.09592	3.78373	RPL18A	tr|M0R3D6|M0R3D6_HUMAN;tr|M0R1A7|M0R1A7_HUMAN;tr|M0R117|M0R117_HUMAN;sp|Q02543|RL18A_HUMAN;tr|M0R0P7|M0R0P7_HUMAN	tr|M0R3D6|M0R3D6_HUMAN;tr|M0R1A7|M0R1A7_HUMAN;tr|M0R117|M0R117_HUMAN;sp|Q02543|RL18A_HUMAN;tr|M0R0P7|M0R0P7_HUMAN	5;5;5;5;4	5;5;5;5;4	5;5;5;5;4	tr|M0R3D6|M0R3D6_HUMAN 60S ribosomal protein L18a (Fragment) OS=Homo sapiens GN=RPL18A PE=1 SV=1;tr|M0R1A7|M0R1A7_HUMAN 60S ribosomal protein L18a OS=Homo sapiens GN=RPL18A PE=1 SV=1;tr|M0R117|M0R117_HUMAN 60S ribosomal protein L18a OS=Homo sapiens GN=RPL1	5	5
CAPZB	-0.56292	3.94067	-0.554245	0.590594	0.228711	0.834247	0.0787056	-6.57792	9	2	4.34557	0	4.37599	4.47896	4.68395	4.61156	4.72543	4.67049	4.16108	4.2919	3.54077	3.40238	4.03449	3.47157	0.354472	0.0281891	4.42748	3.47157	CAPZB	sp|P47756|CAPZB_HUMAN;tr|B1AK85|B1AK85_HUMAN	sp|P47756|CAPZB_HUMAN;tr|B1AK85|B1AK85_HUMAN	4;2	1;1	1;1	sp|P47756|CAPZB_HUMAN F-actin-capping protein subunit beta OS=Homo sapiens GN=CAPZB PE=1 SV=4;tr|B1AK85|B1AK85_HUMAN F-actin-capping protein subunit beta OS=Homo sapiens GN=CAPZB PE=1 SV=1	2	4
SERPINA1	0.779432	3.0572	0.542585	0.598327	0.223062	0.838494	0.0765001	-6.58462	7	2	3.96227	0	4.15624	4.20046	4.59235	0	4.48522	0	3.83791	4.03846	3.75375	3.6597	2.92729	3.70672	0.694268	0.0179406	4.00036	3.70672	SERPINA1	sp|P01009|A1AT_HUMAN;tr|G3V5R8|G3V5R8_HUMAN;tr|G3V2B9|G3V2B9_HUMAN;tr|G3V387|G3V387_HUMAN;tr|A0A0B4J278|A0A0B4J278_HUMAN;tr|G3V544|G3V544_HUMAN	sp|P01009|A1AT_HUMAN	9;1;1;1;1;1	1;0;0;0;0;0	1;0;0;0;0;0	sp|P01009|A1AT_HUMAN Alpha-1-antitrypsin OS=Homo sapiens GN=SERPINA1 PE=1 SV=3	6	9
ARHGDIA	-0.567908	4.07564	-0.541688	0.598924	0.222628	0.838494	0.0765001	-6.58513	9	2	4.52926	0	4.52381	4.6446	4.88918	4.77302	4.84693	4.76554	4.31525	4.41534	3.63498	3.56979	4.17029	3.60239	0.354259	0.0127959	4.58693	3.60239	ARHGDIA	tr|J3KRE2|J3KRE2_HUMAN;tr|J3KTF8|J3KTF8_HUMAN;sp|P52565|GDIR1_HUMAN;tr|J3QQX2|J3QQX2_HUMAN	tr|J3KRE2|J3KRE2_HUMAN;tr|J3KTF8|J3KTF8_HUMAN;sp|P52565|GDIR1_HUMAN;tr|J3QQX2|J3QQX2_HUMAN	1;1;1;1	1;1;1;1	1;1;1;1	tr|J3KRE2|J3KRE2_HUMAN Rho GDP-dissociation inhibitor 1 OS=Homo sapiens GN=ARHGDIA PE=1 SV=1;tr|J3KTF8|J3KTF8_HUMAN Rho GDP-dissociation inhibitor 1 (Fragment) OS=Homo sapiens GN=ARHGDIA PE=1 SV=6;sp|P52565|GDIR1_HUMAN Rho GDP-dissociation inhibitor 1 OS=H	4	1
LAMC1	-0.906107	2.53493	-0.520952	0.612813	0.212672	0.846408	0.0724203	-6.59669	6	1	4.22936	0	4.22849	4.4286	4.70253	0	4.67046	4.60003	0	0	0	3.55968	2.68595	1.77984	0.862708	1.41421	4.22892	1.77984	LAMC1	sp|P11047|LAMC1_HUMAN;tr|R4GNC7|R4GNC7_HUMAN	sp|P11047|LAMC1_HUMAN	21;1	21;1	21;1	sp|P11047|LAMC1_HUMAN Laminin subunit gamma-1 OS=Homo sapiens GN=LAMC1 PE=1 SV=3	2	21
PRDX6	-0.52972	3.95252	-0.51946	0.613818	0.21196	0.846408	0.0724203	-6.5975	9	2	4.22273	0	4.39051	4.50422	4.69288	4.71258	4.7615	4.66428	4.14889	4.31044	3.53445	3.48772	4.0408	3.51108	0.355455	0.0094118	4.44736	3.51108	PRDX6	sp|P30041|PRDX6_HUMAN	sp|P30041|PRDX6_HUMAN	6	6	6	sp|P30041|PRDX6_HUMAN Peroxiredoxin-6 OS=Homo sapiens GN=PRDX6 PE=1 SV=3	1	6
CRYZ	0.791823	3.25764	0.517228	0.615324	0.210896	0.846408	0.0724203	-6.59872	7	2	4.15958	0	4.31356	0	4.65543	4.62785	4.73688	4.63513	4.12831	0	3.95576	3.87923	3.12567	3.9175	0.693315	0.0138144	4.23657	3.9175	CRYZ	sp|Q08257|QOR_HUMAN;tr|C9JH92|C9JH92_HUMAN;tr|A6NP24|A6NP24_HUMAN	sp|Q08257|QOR_HUMAN;tr|C9JH92|C9JH92_HUMAN;tr|A6NP24|A6NP24_HUMAN	2;1;1	2;1;1	2;1;1	sp|Q08257|QOR_HUMAN Quinone oxidoreductase OS=Homo sapiens GN=CRYZ PE=1 SV=1;tr|C9JH92|C9JH92_HUMAN Quinone oxidoreductase (Fragment) OS=Homo sapiens GN=CRYZ PE=1 SV=1;tr|A6NP24|A6NP24_HUMAN Quinone oxidoreductase (Fragment) OS=Homo sapiens GN=CRYZ PE=1 SV	3	2
GNAS	-0.544472	4.09871	-0.517226	0.615325	0.210895	0.846408	0.0724203	-6.59872	9	2	4.53418	0	4.56578	4.62117	4.82358	4.78421	4.90916	4.84173	4.33439	4.48041	3.69724	3.59273	4.189460	3.64499	0.35407	0.0202739	4.59347	3.64499	GNAS	sp|P63092|GNAS2_HUMAN;sp|Q5JWF2|GNAS1_HUMAN;tr|A0A0A0MR13|A0A0A0MR13_HUMAN;tr|S4R3E3|S4R3E3_HUMAN	sp|P63092|GNAS2_HUMAN;sp|Q5JWF2|GNAS1_HUMAN	3;3;1;1	2;2;1;1	2;2;1;1	sp|P63092|GNAS2_HUMAN Guanine nucleotide-binding protein G(s) subunit alpha isoforms short OS=Homo sapiens GN=GNAS PE=1 SV=1;sp|Q5JWF2|GNAS1_HUMAN Guanine nucleotide-binding protein G(s) subunit alpha isoforms XLas OS=Homo sapiens GN=GNAS PE=1 SV=2	4	3
ATP5A1	0.806596	2.74462	0.507328	0.622025	0.206192	0.848604	0.0712948	-6.60405	6	2	4.35307	0	4.36978	4.40538	0	0	4.67188	0	4.08765	4.2141	3.43593	3.39764	2.61019	3.41678	0.862503	0.00792459	4.15088	3.41678	ATP5A1	sp|P25705|ATPA_HUMAN;tr|K7ERX7|K7ERX7_HUMAN;tr|K7EK77|K7EK77_HUMAN;tr|K7EJP1|K7EJP1_HUMAN;tr|K7ENJ4|K7ENJ4_HUMAN;tr|K7EQH4|K7EQH4_HUMAN;tr|K7ESA0|K7ESA0_HUMAN	sp|P25705|ATPA_HUMAN;tr|K7ERX7|K7ERX7_HUMAN;tr|K7EK77|K7EK77_HUMAN;tr|K7EJP1|K7EJP1_HUMAN;tr|K7ENJ4|K7ENJ4_HUMAN	8;6;6;4;4;3;2	8;6;6;4;4;3;2	8;6;6;4;4;3;2	sp|P25705|ATPA_HUMAN ATP synthase subunit alpha, mitochondrial OS=Homo sapiens GN=ATP5A1 PE=1 SV=1;tr|K7ERX7|K7ERX7_HUMAN ATP synthase subunit alpha, mitochondrial (Fragment) OS=Homo sapiens GN=ATP5A1 PE=1 SV=1;tr|K7EK77|K7EK77_HUMAN ATP synthase subunit a	7	8
PYGB	-0.524693	4.01893	-0.506909	0.62231	0.205993	0.848604	0.0712948	-6.60427	9	2	4.44748	0	4.52289	4.53458	4.79064	4.73567	4.80024	4.7234	4.14686	4.36204	3.65963	3.50374	4.10638	3.58169	0.35503	0.0307774	4.52873	3.58169	PYGB	sp|P11216|PYGB_HUMAN	sp|P11216|PYGB_HUMAN	5	3	3	sp|P11216|PYGB_HUMAN Glycogen phosphorylase, brain form OS=Homo sapiens GN=PYGB PE=1 SV=5	1	5
CD47	-0.498034	3.97809	-0.48696	0.635925	0.196594	0.862893	0.0640431	-6.6147	9	2	4.40303	0	4.45341	4.52186	4.73632	4.6758	4.73473	4.65173	4.14768	4.28641	3.63025	3.49587	4.0611	3.56306	0.354659	0.0266682	4.48764	3.56306	CD47	sp|Q08722|CD47_HUMAN	sp|Q08722|CD47_HUMAN	2	2	2	sp|Q08722|CD47_HUMAN Leukocyte surface antigen CD47 OS=Homo sapiens GN=CD47 PE=1 SV=1	1	2
FGG	0.705735	3.10774	0.482733	0.638828	0.194616	0.862893	0.0640431	-6.61686	7	2	4.25307	0	4.28631	4.26809	4.54175	0	0	4.44017	4.00832	4.1035	3.71382	3.6779	2.99012	3.69586	0.69186	0.00687242	4.17828	3.69586	FGG	sp|P02679|FIBG_HUMAN;tr|C9JEU5|C9JEU5_HUMAN;tr|C9JC84|C9JC84_HUMAN;tr|C9JPQ9|C9JPQ9_HUMAN;tr|C9JU00|C9JU00_HUMAN	sp|P02679|FIBG_HUMAN;tr|C9JEU5|C9JEU5_HUMAN;tr|C9JC84|C9JC84_HUMAN;tr|C9JPQ9|C9JPQ9_HUMAN;tr|C9JU00|C9JU00_HUMAN	15;14;14;8;8	15;14;14;8;8	15;14;14;8;8	sp|P02679|FIBG_HUMAN Fibrinogen gamma chain OS=Homo sapiens GN=FGG PE=1 SV=3;tr|C9JEU5|C9JEU5_HUMAN Fibrinogen gamma chain OS=Homo sapiens GN=FGG PE=1 SV=1;tr|C9JC84|C9JC84_HUMAN Fibrinogen gamma chain OS=Homo sapiens GN=FGG PE=1 SV=1;tr|C9JPQ9|C9JPQ9_HUMA	5	15
SERPINB6	-0.484488	3.93438	-0.478134	0.641994	0.192469	0.862893	0.0640431	-6.61919	9	2	4.16987	0	4.35845	4.40958	4.69741	4.66921	4.72131	4.64916	4.16989	4.30638	3.59388	3.46739	4.01513	3.53064	0.355353	0.0253328	4.38402	3.53064	SERPINB6	sp|P35237|SPB6_HUMAN;tr|A0A024QZX5|A0A024QZX5_HUMAN;tr|A0A087X1N8|A0A087X1N8_HUMAN	sp|P35237|SPB6_HUMAN;tr|A0A024QZX5|A0A024QZX5_HUMAN;tr|A0A087X1N8|A0A087X1N8_HUMAN	1;1;1	1;1;1	1;1;1	sp|P35237|SPB6_HUMAN Serpin B6 OS=Homo sapiens GN=SERPINB6 PE=1 SV=3;tr|A0A024QZX5|A0A024QZX5_HUMAN Serpin B6 OS=Homo sapiens GN=SERPINB6 PE=1 SV=1;tr|A0A087X1N8|A0A087X1N8_HUMAN Serpin B6 OS=Homo sapiens GN=SERPINB6 PE=1 SV=1	3	1
HSPA9	-0.798499	2.45931	-0.473321	0.645316	0.190228	0.862893	0.0640431	-6.62161	6	1	4.24632	0	4.37213	4.30944	0	0	0	4.64698	4.1274	4.22163	3.58778	0	2.592390	1.79389	0.862217	1.41421	4.17452	1.79389	HSPA9	sp|P38646|GRP75_HUMAN;tr|D6RA73|D6RA73_HUMAN;tr|D6RJI2|D6RJI2_HUMAN	sp|P38646|GRP75_HUMAN;tr|D6RA73|D6RA73_HUMAN;tr|D6RJI2|D6RJI2_HUMAN	4;2;2	4;2;2	4;2;2	sp|P38646|GRP75_HUMAN Stress-70 protein, mitochondrial OS=Homo sapiens GN=HSPA9 PE=1 SV=2;tr|D6RA73|D6RA73_HUMAN Stress-70 protein, mitochondrial (Fragment) OS=Homo sapiens GN=HSPA9 PE=1 SV=1;tr|D6RJI2|D6RJI2_HUMAN Stress-70 protein, mitochondrial (Fragmen	3	4
PTGFRN	-0.472587	3.90855	-0.470428	0.647316	0.188884	0.862893	0.0640431	-6.62305	9	2	4.2872	0	4.23379	4.29297	4.64001	4.59199	4.71277	4.63193	4.20117	4.28135	3.54578	3.48368	3.98732	3.51473	0.354761	0.012494	4.29009	3.51473	PTGFRN	sp|Q9P2B2|FPRP_HUMAN	sp|Q9P2B2|FPRP_HUMAN	7	7	7	sp|Q9P2B2|FPRP_HUMAN Prostaglandin F2 receptor negative regulator OS=Homo sapiens GN=PTGFRN PE=1 SV=2	1	7
PARP1	-0.481236	4.11136	-0.456371	0.657077	0.182384	0.862893	0.0640431	-6.62992	9	2	4.5294	0	4.64462	4.74407	4.91657	4.85853	4.77356	4.74809	4.26464	4.43614	3.71555	3.70511	4.19156	3.71033	0.354559	0.0019897	4.69435	3.71033	PARP1	sp|P09874|PARP1_HUMAN;tr|Q5VX84|Q5VX84_HUMAN;tr|Q5VX85|Q5VX85_HUMAN	sp|P09874|PARP1_HUMAN	4;1;1	4;1;1	4;1;1	sp|P09874|PARP1_HUMAN Poly [ADP-ribose] polymerase 1 OS=Homo sapiens GN=PARP1 PE=1 SV=4	3	4
EIF3B	-0.4553	0.379416	-0.44544	0.664714	0.177365	0.862893	0.0640431	-6.63513	1	0	0	0	0	0	0	4.553	0	0	0	0	0	0	0.4553	0	3.16228	0	0	0	EIF3B	tr|C9JZG1|C9JZG1_HUMAN;sp|P55884|EIF3B_HUMAN	tr|C9JZG1|C9JZG1_HUMAN;sp|P55884|EIF3B_HUMAN	2;2	2;2	2;2	tr|C9JZG1|C9JZG1_HUMAN Eukaryotic translation initiation factor 3 subunit B (Fragment) OS=Homo sapiens GN=EIF3B PE=1 SV=1;sp|P55884|EIF3B_HUMAN Eukaryotic translation initiation factor 3 subunit B OS=Homo sapiens GN=EIF3B PE=1 SV=3	2	2
CLTC	-0.417741	0.348117	-0.444702	0.66523	0.177028	0.862893	0.0640431	-6.63548	1	0	0	0	0	0	0	0	0	0	4.17741	0	0	0	0.417741	0	3.16228	0	0	0	CLTC	sp|Q00610|CLH1_HUMAN;tr|A0A087WVQ6|A0A087WVQ6_HUMAN;tr|J3KS13|J3KS13_HUMAN;tr|A0A087WX41|A0A087WX41_HUMAN;sp|P53675|CLH2_HUMAN;tr|K7EJJ5|K7EJJ5_HUMAN;tr|J3KSQ2|J3KSQ2_HUMAN;tr|J3QL20|J3QL20_HUMAN;tr|J3KRF5|J3KRF5_HUMAN;tr|F5H5N6|F5H5N6_HUMAN	sp|Q00610|CLH1_HUMAN;tr|A0A087WVQ6|A0A087WVQ6_HUMAN	24;24;9;8;8;4;2;1;1;1	24;24;9;8;8;4;2;1;1;1	24;24;9;8;8;4;2;1;1;1	sp|Q00610|CLH1_HUMAN Clathrin heavy chain 1 OS=Homo sapiens GN=CLTC PE=1 SV=5;tr|A0A087WVQ6|A0A087WVQ6_HUMAN Clathrin heavy chain OS=Homo sapiens GN=CLTC PE=1 SV=1	10	24
DLD	-0.412497	0.343747	-0.444583	0.665314	0.176974	0.862893	0.0640431	-6.63554	1	0	4.12497	0	0	0	0	0	0	0	0	0	0	0	0.412496	0	3.16228	0	0	0	DLD	tr|E9PEX6|E9PEX6_HUMAN;sp|P09622|DLDH_HUMAN	tr|E9PEX6|E9PEX6_HUMAN;sp|P09622|DLDH_HUMAN	2;2	2;2	2;2	tr|E9PEX6|E9PEX6_HUMAN Dihydrolipoyl dehydrogenase OS=Homo sapiens GN=DLD PE=1 SV=1;sp|P09622|DLDH_HUMAN Dihydrolipoyl dehydrogenase, mitochondrial OS=Homo sapiens GN=DLD PE=1 SV=2	2	2
TALDO1	-0.410521	0.342101	-0.444537	0.665346	0.176953	0.862893	0.0640431	-6.63556	1	0	0	0	0	0	0	0	0	0	0	4.10521	0	0	0.410521	0	3.16228	0	0	0	TALDO1	sp|P37837|TALDO_HUMAN;tr|F2Z393|F2Z393_HUMAN	sp|P37837|TALDO_HUMAN;tr|F2Z393|F2Z393_HUMAN	2;1	2;1	2;1	sp|P37837|TALDO_HUMAN Transaldolase OS=Homo sapiens GN=TALDO1 PE=1 SV=2;tr|F2Z393|F2Z393_HUMAN Transaldolase OS=Homo sapiens GN=TALDO1 PE=1 SV=1	2	2
PGK1	-0.409802	0.341502	-0.44452	0.665358	0.176945	0.862893	0.0640431	-6.63557	1	0	0	0	0	0	0	0	0	0	0	4.09802	0	0	0.409802	0	3.16228	0	0	0	PGK1	sp|P00558|PGK1_HUMAN;sp|P07205|PGK2_HUMAN	sp|P00558|PGK1_HUMAN	12;4	12;4	12;4	sp|P00558|PGK1_HUMAN Phosphoglycerate kinase 1 OS=Homo sapiens GN=PGK1 PE=1 SV=3	2	12
ATP1B1	0.656644	3.13193	0.444088	0.66566	0.176747	0.862893	0.0640431	-6.63577	7	2	0	0	4.24614	4.30723	0	4.4491	4.56701	4.5224	4.06919	4.06379	3.7288	3.62946	3.02249	3.67913	0.69229	0.0190936	4.15766	3.67913	ATP1B1	sp|P05026|AT1B1_HUMAN;tr|V9GYR2|V9GYR2_HUMAN	sp|P05026|AT1B1_HUMAN;tr|V9GYR2|V9GYR2_HUMAN	2;1	2;1	2;1	sp|P05026|AT1B1_HUMAN Sodium/potassium-transporting ATPase subunit beta-1 OS=Homo sapiens GN=ATP1B1 PE=1 SV=1;tr|V9GYR2|V9GYR2_HUMAN Sodium/potassium-transporting ATPase subunit beta (Fragment) OS=Homo sapiens GN=ATP1B1 PE=1 SV=1	2	2
PGD	-0.434126	3.86857	-0.434712	0.672247	0.172471	0.863198	0.0638898	-6.64013	9	2	4.11669	0	4.25202	4.33221	4.68569	4.57394	4.69025	4.58572	4.02535	4.14734	3.50042	3.51317	3.940920	3.50679	0.356795	0.00256903	4.29211	3.50679	PGD	sp|P52209|6PGD_HUMAN;tr|K7EMN2|K7EMN2_HUMAN;tr|K7EM49|K7EM49_HUMAN;tr|K7EPF6|K7EPF6_HUMAN	sp|P52209|6PGD_HUMAN;tr|K7EMN2|K7EMN2_HUMAN;tr|K7EM49|K7EM49_HUMAN;tr|K7EPF6|K7EPF6_HUMAN	6;5;5;5	6;5;5;5	6;5;5;5	sp|P52209|6PGD_HUMAN 6-phosphogluconate dehydrogenase, decarboxylating OS=Homo sapiens GN=PGD PE=1 SV=3;tr|K7EMN2|K7EMN2_HUMAN 6-phosphogluconate dehydrogenase, decarboxylating (Fragment) OS=Homo sapiens GN=PGD PE=1 SV=1;tr|K7EM49|K7EM49_HUMAN 6-phosphoglu	4	6
RPS13	-0.456211	4.0909	-0.434649	0.672291	0.172442	0.863198	0.0638898	-6.64016	9	2	4.39663	0	4.49242	4.54199	4.88498	4.83141	4.89866	4.80481	4.33805	4.48041	3.74091	3.68054	4.16693	3.71072	0.354961	0.0115046	4.5172	3.71072	RPS13	sp|P62277|RS13_HUMAN	sp|P62277|RS13_HUMAN	1	1	1	sp|P62277|RS13_HUMAN 40S ribosomal protein S13 OS=Homo sapiens GN=RPS13 PE=1 SV=2	1	1
AQP1	0.714876	2.82903	0.431749	0.674335	0.171125	0.863198	0.0638898	-6.64149	6	2	4.1663	0	0	0	4.92812	4.80436	4.65613	0	4.14952	4.39437	3.45777	3.39174	2.709880	3.42476	0.865432	0.0136344	4.157910	3.42476	AQP1	sp|P29972|AQP1_HUMAN;tr|K7N7A8|K7N7A8_HUMAN	sp|P29972|AQP1_HUMAN;tr|K7N7A8|K7N7A8_HUMAN	3;3	3;3	3;3	sp|P29972|AQP1_HUMAN Aquaporin-1 OS=Homo sapiens GN=AQP1 PE=1 SV=3;tr|K7N7A8|K7N7A8_HUMAN Uncharacterized protein (Fragment) OS=Homo sapiens PE=3 SV=2	2	3
RPL4	0.631035	3.12773	0.427045	0.677654	0.168992	0.863198	0.0638898	-6.64362	7	2	4.02029	0	4.21007	4.1792	4.48761	4.40012	4.49915	4.42913	0	0	3.70012	3.60706	3.02256	3.65359	0.691828	0.0180095	4.19463	3.65359	RPL4	sp|P36578|RL4_HUMAN;tr|H3BM89|H3BM89_HUMAN;tr|H3BU31|H3BU31_HUMAN	sp|P36578|RL4_HUMAN;tr|H3BM89|H3BM89_HUMAN;tr|H3BU31|H3BU31_HUMAN	2;2;1	2;2;1	2;2;1	sp|P36578|RL4_HUMAN 60S ribosomal protein L4 OS=Homo sapiens GN=RPL4 PE=1 SV=5;tr|H3BM89|H3BM89_HUMAN 60S ribosomal protein L4 OS=Homo sapiens GN=RPL4 PE=1 SV=1;tr|H3BU31|H3BU31_HUMAN 60S ribosomal protein L4 (Fragment) OS=Homo sapiens GN=RPL4 PE=1 SV=1	3	2
CAMK2D	0.626192	3.12637	0.424297	0.679597	0.167749	0.863198	0.0638898	-6.64486	7	2	4.2878	0	4.30098	4.37932	0	4.52912	0	4.39485	4.10584	4.22215	3.71916	3.57723	3.02201	3.6482	0.691031	0.0275097	4.25498	3.6482	CAMK2D	tr|H0Y9J2|H0Y9J2_HUMAN;tr|D6R938|D6R938_HUMAN;sp|Q13557|KCC2D_HUMAN;tr|E9PBG7|E9PBG7_HUMAN;tr|E9PF82|E9PF82_HUMAN	tr|H0Y9J2|H0Y9J2_HUMAN;tr|D6R938|D6R938_HUMAN;sp|Q13557|KCC2D_HUMAN;tr|E9PBG7|E9PBG7_HUMAN;tr|E9PF82|E9PF82_HUMAN	2;2;2;2;2	2;2;2;2;2	2;2;2;2;2	tr|H0Y9J2|H0Y9J2_HUMAN Calcium/calmodulin-dependent protein kinase type II subunit delta (Fragment) OS=Homo sapiens GN=CAMK2D PE=1 SV=1;tr|D6R938|D6R938_HUMAN Calcium/calmodulin-dependent protein kinase (CaM kinase) II delta, isoform CRA_e OS=Homo sapiens	5	2
CD81	-0.410612	3.85199	-0.415312	0.685966	0.163697	0.86667	0.0621463	-6.64886	9	2	4.18601	0	4.17204	4.27047	4.56952	4.51546	4.64418	4.55205	4.11781	4.17673	3.5601	3.45952	3.92042	3.50981	0.354961	0.0202636	4.22824	3.50981	CD81	tr|E9PM31|E9PM31_HUMAN;tr|H0YEE2|H0YEE2_HUMAN;tr|E9PJK1|E9PJK1_HUMAN;tr|E9PRJ8|E9PRJ8_HUMAN;tr|H0YDL9|H0YDL9_HUMAN;tr|H0YDJ9|H0YDJ9_HUMAN;sp|P60033|CD81_HUMAN;tr|E9PIF1|E9PIF1_HUMAN;tr|A6NMH8|A6NMH8_HUMAN	tr|E9PM31|E9PM31_HUMAN;tr|H0YEE2|H0YEE2_HUMAN;tr|E9PJK1|E9PJK1_HUMAN;tr|E9PRJ8|E9PRJ8_HUMAN;tr|H0YDL9|H0YDL9_HUMAN;tr|H0YDJ9|H0YDJ9_HUMAN;sp|P60033|CD81_HUMAN;tr|E9PIF1|E9PIF1_HUMAN;tr|A6NMH8|A6NMH8_HUMAN	1;1;1;1;1;1;1;1;1	1;1;1;1;1;1;1;1;1	1;1;1;1;1;1;1;1;1	tr|E9PM31|E9PM31_HUMAN CD81 antigen (Fragment) OS=Homo sapiens GN=CD81 PE=1 SV=6;tr|H0YEE2|H0YEE2_HUMAN Tetraspanin (Fragment) OS=Homo sapiens GN=CD81 PE=1 SV=1;tr|E9PJK1|E9PJK1_HUMAN Tetraspanin OS=Homo sapiens GN=CD81 PE=1 SV=1;tr|E9PRJ8|E9PRJ8_HUMAN Tet	9	1
RPS2	-0.428466	4.05331	-0.412685	0.687833	0.162517	0.86667	0.0621463	-6.65001	9	2	4.40835	0	4.40751	4.54378	4.86036	4.70577	4.83713	4.74767	4.2809	4.4557	3.73016	3.66235	4.12472	3.69625	0.354639	0.012972	4.49974	3.69625	RPS2	tr|H0YEN5|H0YEN5_HUMAN;tr|E9PQD7|E9PQD7_HUMAN;sp|P15880|RS2_HUMAN;tr|I3L404|I3L404_HUMAN;tr|E9PM36|E9PM36_HUMAN;tr|E9PMM9|E9PMM9_HUMAN	tr|H0YEN5|H0YEN5_HUMAN;tr|E9PQD7|E9PQD7_HUMAN;sp|P15880|RS2_HUMAN;tr|I3L404|I3L404_HUMAN;tr|E9PM36|E9PM36_HUMAN;tr|E9PMM9|E9PMM9_HUMAN	2;2;2;1;1;1	2;2;2;1;1;1	2;2;2;1;1;1	tr|H0YEN5|H0YEN5_HUMAN 40S ribosomal protein S2 (Fragment) OS=Homo sapiens GN=RPS2 PE=1 SV=1;tr|E9PQD7|E9PQD7_HUMAN 40S ribosomal protein S2 OS=Homo sapiens GN=RPS2 PE=1 SV=1;sp|P15880|RS2_HUMAN 40S ribosomal protein S2 OS=Homo sapiens GN=RPS2 PE=1 SV=2;tr	6	2
AHNAK	-0.402443	3.90568	-0.399753	0.697055	0.156733	0.87479	0.0580961	-6.65558	9	2	4.12731	0	4.2308	4.34938	4.71616	4.6534	4.7295	4.60758	4.13448	4.17892	3.65146	3.48915	3.97275	3.57031	0.356723	0.0321459	4.29009	3.57031	AHNAK	sp|Q09666|AHNK_HUMAN;tr|E9PQE3|E9PQE3_HUMAN;tr|E9PJZ0|E9PJZ0_HUMAN;tr|E9PKR9|E9PKR9_HUMAN;tr|E9PJC6|E9PJC6_HUMAN;tr|E9PLK4|E9PLK4_HUMAN	sp|Q09666|AHNK_HUMAN	5;1;1;1;1;1	5;1;1;1;1;1	5;1;1;1;1;1	sp|Q09666|AHNK_HUMAN Neuroblast differentiation-associated protein AHNAK OS=Homo sapiens GN=AHNAK PE=1 SV=2	6	5
RPL10A	-0.410289	4.0754	-0.393267	0.7017	0.153849	0.877125	0.0569386	-6.65831	9	2	4.45065	0	4.53986	4.60429	4.86266	4.75665	4.82284	4.77244	4.25548	4.3729	3.77265	3.69432	4.14378	3.73349	0.354746	0.0148349	4.57207	3.73349	RPL10A	sp|P62906|RL10A_HUMAN	sp|P62906|RL10A_HUMAN	2	2	2	sp|P62906|RL10A_HUMAN 60S ribosomal protein L10a OS=Homo sapiens GN=RPL10A PE=1 SV=2	1	2
APOA1	0.602013	3.2622	0.388971	0.704784	0.151944	0.877498	0.0567541	-6.66009	7	2	0	0	4.25541	0	4.71198	4.63922	4.76744	4.71186	4.19999	4.33275	3.82291	3.70485	3.16187	3.76388	0.692931	0.022179	4.29408	3.76388	APOA1	tr|F8W696|F8W696_HUMAN;sp|P02647|APOA1_HUMAN	tr|F8W696|F8W696_HUMAN;sp|P02647|APOA1_HUMAN	6;6	6;6	6;6	tr|F8W696|F8W696_HUMAN Apolipoprotein A-I OS=Homo sapiens GN=APOA1 PE=1 SV=1;sp|P02647|APOA1_HUMAN Apolipoprotein A-I OS=Homo sapiens GN=APOA1 PE=1 SV=1	2	6
PRDX2	-0.398691	4.07281	-0.382485	0.70945	0.149078	0.878337	0.0563389	-6.66275	9	2	4.44361	0	4.52366	4.5801	4.79004	4.7944	4.84946	4.77041	4.23438	4.40652	3.81821	3.66292	4.13926	3.74057	0.354735	0.0293543	4.55188	3.74057	PRDX2	sp|P32119|PRDX2_HUMAN;tr|A6NIW5|A6NIW5_HUMAN	sp|P32119|PRDX2_HUMAN	5;2	4;2	4;2	sp|P32119|PRDX2_HUMAN Peroxiredoxin-2 OS=Homo sapiens GN=PRDX2 PE=1 SV=5	2	5
CSE1L	-0.38899	3.99163	-0.380286	0.711035	0.148109	0.878337	0.0563389	-6.66364	9	2	4.31747	0	4.33109	4.3518	4.79885	4.70834	4.77904	4.66201	4.24584	4.37014	3.67058	3.66436	4.05646	3.66747	0.355203	0.00119955	4.360970	3.66747	CSE1L	sp|P55060|XPO2_HUMAN	sp|P55060|XPO2_HUMAN	2	2	2	sp|P55060|XPO2_HUMAN Exportin-2 OS=Homo sapiens GN=CSE1L PE=1 SV=3	1	2
PGM3	-0.376166	3.97141	-0.368584	0.719492	0.142974	0.88384	0.0536262	-6.6683	9	2	4.24258	0	4.39961	4.47798	4.79627	4.71429	4.72947	4.6535	4.12039	4.20695	3.69437	3.62151	4.0341	3.65794	0.356322	0.0140848	4.43879	3.65794	PGM3	tr|A0A087WT27|A0A087WT27_HUMAN;tr|J3KN95|J3KN95_HUMAN;sp|O95394|AGM1_HUMAN;tr|H0Y8I3|H0Y8I3_HUMAN;tr|H0Y987|H0Y987_HUMAN	tr|A0A087WT27|A0A087WT27_HUMAN;tr|J3KN95|J3KN95_HUMAN;sp|O95394|AGM1_HUMAN;tr|H0Y8I3|H0Y8I3_HUMAN;tr|H0Y987|H0Y987_HUMAN	2;2;2;1;1	2;2;2;1;1	2;2;2;1;1	tr|A0A087WT27|A0A087WT27_HUMAN Phosphoacetylglucosamine mutase OS=Homo sapiens GN=PGM3 PE=1 SV=1;tr|J3KN95|J3KN95_HUMAN Phosphoacetylglucosamine mutase OS=Homo sapiens GN=PGM3 PE=1 SV=1;sp|O95394|AGM1_HUMAN Phosphoacetylglucosamine mutase OS=Homo sapiens G	5	2
ACTR2	-0.367133	3.92347	-0.366363	0.721102	0.142004	0.88384	0.0536262	-6.66917	9	2	4.29052	0	4.26666	4.36109	4.69411	4.59341	4.60509	4.54855	4.18485	4.30232	3.68645	3.5486	3.98466	3.61753	0.354027	0.0269443	4.33171	3.61753	ACTR2	sp|P61160|ARP2_HUMAN	sp|P61160|ARP2_HUMAN	1	1	1	sp|P61160|ARP2_HUMAN Actin-related protein 2 OS=Homo sapiens GN=ACTR2 PE=1 SV=1	1	1
CD63	-0.372043	4.02128	-0.360733	0.725188	0.139549	0.885404	0.0528583	-6.67134	9	2	4.31712	0	4.29202	4.33733	4.78823	4.77293	4.82871	4.76954	4.30333	4.42369	3.73828	3.68422	4.08329	3.71125	0.355827	0.0102998	4.38051	3.71125	CD63	tr|F8VNT9|F8VNT9_HUMAN;tr|F8VV56|F8VV56_HUMAN;tr|F8W022|F8W022_HUMAN;tr|F8VWK8|F8VWK8_HUMAN;sp|P08962|CD63_HUMAN	tr|F8VNT9|F8VNT9_HUMAN;tr|F8VV56|F8VV56_HUMAN;tr|F8W022|F8W022_HUMAN;tr|F8VWK8|F8VWK8_HUMAN;sp|P08962|CD63_HUMAN	2;2;2;2;2	2;2;2;2;2	2;2;2;2;2	tr|F8VNT9|F8VNT9_HUMAN CD63 antigen (Fragment) OS=Homo sapiens GN=CD63 PE=1 SV=1;tr|F8VV56|F8VV56_HUMAN CD63 antigen OS=Homo sapiens GN=CD63 PE=1 SV=1;tr|F8W022|F8W022_HUMAN Tetraspanin (Fragment) OS=Homo sapiens GN=CD63 PE=1 SV=1;tr|F8VWK8|F8VWK8_HUMAN Te	5	2
AGT	-0.342379	3.81481	-0.350978	0.73229	0.135317	0.886377	0.0523813	-6.67504	9	2	4.24392	0	4.20648	4.34561	4.43304	4.47424	4.4415	4.5342	3.95729	4.08241	3.57734	3.48164	3.87187	3.529490	0.354532	0.0191726	4.29476	3.529490	AGT	sp|P01019|ANGT_HUMAN	sp|P01019|ANGT_HUMAN	1	1	1	sp|P01019|ANGT_HUMAN Angiotensinogen OS=Homo sapiens GN=AGT PE=1 SV=1	1	1
AARS	-0.356377	4.02773	-0.345591	0.736224	0.13299	0.886377	0.0523813	-6.67704	9	2	4.3128	0	4.40611	4.49655	4.77755	4.70713	4.78855	4.80931	4.21418	4.35905	3.78544	3.67605	4.08712	3.73075	0.355402	0.0207315	4.45133	3.73075	AARS	sp|P49588|SYAC_HUMAN;tr|H3BPK7|H3BPK7_HUMAN	sp|P49588|SYAC_HUMAN	3;1	3;1	3;1	sp|P49588|SYAC_HUMAN Alanine--tRNA ligase, cytoplasmic OS=Homo sapiens GN=AARS PE=1 SV=2	2	3
LRP1	0.411565	3.37129	0.331754	0.746363	0.12705	0.886377	0.0523813	-6.68203	8	2	3.85562	0	0	4.10528	4.37091	4.25881	4.37397	4.27471	3.79555	3.99212	3.78671	3.64182	3.3027	3.71426	0.530531	0.0275837	4.0487	3.71426	LRP1	tr|H0YJI8|H0YJI8_HUMAN;sp|Q07954|LRP1_HUMAN	tr|H0YJI8|H0YJI8_HUMAN;sp|Q07954|LRP1_HUMAN	1;1	1;1	1;1	tr|H0YJI8|H0YJI8_HUMAN Prolow-density lipoprotein receptor-related protein 1 (Fragment) OS=Homo sapiens GN=LRP1 PE=1 SV=1;sp|Q07954|LRP1_HUMAN Prolow-density lipoprotein receptor-related protein 1 OS=Homo sapiens GN=LRP1 PE=1 SV=2	2	1
ALDH9A1	-0.336196	4.00909	-0.32766	0.749372	0.125303	0.886377	0.0523813	-6.68347	9	2	4.23892	0	4.44517	4.49141	4.80214	4.73143	4.7502	4.67758	4.19806	4.31634	3.79473	3.66313	4.06513	3.72893	0.355479	0.0249534	4.468290	3.72893	ALDH9A1	sp|P49189|AL9A1_HUMAN	sp|P49189|AL9A1_HUMAN	4	4	4	sp|P49189|AL9A1_HUMAN 4-trimethylaminobutyraldehyde dehydrogenase OS=Homo sapiens GN=ALDH9A1 PE=1 SV=3	1	4
AP2A2	0.509697	3.30856	0.322427	0.753225	0.123075	0.886377	0.0523813	-6.68528	7	2	0	0	4.12992	0	4.82391	4.78521	4.9091	4.82149	4.30779	4.45865	3.76184	3.70477	3.22361	3.73331	0.694353	0.0108098	4.38322	3.73331	AP2A2	tr|A0A0G2JQM1|A0A0G2JQM1_HUMAN;tr|A0A0G2JS82|A0A0G2JS82_HUMAN;sp|O94973|AP2A2_HUMAN;tr|E9PQP4|E9PQP4_HUMAN;tr|A0A0G2JRS3|A0A0G2JRS3_HUMAN;tr|A0A0G2JS17|A0A0G2JS17_HUMAN;tr|A0A0G2JQT9|A0A0G2JQT9_HUMAN;tr|H0YDE9|H0YDE9_HUMAN;tr|H0YEG0|H0YEG0_HUMAN;tr|A0A0G2JRF9|A0A0G2JRF9_HUMAN;tr|A0A0G2JQA4|A0A0G2JQA4_HUMAN;tr|E9PR62|E9PR62_HUMAN;sp|O95782|AP2A1_HUMAN	tr|A0A0G2JQM1|A0A0G2JQM1_HUMAN;tr|A0A0G2JS82|A0A0G2JS82_HUMAN;sp|O94973|AP2A2_HUMAN;tr|E9PQP4|E9PQP4_HUMAN;tr|A0A0G2JRS3|A0A0G2JRS3_HUMAN;tr|A0A0G2JS17|A0A0G2JS17_HUMAN;tr|A0A0G2JQT9|A0A0G2JQT9_HUMAN;tr|H0YDE9|H0YDE9_HUMAN;tr|H0YEG0|H0YEG0_HUMAN;tr|A0A0G2JRF9|A0A0G2JRF9_HUMAN;tr|A0A0G2JQA4|A0A0G2JQA4_HUMAN;tr|E9PR62|E9PR62_HUMAN;sp|O95782|AP2A1_HUMAN	2;2;2;1;1;1;1;1;1;1;1;1;1	2;2;2;1;1;1;1;1;1;1;1;1;1	2;2;2;1;1;1;1;1;1;1;1;1;1	tr|A0A0G2JQM1|A0A0G2JQM1_HUMAN AP-2 complex subunit alpha-2 (Fragment) OS=Homo sapiens GN=AP2A2 PE=1 SV=1;tr|A0A0G2JS82|A0A0G2JS82_HUMAN AP-2 complex subunit alpha-2 (Fragment) OS=Homo sapiens GN=AP2A2 PE=1 SV=1;sp|O94973|AP2A2_HUMAN AP-2 complex subunit a	13	2
ANXA4	-0.3315	4.05559	-0.319951	0.755051	0.122024	0.886377	0.0523813	-6.68613	9	2	4.3462	0	4.4121	4.44251	4.77428	4.73048	4.88127	4.79873	4.30756	4.41531	3.80862	3.75007	4.11085	3.77935	0.355094	0.0109548	4.42891	3.77935	ANXA4	sp|P09525|ANXA4_HUMAN;tr|Q6P452|Q6P452_HUMAN	sp|P09525|ANXA4_HUMAN;tr|Q6P452|Q6P452_HUMAN	15;14	15;14	15;14	sp|P09525|ANXA4_HUMAN Annexin A4 OS=Homo sapiens GN=ANXA4 PE=1 SV=4;tr|Q6P452|Q6P452_HUMAN Annexin OS=Homo sapiens GN=ANXA4 PE=1 SV=1	2	15
RPS20	0.489567	3.21207	0.319108	0.755673	0.121666	0.886377	0.0523813	-6.68642	7	2	4.19998	0	4.16245	0	4.72347	4.57294	4.74382	4.70924	0	4.1929	3.63566	3.60443	3.13048	3.62005	0.693763	0.00609932	4.196440	3.62005	RPS20	sp|P60866|RS20_HUMAN;tr|E5RIP1|E5RIP1_HUMAN;tr|E5RJX2|E5RJX2_HUMAN;tr|G3XAN0|G3XAN0_HUMAN	sp|P60866|RS20_HUMAN;tr|E5RIP1|E5RIP1_HUMAN;tr|E5RJX2|E5RJX2_HUMAN	3;2;2;1	3;2;2;1	3;2;2;1	sp|P60866|RS20_HUMAN 40S ribosomal protein S20 OS=Homo sapiens GN=RPS20 PE=1 SV=1;tr|E5RIP1|E5RIP1_HUMAN 40S ribosomal protein S20 OS=Homo sapiens GN=RPS20 PE=1 SV=1;tr|E5RJX2|E5RJX2_HUMAN 40S ribosomal protein S20 OS=Homo sapiens GN=RPS20 PE=1 SV=1	4	3
LRPPRC	0.498716	1.35882	0.31811	0.756409	0.121243	0.886377	0.0523813	-6.68676	3	1	4.36077	0	4.36683	0	0	0	0	0	0	4.02939	3.54883	0	1.275700	1.77442	1.61173	1.41421	0	1.77442	LRPPRC	sp|P42704|LPPRC_HUMAN	sp|P42704|LPPRC_HUMAN	2	2	2	sp|P42704|LPPRC_HUMAN Leucine-rich PPR motif-containing protein, mitochondrial OS=Homo sapiens GN=LRPPRC PE=1 SV=3	1	2
ANXA7	0.50464	3.32969	0.317345	0.756973	0.120919	0.886377	0.0523813	-6.68702	7	2	0	0	4.20022	0	4.86708	4.76652	4.92805	4.83781	4.34969	4.50652	3.78807	3.71239	3.24559	3.75023	0.693763	0.0142695	4.42811	3.75023	ANXA7	sp|P20073|ANXA7_HUMAN	sp|P20073|ANXA7_HUMAN	4	4	4	sp|P20073|ANXA7_HUMAN Annexin A7 OS=Homo sapiens GN=ANXA7 PE=1 SV=3	1	4
FGB	0.491128	3.24515	0.317032	0.757205	0.120787	0.886377	0.0523813	-6.68712	7	2	0	0	0	4.37328	4.74709	4.67213	4.77081	4.66495	4.14515	4.25953	3.74692	3.56192	3.16329	3.65442	0.693184	0.0357969	4.31641	3.65442	FGB	sp|P02675|FIBB_HUMAN;tr|D6REL8|D6REL8_HUMAN	sp|P02675|FIBB_HUMAN;tr|D6REL8|D6REL8_HUMAN	16;13	16;13	11;9	sp|P02675|FIBB_HUMAN Fibrinogen beta chain OS=Homo sapiens GN=FGB PE=1 SV=2;tr|D6REL8|D6REL8_HUMAN Fibrinogen beta chain OS=Homo sapiens GN=FGB PE=1 SV=1	2	16
STOM	0.40353	3.50818	0.31306	0.76014	0.119106	0.886377	0.0523813	-6.68846	8	2	4.22796	0	4.30864	4.30856	0	4.36704	4.58404	4.49312	3.95268	4.16717	3.87681	3.81209	3.44092	3.84445	0.52941	0.0119047	4.268260	3.84445	STOM	sp|P27105|STOM_HUMAN;tr|F8VSL7|F8VSL7_HUMAN	sp|P27105|STOM_HUMAN;tr|F8VSL7|F8VSL7_HUMAN	6;3	6;3	6;3	sp|P27105|STOM_HUMAN Erythrocyte band 7 integral membrane protein OS=Homo sapiens GN=STOM PE=1 SV=3;tr|F8VSL7|F8VSL7_HUMAN Erythrocyte band 7 integral membrane protein OS=Homo sapiens GN=STOM PE=1 SV=1	2	6
RPL27	-0.306397	3.87418	-0.310109	0.762323	0.117861	0.886377	0.0523813	-6.68944	9	2	4.23898	0	4.30176	4.35553	4.51866	4.52181	4.58335	4.52674	4.04038	4.16528	3.66264	3.57506	3.925250	3.61885	0.354299	0.0171119	4.32864	3.61885	RPL27	tr|K7EQQ9|K7EQQ9_HUMAN;sp|P61353|RL27_HUMAN;tr|K7ELC7|K7ELC7_HUMAN	tr|K7EQQ9|K7EQQ9_HUMAN;sp|P61353|RL27_HUMAN;tr|K7ELC7|K7ELC7_HUMAN	2;2;2	2;2;2	2;2;2	tr|K7EQQ9|K7EQQ9_HUMAN 60S ribosomal protein L27 OS=Homo sapiens GN=RPL27 PE=1 SV=1;sp|P61353|RL27_HUMAN 60S ribosomal protein L27 OS=Homo sapiens GN=RPL27 PE=1 SV=2;tr|K7ELC7|K7ELC7_HUMAN 60S ribosomal protein L27 (Fragment) OS=Homo sapiens GN=RPL27 PE=1	3	2
HSPA5	0.476453	3.24968	0.307065	0.764577	0.116579	0.886377	0.0523813	-6.69044	7	2	4.30528	0	4.45555	4.53372	0	4.7439	4.79757	4.71909	4.14758	0	3.67416	3.61928	3.17027	3.64672	0.692906	0.0106426	4.38041	3.64672	HSPA5	sp|P11021|GRP78_HUMAN	sp|P11021|GRP78_HUMAN	17	17	17	sp|P11021|GRP78_HUMAN 78 kDa glucose-regulated protein OS=Homo sapiens GN=HSPA5 PE=1 SV=2	1	17
FERMT2	-0.487155	1.98404	-0.299106	0.770481	0.113238	0.886377	0.0523813	-6.69302	5	1	4.13732	0	0	4.19657	0	0	4.50947	0	3.86098	3.94797	0	3.15615	2.06523	1.57808	1.05723	1.41421	1.93049	1.57808	FERMT2	sp|Q96AC1|FERM2_HUMAN;tr|H0YJ34|H0YJ34_HUMAN;tr|H0YJB6|H0YJB6_HUMAN	sp|Q96AC1|FERM2_HUMAN;tr|H0YJ34|H0YJ34_HUMAN;tr|H0YJB6|H0YJB6_HUMAN	2;2;1	2;2;1	2;2;1	sp|Q96AC1|FERM2_HUMAN Fermitin family homolog 2 OS=Homo sapiens GN=FERMT2 PE=1 SV=1;tr|H0YJ34|H0YJ34_HUMAN Fermitin family homolog 2 (Fragment) OS=Homo sapiens GN=FERMT2 PE=1 SV=1;tr|H0YJB6|H0YJB6_HUMAN Fermitin family homolog 2 (Fragment) OS=Homo sapiens	3	2
FLNC	-0.29842	3.93204	-0.295168	0.773408	0.111591	0.886377	0.0523813	-6.69427	9	2	4.23847	0	4.31237	4.38237	4.7286	4.65551	4.71814	4.63565	4.11378	4.03284	3.84797	3.51873	3.98177	3.68335	0.357058	0.0632064	4.347370	3.68335	FLNC	sp|Q14315|FLNC_HUMAN	sp|Q14315|FLNC_HUMAN	8	4	4	sp|Q14315|FLNC_HUMAN Filamin-C OS=Homo sapiens GN=FLNC PE=1 SV=3	1	8
GNAI3	-0.293811	3.95842	-0.291746	0.775955	0.110164	0.886377	0.0523813	-6.69534	9	2	4.34543	0	4.47695	4.50249	4.58269	4.49888	4.66625	4.61213	4.11137	4.27773	3.76886	3.6583	4.00739	3.713580	0.353834	0.0210505	4.48791	3.713580	GNAI3	sp|P08754|GNAI3_HUMAN	sp|P08754|GNAI3_HUMAN	5	2	2	sp|P08754|GNAI3_HUMAN Guanine nucleotide-binding protein G(k) subunit alpha OS=Homo sapiens GN=GNAI3 PE=1 SV=3	1	5
ENO1	-0.284596	3.84926	-0.290812	0.77665	0.109775	0.886377	0.0523813	-6.69563	9	2	4.14879	0	4.29232	4.31484	4.49021	4.44598	4.5445	4.42499	4.08718	4.21808	3.64936	3.57482	3.89669	3.61209	0.353442	0.0145927	4.30358	3.61209	ENO1	sp|P06733|ENOA_HUMAN;tr|K7EM90|K7EM90_HUMAN;tr|E5RI09|E5RI09_HUMAN;tr|E5RG95|E5RG95_HUMAN;tr|K7EPM1|K7EPM1_HUMAN;tr|K7EKN2|K7EKN2_HUMAN;tr|E5RGZ4|E5RGZ4_HUMAN;sp|P13929|ENOB_HUMAN	sp|P06733|ENOA_HUMAN;tr|K7EM90|K7EM90_HUMAN	17;9;1;1;1;1;1;1	17;9;1;1;1;1;1;1	16;8;0;0;0;0;0;0	sp|P06733|ENOA_HUMAN Alpha-enolase OS=Homo sapiens GN=ENO1 PE=1 SV=2;tr|K7EM90|K7EM90_HUMAN Enolase (Fragment) OS=Homo sapiens GN=ENO1 PE=1 SV=1	8	17
ARG1	-0.290609	3.95117	-0.288777	0.778166	0.108927	0.886377	0.0523813	-6.69626	9	2	4.28256	0	4.43317	4.40723	4.66314	4.5936	4.61358	4.55124	4.16677	4.28478	3.88191	3.53608	3.99961	3.709	0.353732	0.0659307	4.4202	3.709	ARG1	sp|P05089|ARGI1_HUMAN	sp|P05089|ARGI1_HUMAN	2	2	2	sp|P05089|ARGI1_HUMAN Arginase-1 OS=Homo sapiens GN=ARG1 PE=1 SV=2	1	2
MAPK1	0.369196	3.49573	0.287056	0.779449	0.108212	0.886377	0.0523813	-6.69679	8	2	4.06517	0	4.1603	4.3129	4.4651	4.44397	4.46813	4.40822	0	4.01817	3.87053	3.73625	3.4342	3.80339	0.529203	0.0249649	4.2366	3.80339	MAPK1	sp|P28482|MK01_HUMAN	sp|P28482|MK01_HUMAN	2	2	1	sp|P28482|MK01_HUMAN Mitogen-activated protein kinase 1 OS=Homo sapiens GN=MAPK1 PE=1 SV=3	1	2
YWHAZ	-0.282016	3.91953	-0.281702	0.783445	0.105992	0.887716	0.0517259	-6.69842	9	2	4.26568	0	4.30615	4.36087	4.65519	4.61016	4.61896	4.61566	4.08947	4.1432	3.74816	3.62087	3.96653	3.68452	0.355302	0.0244285	4.333510	3.68452	YWHAZ	sp|P63104|1433Z_HUMAN;tr|E7EX29|E7EX29_HUMAN;tr|E7ESK7|E7ESK7_HUMAN;tr|E5RIR4|E5RIR4_HUMAN;tr|E9PD24|E9PD24_HUMAN;tr|E7EVZ2|E7EVZ2_HUMAN;tr|E5RGE1|E5RGE1_HUMAN;tr|B0AZS6|B0AZS6_HUMAN;tr|B7Z2E6|B7Z2E6_HUMAN;tr|H0YB80|H0YB80_HUMAN	sp|P63104|1433Z_HUMAN;tr|E7EX29|E7EX29_HUMAN;tr|E7ESK7|E7ESK7_HUMAN;tr|E5RIR4|E5RIR4_HUMAN;tr|E9PD24|E9PD24_HUMAN;tr|E7EVZ2|E7EVZ2_HUMAN;tr|E5RGE1|E5RGE1_HUMAN	12;11;8;7;7;7;6;5;4;4	12;11;8;7;7;7;6;5;4;4	8;7;6;5;5;5;4;3;2;2	sp|P63104|1433Z_HUMAN 14-3-3 protein zeta/delta OS=Homo sapiens GN=YWHAZ PE=1 SV=1;tr|E7EX29|E7EX29_HUMAN 14-3-3 protein zeta/delta (Fragment) OS=Homo sapiens GN=YWHAZ PE=1 SV=1;tr|E7ESK7|E7ESK7_HUMAN 14-3-3 protein zeta/delta (Fragment) OS=Homo sapiens GN	10	12
IQGAP1	-0.285845	4.03135	-0.276439	0.787379	0.103816	0.888071	0.0515524	-6.69999	9	2	4.11387	0	4.33793	4.51224	4.84672	4.7856	4.82588	4.73355	4.24204	4.3921	3.85423	3.73207	4.07899	3.79315	0.357085	0.0227735	4.45217	3.79315	IQGAP1	sp|P46940|IQGA1_HUMAN;tr|H0YLE8|H0YLE8_HUMAN;tr|A0A0J9YXZ5|A0A0J9YXZ5_HUMAN;tr|A0A087X225|A0A087X225_HUMAN	sp|P46940|IQGA1_HUMAN;tr|H0YLE8|H0YLE8_HUMAN;tr|A0A0J9YXZ5|A0A0J9YXZ5_HUMAN	6;4;4;1	6;4;4;1	6;4;4;1	sp|P46940|IQGA1_HUMAN Ras GTPase-activating-like protein IQGAP1 OS=Homo sapiens GN=IQGAP1 PE=1 SV=1;tr|H0YLE8|H0YLE8_HUMAN Ras GTPase-activating-like protein IQGAP1 OS=Homo sapiens GN=IQGAP1 PE=1 SV=1;tr|A0A0J9YXZ5|A0A0J9YXZ5_HUMAN Ras GTPase-activating-li	4	6
SF3B1	-0.270357	3.92947	-0.270163	0.792078	0.101232	0.888071	0.0515524	-6.70182	9	2	4.27026	0	4.327	4.39305	4.58868	4.55932	4.66534	4.60589	4.08695	4.24883	3.73994	3.66841	3.97453	3.70418	0.354498	0.0136552	4.36002	3.70418	SF3B1	sp|O75533|SF3B1_HUMAN	sp|O75533|SF3B1_HUMAN	1	1	1	sp|O75533|SF3B1_HUMAN Splicing factor 3B subunit 1 OS=Homo sapiens GN=SF3B1 PE=1 SV=3	1	1
EIF4A3	-0.272884	3.96644	-0.26998	0.792216	0.101157	0.888071	0.0515524	-6.70187	9	2	4.29569	0	4.33992	4.38118	4.73622	4.61299	4.67828	4.63228	4.15488	4.28776	3.78907	3.689	4.01192	3.73904	0.35476	0.0189245	4.36055	3.73904	EIF4A3	sp|P38919|IF4A3_HUMAN;tr|I3L3H2|I3L3H2_HUMAN	sp|P38919|IF4A3_HUMAN;tr|I3L3H2|I3L3H2_HUMAN	2;1	2;1	2;1	sp|P38919|IF4A3_HUMAN Eukaryotic initiation factor 4A-III OS=Homo sapiens GN=EIF4A3 PE=1 SV=4;tr|I3L3H2|I3L3H2_HUMAN Eukaryotic initiation factor 4A-III (Fragment) OS=Homo sapiens GN=EIF4A3 PE=1 SV=1	2	2
CLIC4	0.409445	3.32174	0.256765	0.802139	0.0957505	0.896006	0.047689	-6.7056	7	2	0	0	0	4.43537	4.78782	4.79653	4.97262	4.90412	4.16428	4.47422	3.69835	3.62753	3.2535	3.662940	0.694024	0.0136721	4.45479	3.662940	CLIC4	sp|Q9Y696|CLIC4_HUMAN	sp|Q9Y696|CLIC4_HUMAN	4	4	4	sp|Q9Y696|CLIC4_HUMAN Chloride intracellular channel protein 4 OS=Homo sapiens GN=CLIC4 PE=1 SV=4	1	4
MRC2	0.323448	3.54296	0.247383	0.809206	0.0919407	0.899663	0.0459203	-6.70813	8	2	4.25292	0	4.24595	4.36701	0	4.55677	4.70977	4.48102	4.10575	4.17133	3.86968	3.75532	3.48905	3.812500	0.529641	0.0212109	4.24944	3.812500	MRC2	sp|Q9UBG0|MRC2_HUMAN	sp|Q9UBG0|MRC2_HUMAN	3	3	3	sp|Q9UBG0|MRC2_HUMAN C-type mannose receptor 2 OS=Homo sapiens GN=MRC2 PE=1 SV=2	1	3
RPS18	-0.409225	2.04023	-0.244841	0.811124	0.0909125	0.899663	0.0459203	-6.7088	5	1	0	0	0	4.13673	0	0	4.49697	4.40139	3.91322	4.13603	0	3.39842	2.10843	1.69921	1.056670	1.41421	1.95661	1.69921	RPS18	sp|P62269|RS18_HUMAN;tr|A0A0G2JQH2|A0A0G2JQH2_HUMAN;tr|Q5GGW2|Q5GGW2_HUMAN;tr|J3JS69|J3JS69_HUMAN	sp|P62269|RS18_HUMAN	7;2;2;1	7;2;2;1	7;2;2;1	sp|P62269|RS18_HUMAN 40S ribosomal protein S18 OS=Homo sapiens GN=RPS18 PE=1 SV=3	4	7
PPIA	-0.240108	3.92877	-0.240663	0.81428	0.0892263	0.899994	0.0457606	-6.70988	9	2	4.24374	0	4.33584	4.35795	4.52613	4.56319	4.64535	4.60069	4.13493	4.28004	3.74793	3.70943	3.96879	3.72868	0.353936	0.00730054	4.3469	3.72868	PPIA	sp|P62937|PPIA_HUMAN;tr|F8WE65|F8WE65_HUMAN;tr|C9J5S7|C9J5S7_HUMAN;tr|A0A0H2UH34|A0A0H2UH34_HUMAN;tr|A0A075B767|A0A075B767_HUMAN;sp|Q9Y536|PAL4A_HUMAN;sp|P0DN26|PAL4F_HUMAN;sp|F5H284|PAL4D_HUMAN;sp|A0A0B4J2A2|PAL4C_HUMAN;sp|A0A075B759|PAL4E_HUMAN	sp|P62937|PPIA_HUMAN;tr|F8WE65|F8WE65_HUMAN;tr|C9J5S7|C9J5S7_HUMAN	6;3;3;1;1;1;1;1;1;1	6;3;3;1;1;1;1;1;1;1	6;3;3;1;1;1;1;1;1;1	sp|P62937|PPIA_HUMAN Peptidyl-prolyl cis-trans isomerase A OS=Homo sapiens GN=PPIA PE=1 SV=2;tr|F8WE65|F8WE65_HUMAN Peptidyl-prolyl cis-trans isomerase OS=Homo sapiens GN=PPIA PE=1 SV=1;tr|C9J5S7|C9J5S7_HUMAN Peptidyl-prolyl cis-trans isomerase OS=Homo sap	10	6
ALDH16A1	-0.239672	4.01734	-0.234154	0.819202	0.0866088	0.902268	0.0446643	-6.71154	9	2	4.30488	0	4.39651	4.4488	4.75497	4.65815	4.77189	4.73585	4.14204	4.3598	3.84078	3.79445	4.05729	3.81761	0.355358	0.00858212	4.42265	3.81761	ALDH16A1	tr|F5H4B6|F5H4B6_HUMAN;sp|Q8IZ83|A16A1_HUMAN	tr|F5H4B6|F5H4B6_HUMAN;sp|Q8IZ83|A16A1_HUMAN	1;1	1;1	1;1	tr|F5H4B6|F5H4B6_HUMAN Aldehyde dehydrogenase family 16 member A1 OS=Homo sapiens GN=ALDH16A1 PE=1 SV=1;sp|Q8IZ83|A16A1_HUMAN Aldehyde dehydrogenase family 16 member A1 OS=Homo sapiens GN=ALDH16A1 PE=1 SV=2	2	1
RUVBL1	-0.368528	2.01162	-0.224034	0.826872	0.0825618	0.907542	0.0421331	-6.71402	5	1	4.17594	0	4.29183	4.22774	0	0	0	0	3.95996	4.07492	0	3.40902	2.07304	1.70451	1.05493	1.41421	1.97998	1.70451	RUVBL1	tr|E7ETR0|E7ETR0_HUMAN;sp|Q9Y265|RUVB1_HUMAN	tr|E7ETR0|E7ETR0_HUMAN;sp|Q9Y265|RUVB1_HUMAN	1;1	1;1	1;1	tr|E7ETR0|E7ETR0_HUMAN RuvB-like 1 OS=Homo sapiens GN=RUVBL1 PE=1 SV=1;sp|Q9Y265|RUVB1_HUMAN RuvB-like 1 OS=Homo sapiens GN=RUVBL1 PE=1 SV=1	2	1
GSTO1	-0.22207	4.02296	-0.216147	0.832862	0.0794267	0.909208	0.0413368	-6.71588	9	2	4.32687	0	4.39317	4.46788	4.83125	4.71709	4.77965	4.72172	4.14018	4.22195	3.89162	3.78419	4.05998	3.83791	0.356434	0.0197943	4.43053	3.83791	GSTO1	tr|Q5TA01|Q5TA01_HUMAN;tr|Q5TA02|Q5TA02_HUMAN;sp|P78417|GSTO1_HUMAN	tr|Q5TA01|Q5TA01_HUMAN;tr|Q5TA02|Q5TA02_HUMAN;sp|P78417|GSTO1_HUMAN	3;3;3	3;3;3	3;3;3	tr|Q5TA01|Q5TA01_HUMAN Glutathione S-transferase omega-1 (Fragment) OS=Homo sapiens GN=GSTO1 PE=1 SV=1;tr|Q5TA02|Q5TA02_HUMAN Glutathione S-transferase omega-1 (Fragment) OS=Homo sapiens GN=GSTO1 PE=1 SV=1;sp|P78417|GSTO1_HUMAN Glutathione S-transferase om	3	3
GNB2L1	-0.22768	4.18028	-0.214088	0.834428	0.078611	0.909208	0.0413368	-6.71636	9	2	4.50633	0	4.57108	4.59965	4.94473	4.92171	4.96143	4.85832	4.3416	4.47741	4.06489	3.9162	4.21823	3.99055	0.35528	0.0263468	4.58537	3.99055	GNB2L1	sp|P63244|GBLP_HUMAN;tr|D6REE5|D6REE5_HUMAN;tr|J3KPE3|J3KPE3_HUMAN;tr|D6RAC2|D6RAC2_HUMAN;tr|H0YAF8|H0YAF8_HUMAN;tr|D6R9L0|D6R9L0_HUMAN;tr|H0Y8W2|H0Y8W2_HUMAN;tr|H0YAM7|H0YAM7_HUMAN;tr|D6R9Z1|D6R9Z1_HUMAN;tr|D6RHH4|D6RHH4_HUMAN;tr|D6RFZ9|D6RFZ9_HUMAN;tr|D6RFX4|D6RFX4_HUMAN;tr|E9PD14|E9PD14_HUMAN;tr|D6RAU2|D6RAU2_HUMAN;tr|D6RGK8|D6RGK8_HUMAN;tr|D6RBD0|D6RBD0_HUMAN;tr|D6R909|D6R909_HUMAN;tr|H0Y8R5|…	sp|P63244|GBLP_HUMAN;tr|D6REE5|D6REE5_HUMAN;tr|J3KPE3|J3KPE3_HUMAN;tr|D6RAC2|D6RAC2_HUMAN;tr|H0YAF8|H0YAF8_HUMAN;tr|D6R9L0|D6R9L0_HUMAN;tr|H0Y8W2|H0Y8W2_HUMAN;tr|H0YAM7|H0YAM7_HUMAN;tr|D6R9Z1|D6R9Z1_HUMAN;tr|D6RHH4|D6RHH4_HUMAN;tr|D6RFZ9|D6RFZ9_HUMAN;tr|D6RFX4|D6RFX4_HUMAN;tr|E9PD14|E9PD14_HUMAN;tr|D6RAU2|D6RAU2_HUMAN	5;4;4;4;3;3;3;3;3;3;3;3;3;3;2;2;2;1;1;1;1;1	5;4;4;4;3;3;3;3;3;3;3;3;3;3;2;2;2;1;1;1;1;1	5;4;4;4;3;3;3;3;3;3;3;3;3;3;2;2;2;1;1;1;1;1	sp|P63244|GBLP_HUMAN Guanine nucleotide-binding protein subunit beta-2-like 1 OS=Homo sapiens GN=GNB2L1 PE=1 SV=3;tr|D6REE5|D6REE5_HUMAN Guanine nucleotide-binding protein subunit beta-2-like 1 (Fragment) OS=Homo sapiens GN=GNB2L1 PE=1 SV=1;tr|J3KPE3|J3KPE	22	5
ECH1	-0.205484	3.90572	-0.206829	0.839954	0.0757444	0.909208	0.0413368	-6.718	9	2	4.15893	0	4.29364	4.3738	4.64728	4.39149	4.63322	4.60235	4.08073	4.21821	3.76734	3.70162	3.93996	3.734480	0.354984	0.0124425	4.33372	3.734480	ECH1	tr|M0R248|M0R248_HUMAN;sp|Q13011|ECH1_HUMAN;tr|M0QXS7|M0QXS7_HUMAN;tr|M0R1A2|M0R1A2_HUMAN;tr|M0QZW4|M0QZW4_HUMAN;tr|M0QYT0|M0QYT0_HUMAN	tr|M0R248|M0R248_HUMAN;sp|Q13011|ECH1_HUMAN	3;3;1;1;1;1	3;3;1;1;1;1	3;3;1;1;1;1	tr|M0R248|M0R248_HUMAN Delta(3,5)-Delta(2,4)-dienoyl-CoA isomerase, mitochondrial (Fragment) OS=Homo sapiens GN=ECH1 PE=1 SV=1;sp|Q13011|ECH1_HUMAN Delta(3,5)-Delta(2,4)-dienoyl-CoA isomerase, mitochondrial OS=Homo sapiens GN=ECH1 PE=1 SV=2	6	3
CCT7	0.305477	1.29423	0.202837	0.842996	0.0741743	0.909208	0.0413368	-6.71887	3	1	0	0	4.26028	0	0	0	0	0	4.02137	4.15148	0	3.09758	1.24331	1.548790	1.61079	1.41421	0	1.54879	CCT7	sp|Q99832|TCPH_HUMAN;tr|F8WAM2|F8WAM2_HUMAN	sp|Q99832|TCPH_HUMAN;tr|F8WAM2|F8WAM2_HUMAN	2;1	2;1	2;1	sp|Q99832|TCPH_HUMAN T-complex protein 1 subunit eta OS=Homo sapiens GN=CCT7 PE=1 SV=2;tr|F8WAM2|F8WAM2_HUMAN T-complex protein 1 subunit eta (Fragment) OS=Homo sapiens GN=CCT7 PE=1 SV=1	2	2
GNG12	0.29566	3.07269	0.199769	0.845337	0.0729702	0.909208	0.0413368	-6.71954	7	2	0	0	4.22939	4.31836	4.57809	4.52483	0	4.47499	3.94162	4.16684	3.32887	3.30927	3.02341	3.31907	0.692768	0.00417656	4.19811	3.31907	GNG12	sp|Q9UBI6|GBG12_HUMAN	sp|Q9UBI6|GBG12_HUMAN	2	2	2	sp|Q9UBI6|GBG12_HUMAN Guanine nucleotide-binding protein G(I)/G(S)/G(O) subunit gamma-12 OS=Homo sapiens GN=GNG12 PE=1 SV=3	1	2
CTNNB1	0.254577	3.48769	0.197515	0.847057	0.0720874	0.909208	0.0413368	-6.72002	8	2	4.20444	0	4.29276	4.41985	4.51138	4.49161	0	4.31679	4.03539	4.18038	3.70913	3.69055	3.445260	3.69984	0.528724	0.0035507	4.2486	3.69984	CTNNB1	tr|B4DGU4|B4DGU4_HUMAN;sp|P35222|CTNB1_HUMAN	tr|B4DGU4|B4DGU4_HUMAN;sp|P35222|CTNB1_HUMAN	4;4	4;4	4;4	tr|B4DGU4|B4DGU4_HUMAN Catenin beta-1 OS=Homo sapiens GN=CTNNB1 PE=1 SV=1;sp|P35222|CTNB1_HUMAN Catenin beta-1 OS=Homo sapiens GN=CTNNB1 PE=1 SV=1	2	4
PPP2R1A	-0.199918	4.03806	-0.195502	0.848594	0.0713001	0.909208	0.0413368	-6.72044	9	2	4.39949	0	4.46037	4.47773	4.707	4.67854	4.73236	4.65789	4.22326	4.3772	3.91169	3.83124	4.07138	3.87147	0.353764	0.0146947	4.46905	3.87147	PPP2R1A	tr|B3KQV6|B3KQV6_HUMAN;sp|P30153|2AAA_HUMAN;tr|E9PH38|E9PH38_HUMAN;tr|C9J9C1|C9J9C1_HUMAN	tr|B3KQV6|B3KQV6_HUMAN;sp|P30153|2AAA_HUMAN;tr|E9PH38|E9PH38_HUMAN	3;3;2;1	3;3;2;1	3;3;2;1	tr|B3KQV6|B3KQV6_HUMAN Serine/threonine-protein phosphatase 2A 65 kDa regulatory subunit A alpha isoform OS=Homo sapiens GN=PPP2R1A PE=1 SV=1;sp|P30153|2AAA_HUMAN Serine/threonine-protein phosphatase 2A 65 kDa regulatory subunit A alpha isoform OS=Homo sap	4	3
HBB	-0.188566	4.00223	-0.185068	0.856572	0.067236	0.914645	0.0387475	-6.72257	9	2	4.26349	0	4.38803	4.46027	4.77183	4.709	4.73047	4.62386	4.1083	4.28129	3.8909	3.79928	4.03365	3.84509	0.355752	0.0168487	4.424150	3.84509	HBB	tr|F8W6P5|F8W6P5_HUMAN;sp|P68871|HBB_HUMAN;tr|A0A0J9YWK4|A0A0J9YWK4_HUMAN;tr|C9JRG0|C9JRG0_HUMAN;tr|E9PEW8|E9PEW8_HUMAN;tr|E9PFT6|E9PFT6_HUMAN;sp|P02042|HBD_HUMAN	tr|F8W6P5|F8W6P5_HUMAN;sp|P68871|HBB_HUMAN;tr|A0A0J9YWK4|A0A0J9YWK4_HUMAN;tr|C9JRG0|C9JRG0_HUMAN;tr|E9PEW8|E9PEW8_HUMAN;tr|E9PFT6|E9PFT6_HUMAN;sp|P02042|HBD_HUMAN	2;2;1;1;1;1;1	2;2;1;1;1;1;1	2;2;1;1;1;1;1	tr|F8W6P5|F8W6P5_HUMAN Hemoglobin subunit beta (Fragment) OS=Homo sapiens GN=HBB PE=1 SV=1;sp|P68871|HBB_HUMAN Hemoglobin subunit beta OS=Homo sapiens GN=HBB PE=1 SV=2;tr|A0A0J9YWK4|A0A0J9YWK4_HUMAN Hemoglobin subunit beta OS=Homo sapiens GN=HBB PE=1 SV=1;	7	2
BSG	0.218112	3.42272	0.171793	0.866746	0.0621083	0.922381	0.0350894	-6.72511	8	2	4.06552	0	4.11411	4.24495	4.41928	4.30952	4.41873	4.4302	3.86135	0	3.64934	3.55961	3.38637	3.60448	0.529745	0.0176021	4.17953	3.60448	BSG	sp|P35613|BASI_HUMAN;tr|A0A087WUV8|A0A087WUV8_HUMAN;tr|A0A087X2B5|A0A087X2B5_HUMAN;tr|I3L192|I3L192_HUMAN;tr|R4GMX5|R4GMX5_HUMAN;tr|R4GN83|R4GN83_HUMAN	sp|P35613|BASI_HUMAN;tr|A0A087WUV8|A0A087WUV8_HUMAN;tr|A0A087X2B5|A0A087X2B5_HUMAN;tr|I3L192|I3L192_HUMAN	7;5;5;4;2;1	7;5;5;4;2;1	7;5;5;4;2;1	sp|P35613|BASI_HUMAN Basigin OS=Homo sapiens GN=BSG PE=1 SV=2;tr|A0A087WUV8|A0A087WUV8_HUMAN Basigin OS=Homo sapiens GN=BSG PE=1 SV=1;tr|A0A087X2B5|A0A087X2B5_HUMAN Basigin (Fragment) OS=Homo sapiens GN=BSG PE=1 SV=1;tr|I3L192|I3L192_HUMAN Basigin (Fragmen	6	7
DCD	-0.24075	2.04143	-0.144176	0.887991	0.0515916	0.940296	0.0267354	-6.7298	5	1	0	0	0	0	4.33669	0	4.38923	4.30161	3.86701	3.92101	0	3.68161	2.08156	1.84081	1.057090	1.41421	1.9335	1.84081	DCD	sp|P81605|DCD_HUMAN	sp|P81605|DCD_HUMAN	2	2	2	sp|P81605|DCD_HUMAN Dermcidin OS=Homo sapiens GN=DCD PE=1 SV=2	1	2
MDH2	0.309596	3.6001	0.142154	0.88955	0.0508297	0.940296	0.0267354	-6.73011	7	2	4.13743	10.2708	4.59685	4.1881	0	0	4.41495	0	3.86722	4.00963	3.9064	3.80979	3.5485	3.85809	0.870547	0.0177056	4.07353	3.85809	MDH2	tr|G3XAL0|G3XAL0_HUMAN;sp|P40926|MDHM_HUMAN	tr|G3XAL0|G3XAL0_HUMAN;sp|P40926|MDHM_HUMAN	3;3	3;3	3;3	tr|G3XAL0|G3XAL0_HUMAN Malate dehydrogenase OS=Homo sapiens GN=MDH2 PE=1 SV=1;sp|P40926|MDHM_HUMAN Malate dehydrogenase, mitochondrial OS=Homo sapiens GN=MDH2 PE=1 SV=3	2	3
ARPC2	-0.134886	3.98536	-0.133921	0.895904	0.0477384	0.943846	0.0250991	-6.73133	9	2	4.29793	0	4.31596	4.34621	4.68019	4.6863	4.65409	4.48687	4.24381	4.36703	3.92487	3.82104	4.007840	3.87295	0.353846	0.0189557	4.35662	3.87295	ARPC2	sp|O15144|ARPC2_HUMAN;tr|G5E9S7|G5E9S7_HUMAN;tr|C9JTV5|C9JTV5_HUMAN;tr|G5E9J0|G5E9J0_HUMAN	sp|O15144|ARPC2_HUMAN;tr|G5E9S7|G5E9S7_HUMAN;tr|C9JTV5|C9JTV5_HUMAN;tr|G5E9J0|G5E9J0_HUMAN	3;2;2;2	3;2;2;2	3;2;2;2	sp|O15144|ARPC2_HUMAN Actin-related protein 2/3 complex subunit 2 OS=Homo sapiens GN=ARPC2 PE=1 SV=1;tr|G5E9S7|G5E9S7_HUMAN Actin related protein 2/3 complex, subunit 2, 34kDa, isoform CRA_e OS=Homo sapiens GN=ARPC2 PE=1 SV=1;tr|C9JTV5|C9JTV5_HUMAN Actin-r	4	3
FABP5	-0.110626	3.76085	-0.116469	0.909398	0.0412461	0.953038	0.0208896	-6.73368	9	2	4.02583	0	4.05054	4.24688	4.38459	4.23727	4.38617	4.32283	3.97551	4.16327	3.70875	3.62858	3.77929	3.66866	0.353481	0.0154527	4.20027	3.66866	FABP5	sp|Q01469|FABP5_HUMAN;tr|I6L8B7|I6L8B7_HUMAN	sp|Q01469|FABP5_HUMAN;tr|I6L8B7|I6L8B7_HUMAN	2;1	2;1	2;1	sp|Q01469|FABP5_HUMAN Fatty acid-binding protein, epidermal OS=Homo sapiens GN=FABP5 PE=1 SV=3;tr|I6L8B7|I6L8B7_HUMAN Fatty acid-binding protein, epidermal OS=Homo sapiens GN=FABP5 PE=1 SV=1	2	2
MDH1	-0.11099	3.93377	-0.111319	0.913386	0.0393459	0.953038	0.0208896	-6.73431	9	2	4.16944	0	4.247	4.34552	4.59027	4.586	4.68341	4.5719	4.11804	4.21112	3.89151	3.79105	3.95227	3.84128	0.355137	0.0184936	4.296260	3.84128	MDH1	tr|C9JRL4|C9JRL4_HUMAN;tr|B9A041|B9A041_HUMAN;tr|C9JF79|C9JF79_HUMAN;sp|P40925|MDHC_HUMAN	tr|C9JRL4|C9JRL4_HUMAN;tr|B9A041|B9A041_HUMAN;tr|C9JF79|C9JF79_HUMAN;sp|P40925|MDHC_HUMAN	1;1;1;1	1;1;1;1	1;1;1;1	tr|C9JRL4|C9JRL4_HUMAN Malate dehydrogenase, cytoplasmic (Fragment) OS=Homo sapiens GN=MDH1 PE=1 SV=6;tr|B9A041|B9A041_HUMAN Malate dehydrogenase, cytoplasmic OS=Homo sapiens GN=MDH1 PE=1 SV=1;tr|C9JF79|C9JF79_HUMAN Malate dehydrogenase (Fragment) OS=Homo	4	1
HSPA4	-0.111664	3.96812	-0.110904	0.913707	0.0391933	0.953038	0.0208896	-6.73436	9	2	4.23356	0	4.31874	4.45469	4.75426	4.63193	4.63206	4.54826	4.05372	4.24011	3.91287	3.83727	3.98673	3.87507	0.355616	0.0137954	4.38672	3.87507	HSPA4	tr|A0A087WTS8|A0A087WTS8_HUMAN;tr|A0A087WYC1|A0A087WYC1_HUMAN;sp|P34932|HSP74_HUMAN	tr|A0A087WTS8|A0A087WTS8_HUMAN;tr|A0A087WYC1|A0A087WYC1_HUMAN;sp|P34932|HSP74_HUMAN	3;3;3	3;3;3	3;3;3	tr|A0A087WTS8|A0A087WTS8_HUMAN Heat shock 70 kDa protein 4 OS=Homo sapiens GN=HSPA4 PE=1 SV=1;tr|A0A087WYC1|A0A087WYC1_HUMAN Heat shock 70 kDa protein 4 OS=Homo sapiens GN=HSPA4 PE=1 SV=1;sp|P34932|HSP74_HUMAN Heat shock 70 kDa protein 4 OS=Homo sapiens GN	3	3
CTSD	-0.106825	4.05753	-0.104415	0.918736	0.0368095	0.955121	0.0199416	-6.73512	9	2	4.43669	0	4.48792	4.53016	4.77107	4.59818	4.70059	4.63203	4.21452	4.38218	4.01524	3.92177	4.07533	3.96851	0.353586	0.0166545	4.50904	3.96851	CTSD	tr|H7C1V0|H7C1V0_HUMAN;sp|P07339|CATD_HUMAN;tr|H7C469|H7C469_HUMAN	tr|H7C1V0|H7C1V0_HUMAN;sp|P07339|CATD_HUMAN;tr|H7C469|H7C469_HUMAN	2;2;1	2;2;1	2;2;1	tr|H7C1V0|H7C1V0_HUMAN Cathepsin D (Fragment) OS=Homo sapiens GN=CTSD PE=1 SV=1;sp|P07339|CATD_HUMAN Cathepsin D OS=Homo sapiens GN=CTSD PE=1 SV=1;tr|H7C469|H7C469_HUMAN Uncharacterized protein (Fragment) OS=Homo sapiens PE=1 SV=5	3	2
P4HB	0.127272	3.40032	0.0998839	0.922249	0.0351519	0.95562	0.019715	-6.73561	8	2	3.8781	0	0	4.08134	4.50495	4.36834	4.57921	4.52252	3.91805	3.93855	3.46868	3.54407	3.3791	3.50638	0.532832	0.0152049	4.00994	3.50638	P4HB	sp|P07237|PDIA1_HUMAN;tr|H7BZ94|H7BZ94_HUMAN;tr|H0Y3Z3|H0Y3Z3_HUMAN;tr|I3L0S0|I3L0S0_HUMAN;tr|I3L398|I3L398_HUMAN;tr|I3NI03|I3NI03_HUMAN;tr|I3L3U6|I3L3U6_HUMAN;tr|I3L514|I3L514_HUMAN;tr|I3L3P5|I3L3P5_HUMAN;tr|I3L312|I3L312_HUMAN;tr|I3L1Y5|I3L1Y5_HUMAN	sp|P07237|PDIA1_HUMAN;tr|H7BZ94|H7BZ94_HUMAN;tr|H0Y3Z3|H0Y3Z3_HUMAN	14;13;10;5;4;3;3;2;2;2;1	14;13;10;5;4;3;3;2;2;2;1	14;13;10;5;4;3;3;2;2;2;1	sp|P07237|PDIA1_HUMAN Protein disulfide-isomerase OS=Homo sapiens GN=P4HB PE=1 SV=3;tr|H7BZ94|H7BZ94_HUMAN Protein disulfide-isomerase OS=Homo sapiens GN=P4HB PE=1 SV=2;tr|H0Y3Z3|H0Y3Z3_HUMAN Protein disulfide-isomerase (Fragment) OS=Homo sapiens GN=P4HB P	11	14
TUBB3	0.15467	1.67403	0.0955471	0.925613	0.0335705	0.955742	0.0196594	-6.73607	4	1	4.12141	0	4.24349	0	0	0	0	0	3.94538	4.17227	3.60585	0	1.64825	1.80292	1.29176	1.41421	0	1.80292	TUBB3	sp|Q13509|TBB3_HUMAN;tr|A0A0B4J269|A0A0B4J269_HUMAN;tr|K7ESM5|K7ESM5_HUMAN;sp|Q9BUF5|TBB6_HUMAN;tr|G3V5W4|G3V5W4_HUMAN;tr|G3V2R8|G3V2R8_HUMAN;tr|G3V3R4|G3V3R4_HUMAN;tr|G3V2N6|G3V2N6_HUMAN	sp|Q13509|TBB3_HUMAN;tr|A0A0B4J269|A0A0B4J269_HUMAN;tr|K7ESM5|K7ESM5_HUMAN;sp|Q9BUF5|TBB6_HUMAN	8;8;4;4;2;2;2;2	2;2;1;1;1;1;1;1	2;2;1;1;1;1;1;1	sp|Q13509|TBB3_HUMAN Tubulin beta-3 chain OS=Homo sapiens GN=TUBB3 PE=1 SV=2;tr|A0A0B4J269|A0A0B4J269_HUMAN Tubulin beta-3 chain OS=Homo sapiens GN=TUBB3 PE=1 SV=1;tr|K7ESM5|K7ESM5_HUMAN Tubulin beta-6 chain (Fragment) OS=Homo sapiens GN=TUBB6 PE=1 SV=1;sp	8	8
RPL35A	0.122401	3.60237	0.0910405	0.929111	0.0319325	0.955742	0.0196594	-6.73652	8	2	0	0	4.34573	4.38644	4.77084	4.67238	4.716	4.61579	4.08748	4.22502	3.75908	3.64966	3.58197	3.704370	0.530661	0.0208876	4.36608	3.704370	RPL35A	tr|F8WBS5|F8WBS5_HUMAN;tr|F8WB72|F8WB72_HUMAN;tr|C9K025|C9K025_HUMAN;sp|P18077|RL35A_HUMAN	tr|F8WBS5|F8WBS5_HUMAN;tr|F8WB72|F8WB72_HUMAN;tr|C9K025|C9K025_HUMAN;sp|P18077|RL35A_HUMAN	3;3;3;3	3;3;3;3	3;3;3;3	tr|F8WBS5|F8WBS5_HUMAN 60S ribosomal protein L35a OS=Homo sapiens GN=RPL35A PE=1 SV=1;tr|F8WB72|F8WB72_HUMAN 60S ribosomal protein L35a OS=Homo sapiens GN=RPL35A PE=1 SV=1;tr|C9K025|C9K025_HUMAN 60S ribosomal protein L35a (Fragment) OS=Homo sapiens GN=RPL3	4	3
DDAH2	-0.118364	3.56643	-0.0880034	0.931469	0.0308316	0.955742	0.0196594	-6.73681	8	2	0	0	4.29802	4.34108	4.6794	4.65622	4.77097	4.67266	4.14467	4.29854	3.53275	3.40283	3.58616	3.46779	0.530236	0.0264906	4.31981	3.46779	DDAH2	sp|O95865|DDAH2_HUMAN;tr|H0Y7N1|H0Y7N1_HUMAN;tr|Q5SSV3|Q5SSV3_HUMAN;tr|Q5SRR8|Q5SRR8_HUMAN	sp|O95865|DDAH2_HUMAN	3;1;1;1	3;1;1;1	3;1;1;1	sp|O95865|DDAH2_HUMAN N(G),N(G)-dimethylarginine dimethylaminohydrolase 2 OS=Homo sapiens GN=DDAH2 PE=1 SV=1	4	3
HSPA8	-0.0975268	3.66201	-0.070786	0.944849	0.0246375	0.96569	0.0151621	-6.73829	8	2	4.30789	0	4.45574	4.52088	4.81777	4.73654	4.82607	4.77763	0	4.34008	3.67916	3.48231	3.67826	3.58073	0.529601	0.0388718	4.48831	3.58073	HSPA8	sp|P11142|HSP7C_HUMAN;tr|E9PKE3|E9PKE3_HUMAN;tr|E9PN89|E9PN89_HUMAN;tr|E9PNE6|E9PNE6_HUMAN;tr|E9PQQ4|E9PQQ4_HUMAN;tr|E9PQK7|E9PQK7_HUMAN;tr|E9PK54|E9PK54_HUMAN;tr|E9PLF4|E9PLF4_HUMAN;tr|A8K7Q2|A8K7Q2_HUMAN;tr|E9PPY6|E9PPY6_HUMAN;tr|E9PN25|E9PN25_HUMAN;tr|E9PI65|E9PI65_HUMAN;sp|P54652|HSP72_HUMAN;tr|E9PS65|E9PS65_HUMAN;tr|E9PM13|E9PM13_HUMAN	sp|P11142|HSP7C_HUMAN;tr|E9PKE3|E9PKE3_HUMAN;tr|E9PN89|E9PN89_HUMAN;tr|E9PNE6|E9PNE6_HUMAN	20;19;13;12;9;9;9;9;9;7;6;6;6;5;4	20;19;13;12;9;9;9;9;9;7;6;6;6;5;4	17;16;12;9;8;8;8;8;7;6;5;5;3;4;3	sp|P11142|HSP7C_HUMAN Heat shock cognate 71 kDa protein OS=Homo sapiens GN=HSPA8 PE=1 SV=1;tr|E9PKE3|E9PKE3_HUMAN Heat shock cognate 71 kDa protein OS=Homo sapiens GN=HSPA8 PE=1 SV=1;tr|E9PN89|E9PN89_HUMAN Heat shock cognate 71 kDa protein (Fragment) OS=Ho	15	20
CCT2	0.0878128	3.47263	0.0676398	0.947296	0.0235141	0.96569	0.0151621	-6.73852	8	2	4.18807	0	4.32018	4.34187	4.54613	4.60567	0	4.52386	3.9106	4.14356	3.64094	3.45067	3.45799	3.54581	0.530481	0.0379435	4.25412	3.54581	CCT2	sp|P78371|TCPB_HUMAN;tr|F5GWF6|F5GWF6_HUMAN;tr|F8VQ14|F8VQ14_HUMAN	sp|P78371|TCPB_HUMAN;tr|F5GWF6|F5GWF6_HUMAN;tr|F8VQ14|F8VQ14_HUMAN	3;3;2	3;3;2	3;3;2	sp|P78371|TCPB_HUMAN T-complex protein 1 subunit beta OS=Homo sapiens GN=CCT2 PE=1 SV=4;tr|F5GWF6|F5GWF6_HUMAN T-complex protein 1 subunit beta OS=Homo sapiens GN=CCT2 PE=1 SV=2;tr|F8VQ14|F8VQ14_HUMAN T-complex protein 1 subunit beta OS=Homo sapiens GN=CCT	3	3
NAP1L4	0.0767337	3.49209	0.0587892	0.954183	0.0203682	0.967254	0.0144597	-6.73912	8	2	4.10415	0	0	4.24547	4.58394	4.45773	4.5982	4.55903	4.01977	4.22468	3.59343	3.51863	3.4793	3.55603	0.530239	0.0148736	4.23507	3.55603	NAP1L4	tr|A8MXH2|A8MXH2_HUMAN;sp|Q99733|NP1L4_HUMAN;tr|E9PKT8|E9PKT8_HUMAN;tr|C9J6D1|C9J6D1_HUMAN;tr|C9JZI7|C9JZI7_HUMAN;tr|E9PNW0|E9PNW0_HUMAN;tr|F8VUX1|F8VUX1_HUMAN;tr|H0YIV4|H0YIV4_HUMAN;tr|F5H4R6|F5H4R6_HUMAN;tr|F8W0J6|F8W0J6_HUMAN;tr|B7Z9C2|B7Z9C2_HUMAN;tr|F8W543|F8W543_HUMAN;tr|F8VV59|F8VV59_HUMAN;tr|F8VY35|F8VY35_HUMAN;tr|F8W118|F8W118_HUMAN;tr|F8VXI6|F8VXI6_HUMAN;tr|F8VRJ2|F8VRJ2_HUMAN;tr|F8W020…	tr|A8MXH2|A8MXH2_HUMAN;sp|Q99733|NP1L4_HUMAN;tr|E9PKT8|E9PKT8_HUMAN;tr|C9J6D1|C9J6D1_HUMAN;tr|C9JZI7|C9JZI7_HUMAN;tr|E9PNW0|E9PNW0_HUMAN;tr|F8VUX1|F8VUX1_HUMAN;tr|H0YIV4|H0YIV4_HUMAN;tr|F5H4R6|F5H4R6_HUMAN;tr|F8W0J6|F8W0J6_HUMAN;tr|B7Z9C2|B7Z9C2_HUMAN;tr|F8W543|F8W543_HUMAN;tr|F8VV59|F8VV59_HUMAN;tr|F8VY35|F8VY35_HUMAN;tr|F8W118|F8W118_HUMAN;tr|F8VXI6|F8VXI6_HUMAN;tr|F8VRJ2|F8VRJ2_HUMAN;tr|F8W020…	2;2;2;2;2;1;1;1;1;1;1;1;1;1;1;1;1;1;1;1;1;1;1;1;1;1	2;2;2;2;2;1;1;1;1;1;1;1;1;1;1;1;1;1;1;1;1;1;1;1;1;1	2;2;2;2;2;1;1;1;1;1;1;1;1;1;1;1;1;1;1;1;1;1;1;1;1;1	tr|A8MXH2|A8MXH2_HUMAN Nucleosome assembly protein 1-like 4 (Fragment) OS=Homo sapiens GN=NAP1L4 PE=1 SV=2;sp|Q99733|NP1L4_HUMAN Nucleosome assembly protein 1-like 4 OS=Homo sapiens GN=NAP1L4 PE=1 SV=1;tr|E9PKT8|E9PKT8_HUMAN Nucleosome assembly protein 1-l	26	2
GOT2	-0.0575481	3.9277	-0.0577772	0.954971	0.0200098	0.967254	0.0144597	-6.73919	9	2	4.23028	0	4.35444	4.26204	4.52467	4.5525	4.6491	4.67516	3.97913	4.14564	3.95662	3.80288	3.9373	3.87975	0.356051	0.02802	4.30824	3.87975	GOT2	sp|P00505|AATM_HUMAN	sp|P00505|AATM_HUMAN	1	1	1	sp|P00505|AATM_HUMAN Aspartate aminotransferase, mitochondrial OS=Homo sapiens GN=GOT2 PE=1 SV=3	1	1
PGAM1	-0.0507047	3.54296	-0.0380862	0.970307	0.0130908	0.979637	0.00893484	-6.7402	8	2	4.27153	0	4.33986	4.40367	4.73141	4.67292	0	4.67112	4.15255	4.27102	3.56955	3.43185	3.55141	3.5007	0.529909	0.0278141	4.3057	3.5007	PGAM1	sp|P18669|PGAM1_HUMAN;sp|P15259|PGAM2_HUMAN;sp|Q8N0Y7|PGAM4_HUMAN	sp|P18669|PGAM1_HUMAN;sp|P15259|PGAM2_HUMAN	4;3;1	4;3;1	4;3;1	sp|P18669|PGAM1_HUMAN Phosphoglycerate mutase 1 OS=Homo sapiens GN=PGAM1 PE=1 SV=2;sp|P15259|PGAM2_HUMAN Phosphoglycerate mutase 2 OS=Homo sapiens GN=PGAM2 PE=1 SV=3	3	4
FTH1	-0.0303158	3.81418	-0.0315516	0.9754	0.0108174	0.981632	0.00805121	-6.74045	9	2	4.19066	0	4.12875	4.20966	4.46165	4.44548	4.37563	4.31816	3.93148	4.13088	3.81254	3.7653	3.81923	3.78892	0.353941	0.00881519	4.20016	3.78892	FTH1	sp|P02794|FRIH_HUMAN;tr|E9PRK8|E9PRK8_HUMAN;tr|E9PKY7|E9PKY7_HUMAN;tr|G3V192|G3V192_HUMAN;tr|E9PQR3|E9PQR3_HUMAN;tr|E9PPQ4|E9PPQ4_HUMAN;tr|E9PKM5|E9PKM5_HUMAN;tr|E9PK45|E9PK45_HUMAN;tr|G3V1D1|G3V1D1_HUMAN	sp|P02794|FRIH_HUMAN;tr|E9PRK8|E9PRK8_HUMAN;tr|E9PKY7|E9PKY7_HUMAN;tr|G3V192|G3V192_HUMAN	5;4;4;3;2;2;2;2;2	5;4;4;3;2;2;2;2;2	5;4;4;3;2;2;2;2;2	sp|P02794|FRIH_HUMAN Ferritin heavy chain OS=Homo sapiens GN=FTH1 PE=1 SV=2;tr|E9PRK8|E9PRK8_HUMAN Ferritin OS=Homo sapiens GN=FTH1 PE=1 SV=1;tr|E9PKY7|E9PKY7_HUMAN Ferritin (Fragment) OS=Homo sapiens GN=FTH1 PE=1 SV=1;tr|G3V192|G3V192_HUMAN Ferritin OS=Ho	9	5
HSP90AB1	0.00669679	3.864	0.0068474	0.99466	0.00232524	0.997828	0.000944337	-6.74096	9	2	4.09658	0	4.24121	4.31376	4.61552	4.46758	4.54413	4.39915	3.90146	4.0494	3.93741	3.80174	3.86288	3.86958	0.356238	0.0247914	4.27748	3.86958	HSP90AB1	sp|P08238|HS90B_HUMAN;sp|Q58FF7|H90B3_HUMAN;sp|Q58FF8|H90B2_HUMAN;sp|Q58FF6|H90B4_HUMAN;tr|F8W026|F8W026_HUMAN	sp|P08238|HS90B_HUMAN	27;12;7;3;1	27;12;7;3;1	14;6;2;0;0	sp|P08238|HS90B_HUMAN Heat shock protein HSP 90-beta OS=Homo sapiens GN=HSP90AB1 PE=1 SV=4	5	27
C3	0	0	0	1	0	1	0	-6.74098	0	0	0	0	0	0	0	0	0	0	0	0	0	0	0	0	0	0	0	0	C3	sp|P01024|CO3_HUMAN;tr|M0QYC8|M0QYC8_HUMAN	sp|P01024|CO3_HUMAN	7;2	3;1	3;1	sp|P01024|CO3_HUMAN Complement C3 OS=Homo sapiens GN=C3 PE=1 SV=2	2	7
